# Supplementary material for: Variation in 5-hydroxymethylcytosine across human cortex and cerebellum
Source: Genome Biol. 2016 Feb 16;17:27. doi: 10.1186/s13059-016-0871-x (PMC4756397; doi:10.1186/s13059-016-0871-x)
Supplement: Additional file 2: — Supplementary Tables 1–13 in a single Excel file as separate tabs, with legends embedded in each table. (XLSX 14105 kb) [file 13059_2016_871_MOESM2_ESM.xlsx]

## Sheet: Table S1
Supplementary Table 1: Loci with detectable hydroxymethylation in the prefrontal cortex (N=37,145). Shown for each probe is chromosomal location (Hg19), Illumina gene annotation, GREAT Annotation (with distance to TSS shown in brackets), average hydroxymethylation % in the prefrontal cortex across 5 samples (London Brain Bank) and corresponding standard deviation and average % hydroxymethylation …
Probe	Position	Illumina Annotation	GREAT Annotation		Prefrontal cortex		Cerebellum
					Average 5hmC (%)	Standard Deviation (%)	Average 5hmC (%)	Standard Deviation (%)
cg15488009	19: 681445	FSTL3	FSTL3 (+5057)	PRSS57 (+14015)	48.1622	4.0483	29.6711	7.12197
cg10978034	6: 33129988		COL11A2 (+30256)	HLA-DPB1 (+86286)	47.197	4.75063	44.048	5.8234
cg27646230	8: 38326460	FGFR1;FGFR1;FGFR1;FGFR1;FGFR1;FGFR1;FGFR1	FGFR1 (-1098)		46.2994	12.9229	9.58057	6.84479
cg26328335	12: 50354840	AQP5	AQP5 (-438)		44.5992	9.68033	50.6272	10.9447
cg04142296	8: 38757532	PLEKHA2	PLEKHA2 (-1220)		44.5508	7.07979	12.0471	9.14073
cg17519645	19: 52206667	NCRNA00085	SIGLEC14 (-56536)	HAS1 (+20553)	42.4141	3.39635	29.1948	4.45003
cg10186366	17: 71898817		RPL38 (-300977)	SDK2 (-258591)	42.1408	5.17873	34.9536	3.65656
cg19430537	17: 74118361		EXOC7 (-18494)	FOXJ1 (+19018)	41.8496	6.4357	49.0057	4.38282
cg25069807	17: 76171191	TK1	SYNGR2 (+6521)	TK1 (+12093)	41.7926	7.56852	5.3273	2.37072
cg03605610	6: 41394765		FOXP4 (-119398)	NCR2 (+91238)	41.1321	3.52328	16.3613	6.3875
cg26855231	17: 44249543	KIAA1267;KIAA1267	KIAA1267 (+20728)	STH (+172928)	40.867	11.6052	5.82594	5.5447
cg19586199	19: 14225172	PRKACA;PRKACA	SAMD1 (-23941)	PRKACA (+3386)	40.83	8.56656	71.4472	5.5549
cg22753962	7: 4762606	FOXK1	KIAA0415 (-52655)	FOXK1 (+40677)	40.4353	11.1376	32.8634	6.20855
cg26823162	19: 55792075	HSPBP1;HSPBP1	BRSK1 (-3458)	HSPBP1 (-325)	40.4281	4.26127	50.763	6.46069
cg24373369	15: 65320737	MTFMT	SPG21 (-38487)	MTFMT (+1239)	40.1037	7.13073	54.9845	7.59457
cg11493223	17: 76128522	TMC8;TMC6	TMC6 (-3662)	TMC8 (+1664)	39.9922	6.08371	10.7126	5.68616
cg24425531	1: 15372951	KIAA1026;KIAA1026;KIAA1026;KIAA1026;KIAA1026	TMEM51 (-107277)	KAZN (+447739)	39.2013	6.78701	20.4023	7.37941
cg25294526	17: 7786177		CHD3 (-1945)		39.1275	5.93937	37.9893	9.71824
cg24744430	6: 146864390	RAB32	RAB32 (-437)		38.5872	4.66154	41.7726	3.75928
cg01315092	2: 120980375	TMEM185B	TMEM185B (+608)		38.3318	13.6422	53.9098	8.25583
cg22978940	21: 46898610	COL18A1;COL18A1;COL18A1	COL18A1 (+23187)	SLC19A1 (+63774)	38.251	5.40497	28.4682	9.21732
cg01208614	5: 141031443	FCHSD1	RELL2 (+14927)	ARAP3 (+30356)	37.9961	3.39917	38.0412	6.65244
cg02286008	16: 30133247	MAPK3;MAPK3;MAPK3	GDPD3 (-8370)	MAPK3 (+1382)	37.6601	2.69428	43.539	5.25816
cg14084907	1: 3634811	TP73;TP73;TP73;TP73	LOC388588 (-54540)	TP73 (+65683)	37.5851	5.83872	50.0868	12.9861
cg14494721	12: 58013636	SLC26A10	SLC26A10 (-56)		37.4719	7.57631	24.1796	9.17937
cg15860235	4: 2794188	SH3BP2	TNIP2 (-36086)	SH3BP2 (-25723)	37.3148	7.62365	42.4522	9.76955
cg22857947	19: 14225039	PRKACA;PRKACA	SAMD1 (-23808)	PRKACA (+3519)	36.884	7.18446	49.5228	7.85245
cg11036279	2: 242785270		PDCD1 (+15787)	NEU4 (+35111)	36.8666	8.16235	25.2064	10.7286
cg16476991	13: 114831404	RASA3	GAS6 (-264359)	RASA3 (+66690)	36.7946	3.94479	37.2724	11.2996
cg21141143	5: 60922694		C5orf64 (-10941)	ZSWIM6 (+294595)	36.5619	2.97298	38.5554	7.47585
cg04963424	12: 58013645	SLC26A10	SLC26A10 (-47)		36.4884	11.0171	22.8507	11.2651
cg06880930	16: 57147300	CPNE2	FAM192A (+72675)	NLRC5 (+96315)	36.4021	7.31888	6.95236	6.44695
cg14211055	21: 47704251	MCM3AP	YBEY (-2015)	MCM3AP (+984)	36.2257	7.43469	42.5421	9.45961
cg12655112	15: 42261154	EHD4	SPTBN5 (-74880)	EHD4 (+3600)	36.1691	3.242	7.07823	4.33644
cg24508095	11: 838487	CD151;CD151;CD151;CD151	TSPAN4 (-4336)	POLR2L (+4041)	36.1254	2.93782	27.0169	3.66821
cg26291848	8: 141608316	EIF2C2;EIF2C2	EIF2C2 (+37329)	CHRAC1 (+86920)	36.0568	6.47116	30.5679	3.56657
cg15046123	6: 15421581	JARID2	JARID2 (+175055)	DTNBP1 (+241707)	36.0066	6.62915	30.7897	6.7451
cg19108747	2: 225266263	FAM124B;FAM124B	FAM124B (+447)		35.8203	6.78316	36.1513	9.14403
cg17653203	4: 2933715	MFSD10;MFSD10	MFSD10 (+2870)	ADD1 (+88132)	35.8063	3.01869	37.7565	11.9572
cg09778867	12: 53718166		AAAS (-2755)		35.7699	7.77467	24.1789	4.38633
cg08393041	3: 147109426	ZIC4;ZIC4;ZIC4;ZIC4;ZIC4	PLSCR1 (-846799)	ZIC4 (+12644)	35.491	7.54157	1.74296	3.94356
cg10949007	5: 95159614	GLRX;GLRX	GLRX (-1038)		35.4771	7.23037	21.3179	14.4321
cg13064658	1: 212003989	LPGAT1;LPGAT1	LPGAT1 (+124)		35.3884	38.2786	-3.41774	37.9914
cg11050793	12: 124876650	NCOR2;NCOR2	NCOR2 (+175359)	ZNF664 (+418889)	35.2753	5.57288	29.4433	9.18699
cg03306486	19: 1467952	APC2	C19orf25 (+11275)	APC2 (+17805)	35.2592	6.56412	53.1793	8.10607
cg13905238	3: 197155273		DLG1 (-129827)	BDH1 (+127584)	35.2044	7.27542	54.7017	10.801
cg23096806	10: 74078479		DNAJB12 (+36427)	DDIT4 (+44803)	35.0991	7.56667	27.3157	7.17746
cg01502872	6: 33173119	HSD17B8	RXRB (-4688)	RING1 (-3166)	35.0429	4.62109	21.8369	2.6844
cg07635227	16: 4714815	MGRN1;MGRN1;MGRN1;MGRN1	NUDT16L1 (-28878)	MGRN1 (+39991)	34.8905	8.23584	7.81827	5.66747
cg26465602	16: 1098847		SSTR5 (-23908)	SOX8 (+67040)	34.884	3.22855	10.0335	3.64973
cg13380204	17: 40441155	STAT5A	STAT5A (+1591)	STAT3 (+99357)	34.7824	5.5428	38.5174	5.30568
cg08040471	17: 80407779	C17orf62;C17orf62;C17orf62	C17orf62 (+927)	C17orf62 (+927)	34.6934	4.08	41.4839	8.1591
cg14042635	17: 40440916	STAT5A	STAT5A (+1352)	STAT3 (+99596)	34.5749	5.86277	30.5608	9.00177
cg03339817	2: 128458281	SFT2D3	SFT2D3 (-315)		34.5402	15.6243	51.4553	6.65169
cg13341668	3: 50359909	HYAL2;HYAL2	HYAL2 (+371)		34.4822	3.5307	3.07405	2.78375
cg21747271	11: 67250052	AIP	AIP (-452)		34.275	10.1412	16.8124	15.6257
cg21849932	20: 62369462	LIME1	SLC2A4RG (-1748)		34.2379	4.15702	40.2089	5.91033
cg26401673	3: 43431343	ANO10	SNRK (+103340)	ANO10 (+232216)	34.0972	9.93291	23.1069	11.5797
cg13431226	3: 139062594	MRPS22	MRPS22 (-203)		33.9846	7.19596	51.2605	5.85748
cg22878489	6: 33245701	B3GALT4	B3GALT4 (+785)		33.984	4.00497	5.85467	2.71175
cg08418138	1: 247240445	ZNF670	ZNF695 (-69051)	ZNF670 (+1669)	33.951	4.93725	18.2504	6.30806
cg22117062	4: 2794231	SH3BP2	TNIP2 (-36129)	SH3BP2 (-25680)	33.9265	11.0532	44.276	12.6832
cg27410601	17: 76121564	TMC6;TMC6	TMC6 (+3296)	TNRC6C (+121247)	33.8663	13.5378	21.3078	11.6936
cg10096948	16: 67428497	TPPP3;TPPP3;ZDHHC1	TPPP3 (-1077)		33.7934	8.98762	46.9044	13.6443
cg18410680	17: 7758397	TMEM88	CYB5D1 (-2666)	TMEM88 (+14)	33.7237	11.7208	39.2679	8.82816
cg04889800	1: 16163555	FLJ37453	UQCRHL (-29362)	SPEN (-10803)	33.7167	8.61424	35.9088	4.07914
cg21052656	11: 67250046	AIP	AIP (-458)		33.6599	10.3604	25.6675	11.8303
cg02611507	3: 148804746	HLTF;HLTF	HLTF (-406)		33.5773	8.99854	29.3189	8.03086
cg20293942	13: 50701256		ST13P4 (-44897)	KCNRG (+111867)	33.5516	2.26921	19.4619	12.9682
cg12306853	6: 143833173	FUCA2	FUCA2 (-154)		33.4915	7.70374	50.1222	7.84023
cg01160692	17: 1959620	HIC1;HIC1	HIC1 (+17)		33.3031	10.7895	33.2327	9.4827
cg07267550	17: 74536269	PRCD	CYGB (-2488)	PRCD (+149)	33.2841	10.6809	23.3545	3.77371
cg22490254	2: 11269719		PQLC3 (-25820)	KCNF1 (+217657)	33.2424	7.89538	41.3595	5.28803
cg23668057	17: 76164111	SYNGR2	SYNGR2 (-559)		33.1412	8.74873	37.9147	5.50245
cg10077239	14: 30397686	PRKD1	PRKD1 (-788)		33.1325	2.66121	20.679	12.2382
cg22481448	1: 27480668	SLC9A1	SLC9A1 (+782)		33.1158	8.87473	20.3881	8.92924
cg07858113	6: 30711561	IER3;FLOT1	FLOT1 (-1109)	IER3 (+765)	33.0889	6.03685	47.6322	7.18134
cg25634742	6: 146864328	RAB32	RAB32 (-499)		32.9488	6.94405	35.5631	5.77722
cg22127773	17: 7754785	KDM6B	TMEM88 (-3598)		32.8765	7.49761	59.4986	7.23096
cg01835695	5: 180230959	MGAT1;MGAT1;MGAT1;MGAT1;MGAT1	MGAT1 (-912)		32.8681	2.86254	33.2594	8.41646
cg14215338	9: 132381976	C9orf50	METTL11A (-6458)	PPP2R4 (+508749)	32.8527	7.30622	47.3597	9.86905
cg18232313	6: 18123232	NHLRC1	NHLRC1 (-382)		32.8056	7.66277	29.8428	5.43793
cg00609630	12: 123258653	CCDC62;CCDC62;CCDC62	CCDC62 (-402)		32.7971	5.83924	10.4103	6.66701
cg02210934	14: 105511982		CDCA4 (-24558)	GPR132 (+19771)	32.7814	5.51628	27.2292	10.5069
cg26286839	5: 79378955	THBS4	THBS4 (+47786)	SERINC5 (+172942)	32.7767	6.69139	39.216	16.3627
cg08062858	19: 42386382	ARHGEF1;ARHGEF1	ARHGEF1 (-2063)		32.6044	5.53997	29.1797	7.89802
cg14867383	6: 32806911	TAP2;TAP2	TAP2 (-365)		32.5965	3.94921	31.3323	8.52436
cg07576541	1: 153630883	SNAPIN	SNAPIN (-261)		32.3998	9.53624	25.5014	12.0038
cg17067226	3: 157211395	VEPH1;VEPH1;VEPH1;VEPH1;VEPH1;VEPH1	VEPH1 (+9740)	PTX3 (+56816)	32.3764	7.55918	34.2549	6.62911
cg16398761	14: 74220238	C14orf43;C14orf43	PNMA1 (-39111)	C14orf43 (+33657)	32.2959	6.10918	56.86	11.9575
cg03012556	15: 93579395		RGMA (+37820)	CHD2 (+135845)	32.2511	3.39726	18.7674	4.05349
cg02744249	20: 57582918	CTSZ	CTSZ (-610)		32.232	9.21319	34.8082	8.20485
cg01345727	13: 52734018	NEK3;NEK3;NEK3;NEK3	NEK3 (-23)		32.1919	4.82016	34.5437	12.0568
cg03480346	2: 24232603	MFSD2B	MFSD2B (-349)		32.1517	6.19721	21.3455	4.91268
cg08418670	19: 4374567	SH3GL1	SH3GL1 (+25997)	MPND (+31044)	32.1166	10.6885	39.9507	8.02812
cg18546006	13: 50569769	TRIM13;TRIM13;TRIM13;TRIM13;DLEU2	TRIM13 (-1373)		31.9866	10.7729	37.9209	5.58763
cg02140384	1: 61518897		C1orf87 (-979456)	NFIA (-28636)	31.985	4.74866	37.9538	10.8241
cg02053964	12: 124950784	NCOR2;NCOR2	NCOR2 (+101225)	ZNF664 (+493023)	31.9552	7.35346	52.9874	5.6465
cg13747275	19: 1992952	BTBD2	BTBD2 (+22749)	CSNK1G2 (+51792)	31.8061	12.9047	45.5619	9.49727
cg13941027	1: 12335550	VPS13D;VPS13D	VPS13D (+45438)	DHRS3 (+342269)	31.7297	7.8363	25.1517	5.60649
cg10500147	12: 6881601	LAG3	LAG3 (-68)		31.7248	6.54754	30.4739	17.7721
cg12965023	5: 139170217		PSD2 (-5188)	CXXC5 (+141917)	31.6399	3.3165	34.1501	4.03979
cg27168291	6: 33282997	ZBTB22;TAPBP;TAPBP;TAPBP;ZBTB22	TAPBP (-834)		31.5974	9.40031	30.7233	6.31769
cg07490070	2: 97505464	ANKRD23	ANKRD23 (+4293)	CNNM3 (+23474)	31.5966	6.72346	12.0176	7.56923
cg01538305	14: 100658948		YY1 (-46153)	DEGS2 (-32937)	31.578	6.7098	33.3215	3.63792
cg22761670	17: 74268201		RNF157 (-31812)	PRPSAP1 (+82028)	31.5206	6.32108	30.9693	11.2546
cg14121234	10: 696332	DIP2C;C10orf108;C10orf108	DIP2C (+39275)	ZMYND11 (+470399)	31.5066	6.30647	30.2323	12.8962
cg25287272	1: 29213233	EPB41;EPB41;EPB41;EPB41;EPB41	EPB41 (-369)		31.5047	4.29828	32.3278	5.91962
cg07744832	12: 100537267	UHRF1BP1L;UHRF1BP1L	ANKS1B (-158836)	ACTR6 (-57306)	31.4993	5.21765	28.9516	7.88026
cg09230679	12: 116586898	MIR620;MED13L	MED13L (+128092)		31.4922	7.64943	34.2461	2.23093
cg24408769	6: 15506085	JARID2	DTNBP1 (+157203)	JARID2 (+259559)	31.4539	10.964	25.5915	8.59245
cg20916523	3: 10184584	VHL;VHL	IRAK2 (-21978)	VHL (+1266)	31.4516	6.85223	-2.72478	3.78952
cg21073212	20: 30866501	KIF3B	ASXL1 (-79645)	KIF3B (+1048)	31.4371	5.61349	34.1392	3.73101
cg12068069	1: 26497107	ZNF593	ZNF593 (+720)		31.3487	2.37681	41.0239	5.67514
cg17969853	6: 108615613	LACE1	LACE1 (-484)		31.3242	6.51214	34.0168	16.7064
cg10984625	2: 238599858	LRRFIP1;LRRFIP1;LRRFIP1;LRRFIP1;LRRFIP1	LRRFIP1 (-948)		31.3077	8.65762	41.9046	12.9677
cg02332696	10: 21783091		NEBL (-596561)	C10orf140 (+23659)	31.1873	8.10795	28.521	5.63507
cg20577468	8: 80803196		HEY1 (-123099)	MRPS28 (+139309)	31.1691	4.20414	38.0318	3.94105
cg04678916	2: 54900910		EML6 (-51238)	RPL23AP32 (+144552)	31.1416	9.73578	21.3462	10.612
cg13203507	20: 61447442	COL9A3	COL9A3 (-971)		31.1047	7.33614	5.10352	4.24498
cg10169241	19: 1467032	APC2	C19orf25 (+12195)	APC2 (+16885)	30.814	13.0732	51.7768	4.22343
cg27492928	17: 11993871	MAP2K4	MYOCD (-575335)	MAP2K4 (+69737)	30.7815	6.05233	46.2993	6.98708
cg05086567	17: 7486615	MPDU1;MPDU1	MPDU1 (-349)		30.7509	5.59461	44.2882	3.25755
cg13456960	19: 5139479	KDM4B	KDM4B (+170356)	PTPRS (+201334)	30.743	3.92924	7.59185	5.85094
cg06386983	2: 242785184		PDCD1 (+15873)	NEU4 (+35025)	30.7345	9.5995	11.1267	9.28512
cg26651775	16: 764420	METRN	METRN (-752)		30.7074	4.59595	3.68304	1.62668
cg20852250	3: 72149422		PROK2 (-315066)	RYBP (+346351)	30.634	5.45627	18.4406	4.61138
cg18792022	1: 11709271	FBXO2	FBXO2 (+5616)	PTCHD2 (+169977)	30.6259	2.63659	26.6302	5.74933
cg04094193	4: 69216103	YTHDC1;YTHDC1	TMPRSS11B (-104692)	TMPRSS11E (-97063)	30.6197	3.24059	22.5488	4.72067
cg19233405	1: 154988721	ZBTB7B	ZBTB7B (+13520)	DCST2 (+17535)	30.6004	12.4828	53.2971	4.97664
cg01711344	11: 67770404	UNC93B1	ALDH3B2 (-321720)	UNC93B1 (+1188)	30.5767	6.50941	26.3514	7.00972
cg17813310	4: 87974092	AFF1;AFF1	AFF1 (+117939)	HSD17B13 (+269963)	30.5668	2.51915	29.5848	2.78145
cg17724627	12: 50041367	FMNL3;FMNL3	PRPF40B (+17040)	FMNL3 (+59829)	30.5654	6.77829	25.2325	10.0904
cg25551358	5: 139079288		PSD2 (-96117)	CXXC5 (+50988)	30.5646	5.81079	27.9784	6.27654
cg02861260	13: 113614315		MCF2L (-9219)	ATP11A (+269673)	30.5597	8.23031	2.41112	2.61492
cg09738947	15: 90608877	ZNF710	IDH2 (+36830)	ZNF710 (+64126)	30.53	8.64771	28.6969	11.027
cg26608305	11: 925416	AP2A2	AP2A2 (-392)		30.4907	7.848	-0.307352	6.21869
cg00563107	4: 141173528		MAML3 (-98296)	SCOC (-91068)	30.464	6.55631	3.57805	6.22732
cg03079497	17: 1390554	MYO1C;MYO1C	CRK (-30994)	MYO1C (+5446)	30.4444	2.57232	4.78149	4.37832
cg20610950	17: 75096202		SEC14L1 (-40802)	MGAT5B (+231405)	30.4417	6.51805	29.9098	7.25021
cg20240347	1: 204465584		MDM4 (-19922)	PIK3C2B (-6111)	30.4272	8.33722	44.7599	11.2474
cg00686823	3: 127311038	TPRA1	TPRA1 (-1471)		30.406	9.74916	35.7972	8.83271
cg26741530	10: 104613774	C10orf32;C10orf32	CYP17A1 (-16485)	AS3MT (-15435)	30.3811	8.13433	22.4651	10.7615
cg17875845	4: 87932378	AFF1;AFF1	AFF1 (+76225)	HSD17B13 (+311677)	30.361	8.22108	27.4951	10.1651
cg02964385	6: 36515676	STK38	STK38 (-430)		30.3494	6.73647	40.8906	6.72602
cg09758273	4: 1237995	CTBP1;CTBP1	SPON2 (-71339)	CTBP1 (+4912)	30.3481	9.8628	4.92743	2.1028
cg18888655	19: 17403176	ABHD8	ANKLE1 (+10723)	ABHD8 (+11105)	30.2893	1.62462	38.9759	4.51165
cg03861097	21: 34393589		OLIG2 (-4626)		30.2887	5.9277	8.88787	8.8078
cg00383081	1: 182362088	GLUL;GLUL	GLUL (-1550)		30.2526	6.32904	26.0614	8.80236
cg08206267	19: 17862104	FCHO1;FCHO1;FCHO1;FCHO1	B3GNT3 (-43814)	MAP1S (+31802)	30.1378	6.27915	29.6471	12.924
cg05362168	16: 67562128	FAM65A	FAM65A (-1411)		30.1293	5.12389	10.2668	3.91337
cg03992114	13: 113343376	ATP11A;ATP11A	ATP11A (-1266)		30.1097	8.23362	28.9455	7.33742
cg22642485	5: 139089846		PSD2 (-85559)	CXXC5 (+61546)	30.0741	3.27073	30.9977	13.3476
cg20801456	1: 226099031		LEFTY1 (-22186)	PYCR2 (+12933)	30.0553	8.81186	35.4861	7.19324
cg07163456	3: 192636424	C3orf59	FGF12 (-509587)	HRASLS (-322493)	30.0479	8.13592	17.626	7.06826
cg03590237	6: 52439807	TRAM2	TRAM2 (+2054)	EFHC1 (+154814)	30.0403	12.3204	35.6106	7.8943
cg06796435	14: 24780682	LTB4R2;LTB4R2;LTB4R2;CIDEB;LTB4R	CIDEB (-107)	LTB4R (-22)	29.9953	6.5919	10.4517	2.3277
cg14678774	19: 12978360	MAST1	DNASE2 (+13974)	MAST1 (+29102)	29.9872	9.11855	38.8748	12.4744
cg16017800	6: 157184114	ARID1B;ARID1B;ARID1B	ARID1B (+85051)	TMEM242 (+561138)	29.9855	3.91876	43.6787	3.95544
cg11113589	21: 46898764	COL18A1;COL18A1;COL18A1	COL18A1 (+23341)	SLC19A1 (+63620)	29.9742	7.08917	32.8043	11.6947
cg15984516	14: 100680261		DEGS2 (-54250)	YY1 (-24840)	29.9599	6.36344	29.0292	8.45132
cg04728863	14: 58863362	TOMM20L	TOMM20L (+719)		29.9408	10.6419	28.2955	7.89838
cg14807446	2: 43540749	THADA;THADA	ZFP36L2 (-87005)	THADA (+282435)	29.9046	8.38821	5.84968	2.82904
cg13552690	9: 139716599	C9orf86;C9orf86	PHPT1 (-26656)	C9orf86 (+14408)	29.8974	7.57777	0.0437564	2.44689
cg13502346	14: 65170209	PLEKHG3	PLEKHG3 (-24101)	HSPA2 (+163024)	29.8892	8.83619	32.0944	10.4256
cg15436123	4: 3390332	RGS12;RGS12;RGS12	HGFAC (-53393)	RGS12 (+74459)	29.8835	3.34085	38.116	8.82895
cg02998129	17: 42344234	SLC4A1	UBTF (-47194)	SLC4A1 (+1267)	29.8251	6.67523	26.4398	8.46067
cg03941745	16: 30442009	DCTPP1	DCTPP1 (-637)		29.8219	4.42516	36.7948	6.71053
cg19305488	19: 1468359	APC2	C19orf25 (+10868)	APC2 (+18212)	29.7925	4.05088	38.6053	5.09284
cg09440788	8: 37757401	RAB11FIP1;RAB11FIP1	RAB11FIP1 (-387)		29.7574	6.46528	4.57991	1.29256
cg15750963	2: 85645378		MAT2A (-120722)	CAPG (-7703)	29.755	4.6957	35.434	8.88265
cg06002638	12: 109592017	ACACB	ACACB (+14816)	FOXN4 (+155007)	29.7495	9.49588	23.1991	9.29927
cg00246451	1: 155949012	ARHGEF2;ARHGEF2;ARHGEF2	ARHGEF2 (-677)		29.7426	6.99846	13.5859	2.99107
cg12008643	11: 73104585	RELT;RELT	PLEKHB1 (-254008)	RELT (+17181)	29.7194	4.09447	64.1287	4.91574
cg21381845	7: 642127	PRKAR1B;PRKAR1B;PRKAR1B;PRKAR1B;PRKAR1B;PRKAR1B	HEATR2 (-124210)	PDGFA (-82647)	29.6755	6.22732	24.1546	11.2469
cg06208382	12: 63260327	PPM1H	PPM1H (+68337)	MON2 (+399731)	29.6624	5.82549	33.372	7.0456
cg19872463	12: 6881629	LAG3	LAG3 (-40)		29.6474	9.76598	48.3007	6.08064
cg21475150	2: 101618248	RPL31;RPL31;RPL31	RPL31 (-442)		29.5857	7.96385	13.0711	5.96366
cg26149678	11: 71709917	IL18BP;IL18BP;IL18BP;IL18BP;IL18BP	IL18BP (-40)		29.5661	3.25976	24.1025	4.52614
cg10207553	15: 65277977	SPG21;SPG21;SPG21	SPG21 (+4273)	ANKDD1A (+73877)	29.5283	11.3173	15.4509	11.9361
cg20268992	11: 113953621	ZBTB16;ZBTB16	NNMT (-212913)	ZBTB16 (+22334)	29.5262	5.62867	18.1838	11.8046
cg02325951	14: 89878619	FOXN3;FOXN3	FOXN3 (+206874)	TTC8 (+587702)	29.5219	5.19503	3.50155	4.92272
cg19969694	15: 41185800	VPS18	VPS18 (-827)		29.5147	7.09707	31.7295	6.58394
cg25800328	11: 47736132	AGBL2	AGBL2 (+795)		29.5004	3.82528	6.73689	4.26547
cg10999992	22: 38200221	H1F0	GCAT (-3690)	H1F0 (-892)	29.4811	2.2449	31.7222	7.56504
cg12178445	6: 8436263	SLC35B3;SLC35B3;SLC35B3	SLC35B3 (-470)		29.4788	5.12937	25.6392	6.74984
cg13883576	12: 13152467	HEBP1;HTR7P	HEBP1 (+775)		29.4742	4.07782	32.0399	10.2278
cg02812809	19: 39361447	RINL	HNRNPL (-20831)	RINL (+7471)	29.4509	13.1718	46.3078	7.34837
cg23598352	9: 5436819	C9orf46	RLN1 (-96947)	C9orf46 (+1117)	29.4362	1.24821	29.3229	4.34145
cg17281810	X: 40007949	BCOR;BCOR	ATP6AP2 (-432266)	BCOR (-51231)	29.4152	12.6411	30.9671	11.072
cg08363339	20: 57618487	SLMO2	SLMO2 (-587)		29.4136	13.1864	27.3779	6.79171
cg26959655	8: 103379529	UBR5	RRM2B (-128471)	UBR5 (+45387)	29.4092	3.26859	26.8634	10.5818
cg13397898	9: 133768931	QRFP	QRFP (+293)		29.4055	10.0764	31.8636	7.68352
cg21519872	17: 76171657	TK1	SYNGR2 (+6987)	TK1 (+11627)	29.3242	6.09578	1.08751	1.61086
cg04105014	7: 105753547	SYPL1;SYPL1	SYPL1 (-491)		29.319	4.56475	32.4142	6.86998
cg17336139	22: 22901648	PRAME;PRAME;PRAME;PRAME;LOC648691;PRAME;PRAME;PRAME;PRAME	PRAME (+47)		29.2964	5.45231	9.52586	8.2801
cg18479798	11: 64533623	SF1;SF1;SF1	PYGM (-5437)	SF1 (+12314)	29.2353	9.19871	-0.00271443	9.82307
cg24332389	1: 6558085	PLEKHG5;PLEKHG5	PLEKHG5 (-602)		29.2286	3.25751	10.943	7.38634
cg13973436	16: 67428898	ZDHHC1;TPPP3;TPPP3	TPPP3 (-1478)		29.2269	2.34249	20.6321	6.9061
cg14023009	8: 1870798	ARHGEF10	MYOM2 (-122359)	ARHGEF10 (+98650)	29.2228	7.67714	2.32063	3.12903
cg12156512	19: 47258676	FKRP;FKRP	STRN4 (-8957)	SLC1A5 (+33165)	29.1925	8.80043	30.7766	6.86414
cg27381584	17: 80407749	C17orf62;C17orf62;C17orf62	C17orf62 (+957)	C17orf62 (+957)	29.1882	7.67926	22.8945	9.01564
cg13308137	11: 47528955	CUGBP1	PTPMT1 (-58026)	CELF1 (-18380)	29.1569	4.95699	17.0209	5.60501
cg19333963	19: 1467979	APC2	C19orf25 (+11248)	APC2 (+17832)	29.1553	7.00834	56.7826	4.39146
cg02356435	3: 16925533	PLCL2	DAZL (-278528)	PLCL2 (-49048)	29.1127	7.27223	29.3872	7.33213
cg23374312	14: 21565335	ZNF219;ZNF219;ZNF219	C14orf176 (-1760)		29.1086	6.50144	5.97245	6.43835
cg13052887	2: 85664005	SH2D6	MAT2A (-102095)	CAPG (-26330)	29.0856	3.59743	29.1671	2.84366
cg02111433	16: 53947953	FTO	FTO (+210079)	IRX3 (+372424)	29.0462	5.85098	40.2254	2.84439
cg02167757	16: 48395953	SIAH1;SIAH1	SIAH1 (+23275)	LONP2 (+117743)	29.0451	4.90655	35.0209	7.43234
cg05422796	18: 5297381	ZFP161;ZFP161	ZFP161 (-1188)		29.0384	5.91891	35.6894	7.49352
cg09221482	6: 161557754	AGPAT4	AGPAT4 (+137352)	MAP3K4 (+144933)	29.0377	2.38221	30.3788	9.32113
cg08727352	6: 33264844	RGL2;RGL2	RGL2 (+2320)	PFDN6 (+7467)	29.0374	9.32365	40.1914	8.38348
cg27127903	8: 80803298		HEY1 (-123201)	MRPS28 (+139207)	29.0246	8.59541	26.4335	6.58287
cg07889938	4: 87855377	AFF1	AFF1 (-776)		29.0189	6.86645	28.5653	8.24878
cg02543850	11: 33346306	HIPK3;HIPK3	C11orf41 (-217570)	HIPK3 (+67139)	28.9841	4.52626	38.6698	5.23189
cg09235562	19: 384251		THEG (-8239)	SHC2 (+76744)	28.9779	8.0873	13.9813	11.8881
cg04341097	13: 114871575	RASA3	GAS6 (-304530)	RASA3 (+26519)	28.9715	12.6373	22.0463	19.2393
cg23891286	1: 178994301	FAM20B	FAM20B (-772)		28.9368	6.12502	43.4685	5.65615
cg16653901	5: 133513511	SKP1;SKP1	SKP1 (-788)		28.9283	5.54741	16.2496	4.19122
cg26954174	16: 50730813	NOD2	NOD2 (-236)		28.9201	5.29754	19.2315	9.76039
cg02572606	16: 20753499	THUMPD1	ACSM1 (-50922)	ACSM3 (-21812)	28.885	3.62593	30.7912	4.55137
cg01800253	22: 22290866	PPM1F	MAPK1 (-68897)	PPM1F (+16383)	28.8776	4.7328	35.6707	3.22834
cg05355311	22: 50629224	TRABD	PANX2 (+20065)	TUBGCP6 (+54175)	28.8348	4.30232	18.3701	5.26029
cg23051887	5: 142077896	FGF1;FGF1;FGF1;FGF1	ARHGAP26 (-72395)	FGF1 (-12244)	28.8261	6.37922	29.5539	9.08497
cg26620356	5: 175789238	KIAA1191;KIAA1191;KIAA1191	ARL10 (-3263)	KIAA1191 (-430)	28.822	4.1242	7.14532	9.14997
cg23433370	12: 27396894	STK38L	STK38L (-183)		28.814	10.5712	9.07996	5.57852
cg10958452	1: 44114346	KDM4A	KDM4A (-1450)		28.8026	6.96721	25.1001	10.943
cg09500196	16: 8963749	CARHSP1	CARHSP1 (-887)		28.7985	9.48978	15.5528	8.40556
cg15503081	19: 12992867	DNASE2	DNASE2 (-533)		28.7871	1.47099	30.9062	3.00527
cg15579587	2: 238600061	LRRFIP1;LRRFIP1;LRRFIP1;LRRFIP1;LRRFIP1	LRRFIP1 (-745)		28.7844	6.03907	10.5653	6.68722
cg13187009	20: 55965497	RBM38;RBM38	RBM38 (-956)		28.7696	11.7802	37.2637	11.9996
cg19409060	17: 36719518	SRCIN1	SRCIN1 (+42664)	ARHGAP23 (+134799)	28.7539	9.51743	17.3066	9.75317
cg09717809	2: 74375930	BOLA3;BOLA3	BOLA3 (-892)		28.7421	14.7255	3.4731	2.61881
cg19911880	8: 131353969	ASAP1	GSDMC (-554836)	ASAP1 (+101936)	28.7264	6.47212	22.829	6.39402
cg20493718	17: 80202979	CSNK1D;CSNK1D	SLC16A3 (+16698)	CSNK1D (+28614)	28.7137	5.36612	48.5367	12.0915
cg01363572	16: 9203216	C16orf72	USP7 (-145876)		28.7067	5.58114	37.7022	9.30842
cg24790297	19: 51226357	CLEC11A	CLEC11A (-247)		28.6701	9.47569	36.0535	11.3373
cg02666020	12: 124941307	NCOR2;NCOR2	NCOR2 (+110702)	ZNF664 (+483546)	28.6687	6.23261	31.9572	8.78087
cg20560862	11: 2997051	NAP1L4	PHLDA2 (-46402)	NAP1L4 (+16555)	28.6497	7.08092	39.8908	5.60182
cg15780398	2: 97439827	CNNM4	CNNM3 (-42163)	CNNM4 (+13189)	28.6452	7.46873	41.7813	9.50575
cg25003924	15: 52861754	ARPP19	ARPP19 (-542)		28.6431	3.83648	32.6546	3.35146
cg21184415	20: 39996039	EMILIN3	EMILIN3 (-542)		28.6403	11.3083	34.8787	9.97921
cg12147622	10: 74021432		ASCC1 (-45566)	DDIT4 (-12244)	28.6364	6.80945	24.165	11.8002
cg20405697	6: 30657469	NRM	PPP1R18 (-2377)		28.6134	5.95872	24.2396	3.37945
cg24579224	1: 2205902	SKI	RER1 (-117311)	SKI (+45769)	28.609	14.3596	7.24627	2.85075
cg24457649	10: 73472344	C10orf105;C10orf105;CDH23	C10orf105 (+7233)	CDH23 (+315654)	28.5284	3.91785	21.3888	14.7332
cg08574915	17: 79924772		ASPSCR1 (-10653)	NOTUM (-5716)	28.5248	3.66766	35.7251	10.7393
cg12111783	X: 40027674	BCOR;BCOR	ATP6AP2 (-412541)	BCOR (-70956)	28.5109	9.80601	42.1598	13.0994
cg24574963	7: 149120622		ZNF777 (+37430)	AF035281 (+129333)	28.502	6.24687	34.3169	17.4492
cg06823034	14: 24780734	LTB4R;LTB4R2;LTB4R2;LTB4R2;LTB4R;CIDEB	CIDEB (-159)	LTB4R (+30)	28.4959	3.90608	2.95872	1.46418
cg00443981	17: 58499679	C17orf64	USP32 (-30094)	APPBP2 (+103900)	28.4928	11.3235	49.0881	4.53477
cg21633052	4: 184018637	C4orf38	WWC2 (-1825)		28.488	6.82925	26.8063	14.8749
cg04071866	16: 4700737	MGRN1;MGRN1;MGRN1;MGRN1	NUDT16L1 (-42956)	MGRN1 (+25913)	28.4869	4.83268	34.7617	8.93143
cg27663476	15: 80444408	FAH	FAH (-824)		28.485	6.66974	20.4972	3.51856
cg21198455	9: 131679993	LRRC8A;LRRC8A;LRRC8A	NUP188 (-29983)	LRRC8A (+35603)	28.475	4.60842	34.4436	7.74112
cg17076443	6: 112115190	FYN	WISP3 (-260180)	FYN (-73926)	28.4442	3.3062	22.8403	8.9935
cg03020951	6: 34203887	HMGA1;HMGA1;HMGA1;HMGA1;HMGA1	HMGA1 (-762)		28.4437	4.06387	34.5944	9.17682
cg11582018	1: 87598069	LOC339524;LOC339524;LOC339524;LOC339524;LOC339524	LOC339524 (+390)		28.4316	5.10781	1.43201	4.56546
cg16260349	10: 82221597	TSPAN14;TSPAN14	TSPAN14 (+7560)		28.4185	7.63395	25.5443	7.78708
cg00689225	14: 35871954	NFKBIA	NFKBIA (+2005)	PSMA6 (+110381)	28.374	7.1204	30.8072	5.14814
cg26075639	7: 2758392		AMZ1 (+39230)	GNA12 (+125566)	28.3633	8.64266	37.3138	8.01117
cg21760990	6: 121656542	C6orf170	C6orf170 (-899)		28.3556	9.74125	10.3239	6.51295
cg14062119	12: 54088959		ATP5G2 (-18851)	CALCOCO1 (+32347)	28.3017	11.5417	23.9899	17.6248
cg25416067	17: 75315667	SEPT9;SEPT9;SEPT9;SEPT9	TNRC6C (-684650)	SEPT9 (+38176)	28.3006	4.58739	35.4064	4.87911
cg19201856	7: 73600995	EIF4H;EIF4H	LAT2 (-23091)	EIF4H (+12290)	28.256	6.14065	36.6467	8.65793
cg24784730	12: 125225655		NCOR2 (-173646)	SCARB1 (+122863)	28.2475	3.84197	34.949	9.45671
cg10796749	1: 10056837	RBP7	RBP7 (-417)		28.245	7.48055	39.7625	7.72001
cg22229039	1: 7842159		PER3 (-2554)		28.2067	3.46274	24.3474	7.66611
cg02636004	3: 119747339	GSK3B;GSK3B	GSK3B (-164888)	GSK3B (+65924)	28.1901	5.49996	27.68	8.02255
cg20341504	2: 54900998		EML6 (-51150)	RPL23AP32 (+144640)	28.1823	4.34987	14.6665	10.0969
cg24309739	4: 164088478	NAF1;NAF1	NAF1 (-406)		28.1774	2.96026	30.5676	8.39084
cg19118951	21: 35575070		KCNE2 (-161252)	MRPS6 (+129248)	28.1683	4.46572	41.8705	5.58699
cg25789370	6: 167415325	FGFR1OP;FGFR1OP	CCR6 (-109969)	FGFR1OP (+2510)	28.1666	5.51539	37.417	8.89651
cg21483922	17: 48205411	SAMD14	PPP1R9B (+22465)	PDK2 (+32773)	28.1656	9.85652	11.0132	5.80296
cg01715745	1: 54930156		ACOT11 (-83650)	SSBP3 (-58065)	28.1651	2.46708	24.9406	5.4952
cg10193721	14: 24780691	LTB4R2;LTB4R2;LTB4R2;CIDEB;LTB4R	CIDEB (-116)	LTB4R (-13)	28.1473	5.84048	3.94423	2.10862
cg02543993	7: 5736195	RNF216;RNF216	RNF216 (+85165)	FSCN1 (+103760)	28.1328	6.71262	20.1826	16.3467
cg08659707	2: 20527677	PUM2	PUM2 (-539)		28.1168	8.39364	29.2356	9.04101
cg04786142	1: 234908381		IRF2BP2 (-163111)	TOMM20 (+383874)	28.1083	5.05054	22.1297	4.64131
cg16455894	17: 16966893	MPRIP;MPRIP	MPRIP (-101080)	TNFRSF13B (-91492)	28.1045	4.82975	31.5728	5.60177
cg07838495	17: 8287763	RPL26	RPL26 (-1199)		28.1024	9.66601	35.3175	8.22819
cg03077671	19: 13211225	LYL1	LYL1 (+2748)	NFIX (+104642)	28.0661	7.01125	18.3762	7.06808
cg05292478	7: 98742398	SMURF1;SMURF1	SMURF1 (-656)		28.0634	9.21535	29.121	10.234
cg00908927	11: 79152969	ODZ4	ODZ4 (-1275)		28.0567	8.02832	22.988	8.26369
cg12589308	19: 1811438	ATP8B3	ATP8B3 (+760)		28.0558	8.44012	36.1992	11.2845
cg16230626	5: 124298608		ZNF608 (-217744)		28.0165	5.39606	25.1214	4.41067
cg01084837	11: 116881122	SIK3	APOA1 (-172785)	SIK3 (+87870)	28.01	7.53293	18.1795	3.40231
cg01124868	3: 9435560	LOC440944	THUMPD3 (+30844)	LHFPL4 (+159925)	28.0085	6.75219	30.3027	5.97883
cg11597902	17: 75096239		SEC14L1 (-40765)	MGAT5B (+231442)	28.001	8.63885	28.563	8.84739
cg21167269	9: 98981500		HSD17B3 (+82933)	C9orf102 (+343601)	27.9843	10.7383	31.7247	18.362
cg17647904	12: 124908601	NCOR2;NCOR2	NCOR2 (+143408)	ZNF664 (+450840)	27.9829	9.3173	36.9629	8.01634
cg04846451	2: 55452363	C2orf63;C2orf63	RTN4 (-174630)	RPS27A (-6675)	27.9225	12.0375	13.8268	8.23069
cg03889013	10: 134143489		INPP5A (-207863)	STK32C (-22013)	27.9207	7.53597	7.42742	6.14356
cg09137630	19: 47618017	ZC3H4	ZC3H4 (-1009)		27.89	11.0338	34.5401	7.9822
cg01334831	13: 114832833	RASA3	GAS6 (-265788)	RASA3 (+65261)	27.8844	8.82884	21.5019	6.44211
cg10066231	7: 99646992	ZSCAN21	ZSCAN21 (-424)		27.8783	6.20984	36.4934	7.52693
cg08378788	17: 1395864	MYO1C;MYO1C;MYO1C	MYO1C (+136)		27.8717	6.68856	11.5235	6.67313
cg03608515	13: 98112404	RAP2A	IPO5 (-493524)	RAP2A (+25930)	27.8601	6.32248	30.8217	6.19127
cg23732483	3: 48965611	ARIH2	P4HTM (-61729)	C3orf71 (-8794)	27.8576	8.23347	23.1069	7.92945
cg24725642	6: 30226874	HLA-L	HLA-L (-464)		27.8476	7.82002	30.4673	4.72571
cg14746276	5: 95171699		GLRX (-13123)	ELL2 (+126075)	27.824	4.87052	27.8329	3.15795
cg03706720	3: 184230938		EPHB3 (-48648)	CHRD (+133078)	27.8197	10.1047	23.33	8.82882
cg26215406	3: 182972625	MCF2L2;B3GNT5	B3GNT5 (+1594)	MCF2L2 (+173229)	27.8136	5.18436	23.7557	5.03417
cg01910727	1: 226842455	ITPKB	ITPKB (+84420)	C1orf95 (+105955)	27.8134	3.51338	30.4103	6.20631
cg16091952	5: 178488100	ZNF354C	ZNF354C (+494)		27.8128	5.12737	19.6681	4.41915
cg11363444	2: 153079618		FMNL2 (-112132)	STAM2 (-47113)	27.8092	10.0031	17.2378	7.58846
cg23707540	10: 126836038	CTBP2;CTBP2	C10orf137 (-572045)	CTBP2 (-119586)	27.798	5.58625	8.28294	11.747
cg09593860	11: 113929287	ZBTB16	ZBTB16 (-2000)		27.7968	4.66144	12.253	10.3423
cg10565187	19: 1468943	APC2	C19orf25 (+10284)	APC2 (+18796)	27.7858	6.56314	40.5468	7.81056
cg23199335	3: 177315882		KCNMB2 (-938341)	TBL1XR1 (-400835)	27.7741	3.57791	25.2203	2.83384
cg26169081	10: 12648338	CAMK1D;CAMK1D	CAMK1D (+256756)	CCDC3 (+395365)	27.7674	4.84698	34.448	3.73169
cg07530063	14: 100613692	DEGS2	DEGS2 (+12319)	EVL (+81942)	27.7661	7.94074	2.07534	2.66214
cg09184981	1: 112161735	RAP1A;RAP1A	RAP1A (-669)		27.766	7.05762	20.046	5.9412
cg24413054	7: 106302117	FLJ36031	NAMPT (-376480)	PIK3CG (-203806)	27.7266	3.00543	21.6653	4.20003
cg02233750	22: 43539658	MCAT;MCAT	MCAT (-256)		27.7239	6.49973	29.452	11.03
cg25306480	10: 134226517	PWWP2B;PWWP2B	INPP5A (-124835)	STK32C (-105041)	27.7227	6.95886	-1.2281	3.02974
cg11714320	12: 111845176	SH2B3	SH2B3 (+1425)	ATXN2 (+192303)	27.696	3.77932	37.537	8.08491
cg20340596	10: 100206925	HPS1;HPS1	HPS1 (-222)		27.6805	3.42767	23.1187	7.02501
cg09669411	16: 4901503	UBN1;UBN1	GLYR1 (-4201)	UBN1 (+3592)	27.6728	6.44611	28.7922	8.81383
cg26089877	17: 4498445	SMTNL2;SMTNL2	GGT6 (-34570)	ALOX15 (+46525)	27.6691	4.0479	28.5381	19.2986
cg16537676	6: 30851624	DDR1;DDR1	DDR1 (-4840)		27.6616	5.56895	19.7517	3.84301
cg23047077	4: 185574472	CCDC111	CASP3 (-3844)	CCDC111 (+3706)	27.656	3.9508	34.9759	10.2056
cg04723534	21: 43373136	C2CD2	C2CD2 (+862)		27.6486	4.65863	6.99573	8.34112
cg09584521	1: 117112727	CD58;CD58;CD58	CD58 (+987)		27.6463	3.76449	10.9841	9.26098
cg01610979	4: 8193310		ABLIM2 (-32752)	SH3TC1 (-7749)	27.6294	6.82904	27.9458	6.51634
cg20294304	6: 34203153	HMGA1;HMGA1;HMGA1;HMGA1;HMGA1	HMGA1 (-1496)		27.612	8.56362	30.7676	10.0632
cg21897315	3: 81811448	GBE1	GBE1 (-499)		27.6116	4.81119	33.3204	6.84686
cg02050917	1: 2173571	SKI	RER1 (-149642)	SKI (+13438)	27.6107	10.2761	2.9395	2.57831
cg22996031	11: 67163517	RAD9A	RAD9A (+4095)	PPP1CA (+5858)	27.6062	5.76934	53.1762	5.73646
cg23787873	22: 19710909	GP1BB;SEPT5	TBX1 (-33316)	GP1BB (+4918)	27.601	7.43561	47.281	9.0865
cg07915117	1: 32421131		KHDRBS1 (-58359)	PTP4A2 (-17144)	27.5816	5.98878	13.5004	4.26708
cg09346993	6: 31938358	STK19;STK19;STK19;DOM3Z	STK19 (-1287)		27.5708	8.07642	37.3575	4.26287
cg16740067	17: 42289671	UBTF;UBTF;UBTF	ATXN7L3 (-14143)	UBTF (+7369)	27.5686	10.3228	17.241	6.95153
cg14890509	19: 45943865		FOSB (-27387)	ERCC1 (-17046)	27.5508	6.24388	23.6225	8.18077
cg27517563	20: 61447330	COL9A3	COL9A3 (-1083)		27.5458	4.36285	20.0779	4.38426
cg25139649	1: 2165579	SKI	RER1 (-157634)	SKI (+5446)	27.5347	7.71484	5.28993	2.18013
cg02357751	22: 19710880	GP1BB;SEPT5	TBX1 (-33345)	GP1BB (+4889)	27.5291	6.3152	40.4409	12.5292
cg25858249	6: 150920485	PLEKHG1	PLEKHG1 (-513)		27.5262	4.52429	37.112	10.3105
cg02647929	16: 4714080	MGRN1;MGRN1;MGRN1;MGRN1	NUDT16L1 (-29613)	MGRN1 (+39256)	27.5184	3.379	11.7413	4.72047
cg08039583	12: 32258877	BICD1;BICD1	BICD1 (-1307)		27.5176	7.13617	35.181	6.74881
cg07385778	3: 72320634		PROK2 (-486278)	RYBP (+175139)	27.493	4.95281	15.5258	7.61064
cg08505076	17: 7122063	ACADVL;DLG4;DLG4;ACADVL	DLG4 (-1136)	ACADVL (-1089)	27.493	6.7507	43.9755	5.74825
cg17033378	22: 42218740	CCDC134	SREBF2 (-10365)	CCDC134 (+22063)	27.486	4.00438	35.4767	3.34335
cg25455811	5: 77072789	TBCA	TBCA (-605)		27.4632	6.71267	29.7283	5.33841
cg14798382	19: 16629806	CHERP;C19orf44	CALR3 (-22804)	CHERP (+23456)	27.4628	14.1717	40.8679	6.06536
cg22164539	6: 32081613		TNXB (-4463)		27.4606	3.39091	30.5089	7.10159
cg19372975	2: 242212901	HDLBP;HDLBP	HDLBP (-656)		27.4577	8.75527	28.3991	9.99617
cg24706505	19: 13211261	LYL1	LYL1 (+2712)	NFIX (+104678)	27.4547	10.7078	32.8854	6.08829
cg18119407	2: 201980504	CFLAR;CFLAR	CFLAR (-372)		27.4536	6.68683	22.6945	10.1247
cg02858132	3: 136469005	STAG1	STAG1 (+2239)	PCCB (+499839)	27.4533	4.8765	18.711	7.7228
cg24222580	13: 113639509	MCF2L;MCF2L	F7 (-120595)	MCF2L (+15975)	27.45	5.30755	1.83227	2.10208
cg16370720	6: 108907710	FOXO3;FOXO3	ARMC2 (-261908)	FOXO3 (+25642)	27.4402	11.2848	33.85	7.28096
cg01132502	5: 179335607	TBC1D9B;TBC1D9B	TBC1D9B (-752)		27.435	14.3706	0.765899	2.08233
cg13273540	3: 176850227	TBL1XR1	TBL1XR1 (+64820)		27.433	7.19694	5.59544	3.3916
cg02286809	15: 101629375		CHSY1 (+162761)	LRRK1 (+169916)	27.4323	8.81267	25.8659	8.21144
cg02645993	6: 170674463	FAM120B	FAM120B (+58620)	PSMB1 (+187953)	27.4167	5.06419	34.7227	4.45154
cg18033628	17: 17655229	RAI1	RAI1 (+70443)	SREBF1 (+85095)	27.4	8.02586	20.9451	9.12268
cg06179749	1: 33799703	PHC2;PHC2	PHC2 (+41490)	ZNF362 (+77530)	27.387	7.69276	35.4074	7.81371
cg25708364	17: 18905779	SLC5A10;FAM83G;SLC5A10	GRAP (+44556)	SLC5A10 (+50302)	27.3788	0.773578	23.6955	6.01136
cg05208895	7: 100276062	GNB2	GNB2 (+4700)	GIGYF1 (+10807)	27.3449	7.76684	37.1433	10.92
cg20693607	3: 184319566		VPS8 (-210364)	EPHB3 (+39980)	27.3336	6.25168	27.0506	10.8055
cg00939727	2: 134935506		NCKAP5 (-609476)	MGAT5 (-76323)	27.314	3.13736	31.0936	4.43736
cg27395066	17: 43221220	ACBD4;ACBD4;ACBD4;ACBD4	HEXIM1 (-3463)		27.3069	7.88091	28.1123	7.22494
cg22977317	6: 2842550	SERPINB1	SERPINB1 (-470)		27.3036	6.20194	25.3623	4.67351
cg04126335	1: 145525223	ITGA10	ITGA10 (+234)		27.3	8.23548	23.0191	9.09904
cg18023065	11: 94278603	FUT4	PIWIL4 (-21870)	FUT4 (+1587)	27.2943	15.2829	23.5171	2.34286
cg03855973	6: 76315197	SENP6;SENP6	MYO6 (-143711)	SENP6 (+3576)	27.2901	7.11155	34.0641	8.58944
cg17356733	21: 34774627	IFNGR2	IFNGR2 (-574)		27.2821	4.50863	20.9756	3.76469
cg07375836	17: 35717813	ACACA;ACACA	C17orf78 (-15171)	AATF (+411639)	27.2728	5.65569	19.8774	7.33657
cg08373904	11: 1543275	HCCA2	MOB2 (-35328)	DUSP8 (+49874)	27.2675	6.55326	38.3421	7.50061
cg15349696	17: 80545434	FOXK2	WDR45L (+60976)	FOXK2 (+67841)	27.2504	4.4463	16.1522	7.82773
cg26909981	19: 49377294	PPP1R15A	PPP1R15A (+1646)	TULP2 (+24701)	27.2459	4.16707	44.2787	4.91233
cg01596520	19: 14225029	PRKACA;PRKACA	SAMD1 (-23798)	PRKACA (+3529)	27.2371	5.09169	34.6591	4.49198
cg07803375	7: 811206	HEATR2	SUN1 (-60935)	PRKAR1B (-43894)	27.2263	8.19963	38.3541	7.5639
cg24555089	2: 240187690	HDAC4	HDAC4 (+134952)	TWIST2 (+431018)	27.2254	6.62775	40.5933	9.27816
cg03327570	2: 145304883		ZEB2 (-26926)		27.2216	5.85009	0.0947882	2.39417
cg16801102	17: 40293755	RAB5C;RAB5C	RAB5C (+13306)	HSPB9 (+19000)	27.2072	7.02657	34.236	7.67667
cg25534244	17: 53341098	HLF	HLF (-1222)		27.2043	5.42991	42.9597	4.85324
cg18805870	3: 23867300	UBE2E1;UBE2E1	UBE2E1 (+19917)	NKIRAS1 (+91236)	27.2029	5.64129	26.3887	6.28438
cg01252023	11: 67207574	CORO1B;CORO1B	PTPRCAP (-2422)		27.2004	6.64592	20.3672	7.03685
cg20176142	8: 81408357	ZBTB10;ZBTB10	ZBTB10 (+9910)	ZNF704 (+378658)	27.1977	8.94114	20.4552	7.17622
cg15730121	20: 35092466	DLGAP4;DLGAP4;DLGAP4	MYL9 (-77430)	DLGAP4 (+97019)	27.187	2.50814	25.8115	4.27296
cg05902503	16: 30133175	MAPK3;MAPK3;MAPK3	GDPD3 (-8298)	MAPK3 (+1454)	27.1767	7.84009	22.7882	6.61298
cg14635955	7: 2648737	IQCE;IQCE	TTYH3 (-22865)	IQCE (+50106)	27.158	8.56105	40.8017	6.88931
cg17972361	10: 130010134		MKI67 (-85667)		27.149	2.52665	21.5282	3.60884
cg09199609	5: 172447063	SNORA74B;ATP6V0E1	C5orf41 (-36291)	ATP6V0E1 (+36301)	27.147	10.1859	35.3979	5.24881
cg04518342	5: 131593106	PDLIM4;PDLIM4	PDLIM4 (-244)		27.1466	4.40306	28.6593	9.10681
cg22151608	7: 128175779		CALU (-203566)	METTL2B (+58997)	27.1409	4.83158	35.4835	3.966
cg12582616	6: 15427489	JARID2	JARID2 (+180963)	DTNBP1 (+235799)	27.1406	4.63911	37.9324	9.67556
cg19136632	3: 69133862	ARL6IP5	UBA3 (-4339)	ARL6IP5 (-227)	27.1406	7.65624	36.7894	8.38256
cg04147906	17: 26373775	NLK	NLK (+4088)	KRT18P55 (+260632)	27.1382	9.72765	13.8421	11.5487
cg06098276	17: 76171208	TK1	SYNGR2 (+6538)	TK1 (+12076)	27.1345	6.68755	1.35619	1.35526
cg20703671	17: 1396001	MYO1C;MYO1C	MYO1C (-1)		27.1249	5.0472	-7.66164	5.76271
cg18062196	17: 57642675	DHX40;DHX40	DHX40 (-210)		27.1231	9.80492	18.5067	5.06371
cg01851450	6: 146864335	RAB32	RAB32 (-492)		27.1205	3.61221	32.8547	7.80574
cg18475969	3: 177077202		TBL1XR1 (-162155)		27.1141	5.5871	-2.75553	4.14282
cg25735305	11: 124629580	ESAM	VSIG2 (-7472)	ESAM (+2642)	27.1022	5.85948	18.1596	5.60557
cg06284479	3: 37173546	LRRFIP2;LRRFIP2;LRRFIP2	LRRFIP2 (+44304)	MLH1 (+138706)	27.0809	10.311	33.3258	6.26561
cg18817955	14: 77511305		IRF2BPL (-16272)	ZDHHC22 (+96828)	27.073	4.50268	10.1936	10.6373
cg01428378	12: 123259789	CCDC62;CCDC62;CCDC62	CCDC62 (+734)		27.0716	5.6741	18.066	6.48951
cg24429974	1: 161195180	TOMM40L	APOA2 (-1763)	TOMM40L (-652)	27.0551	5.562	23.8107	7.49705
cg15768226	20: 55965245	RBM38;RBM38	RBM38 (-1208)		27.0515	8.00982	41.9597	7.11793
cg20973735	11: 67251677	AIP	AIP (+1173)	PITPNM1 (+21165)	27.0484	6.82488	28.7668	7.48788
cg00500359	11: 3175625	OSBPL5;OSBPL5;OSBPL5	CARS (-96945)	OSBPL5 (+10956)	27.0185	11.9202	11.5079	8.11716
cg18476530	11: 67141747	LOC100130987;CLCF1;CLCF1	CLCF1 (-100)		26.9972	3.95132	9.97796	5.45368
cg20331689	20: 61447729	COL9A3	COL9A3 (-684)		26.9873	5.29309	-1.34673	4.38827
cg26540315	11: 69264657		CCND1 (-191215)	TPCN2 (+448308)	26.9866	2.31788	16.9638	6.57536
cg00764796	16: 433504	LOC100134368	RPL2B (-3158)	TMEM8A (-1555)	26.9858	5.13664	10.2917	6.31064
cg10377582	12: 51612794	POU6F1	POU6F1 (-20845)	DAZAP2 (-19713)	26.9844	4.40147	17.8527	8.5957
cg06588605	20: 35201208	TGIF2	TGIF2 (-667)		26.9754	5.24827	34.0147	4.8506
cg13906792	15: 75199810	C15orf17	C15orf17 (-349)		26.9736	4.18782	32.215	5.90061
cg06435374	8: 26474480	DPYSL2	DPYSL2 (+102772)	ADRA1A (+248441)	26.9527	6.80395	22.8017	17.1954
cg16659026	19: 54617827	PRPF31;TFPT	PRPF31 (-962)		26.9527	6.68655	22.6811	6.78101
cg15452590	11: 607997	PHRF1	IRF7 (+8001)	PHRF1 (+31515)	26.9267	10.4086	40.9924	15.1186
cg23121785	15: 79501491	MIR184	RASGRF1 (-118277)	TMED3 (-101999)	26.9248	7.98561	31.0799	3.54884
cg02955940	4: 47841314	CORIN	CORIN (-1256)		26.9176	5.60759	30.8844	6.30188
cg13773247	2: 42276988	PKDCC	EML4 (-119501)	PKDCC (+1828)	26.9131	10.6347	12.6819	14.4953
cg06754923	5: 156571045	MED7;MED7	MED7 (-1125)		26.9113	4.51522	27.2045	3.95839
cg05114898	20: 56294175		PMEPA1 (-9145)	PPP4R1L (+590319)	26.8916	7.21528	9.8497	5.09038
cg26437845	1: 11779326	C1orf187	AGTRAP (-16815)	C1orf187 (+27546)	26.8915	5.3634	24.0554	5.547
cg03459656	17: 42467307	ITGA2B	ITGA2B (-435)		26.8818	5.29594	25.305	5.794
cg04018325	16: 14397685	MIR193B	MKL2 (+232490)	PARN (+326442)	26.8799	6.47761	7.27804	7.13336
cg16214653	15: 100048500		TTC23 (-258686)	MEF2A (-57632)	26.8783	1.60617	17.4094	6.33872
cg04573851	1: 33934436		ZSCAN20 (-3795)		26.8703	2.40191	20.4753	4.97434
cg16236157	2: 43597581	THADA;THADA	ZFP36L2 (-143837)	THADA (+225603)	26.8685	11.6543	6.05902	7.64185
cg12419863	6: 144263450	PLAGL1;PLAGL1;PLAGL1;PLAGL1;PLAGL1;PLAGL1;PLAGL1;PLAGL1	PLAGL1 (+66090)	PHACTR2 (+264349)	26.8655	6.72948	15.9978	8.21791
cg04313875	17: 1553202	RILP;RILP	SCARF1 (-4162)	RILP (+189)	26.8571	5.86294	3.16318	2.81734
cg10037068	2: 175500072	WIPF1;WIPF1	WIPF1 (-766)		26.8553	4.16345	24.6826	4.32472
cg03654391	13: 100037618	UBAC2;UBAC2;UBAC2	TM9SF2 (-116109)	GPR183 (-77870)	26.8513	11.6034	22.357	9.94454
cg17918326	20: 34823957	C20orf4	DLGAP4 (-171490)	EPB41L1 (+81296)	26.8368	5.56444	36.7401	4.85548
cg23588462	13: 95357223		SOX21 (+7165)	GPR180 (+103120)	26.8326	5.68503	4.1273	5.87501
cg11409350	17: 73126499	NT5C	NT5C (+1390)	ARMC7 (+20418)	26.7997	7.69131	0.987475	1.75563
cg17936488	9: 134151519	FAM78A	PPAPDC3 (-13561)	NUP214 (+150539)	26.797	8.55852	35.8906	7.93152
cg11576424	5: 131750756	C5orf56	SLC22A5 (+45356)	IRF1 (+75708)	26.7876	5.53447	24.2886	7.38029
cg00808403	3: 47052636	LOC100129354	NBEAL2 (+31464)	SETD2 (+152830)	26.7853	4.8396	2.27545	3.93255
cg14823429	2: 240187023	HDAC4	HDAC4 (+135619)	TWIST2 (+430351)	26.7788	5.59984	40.5149	7.28356
cg07912766	18: 45458698	SMAD2;SMAD2	SMAD2 (-1184)		26.7774	3.346	29.5765	5.95199
cg04492943	16: 22200979		EEF2K (-16612)	VWA3A (+97117)	26.7485	4.99275	0.601972	6.04107
cg02434314	17: 26577760		KRT18P55 (+56647)	NLK (+208073)	26.7388	10.0504	8.57935	7.88366
cg02441982	17: 76183641	AFMID;TK1;AFMID;AFMID	TK1 (-357)	AFMID (+244)	26.7337	9.15936	7.9568	5.70995
cg11120551	1: 146713996	CHD1L	CHD1L (-294)		26.7275	5.08959	10.9791	8.46252
cg09060784	1: 220324033	RAB3GAP2	IARS2 (+56579)	RAB3GAP2 (+121809)	26.717	6.76905	25.5734	6.28036
cg01062113	11: 93865443	PANX1	FOLR4 (-173359)	PANX1 (+3350)	26.7105	1.87811	29.7255	8.48883
cg10591516	12: 125405786		UBC (-6200)	DHX37 (+67880)	26.6997	2.20299	31.5681	7.22952
cg24361265	15: 44068668	ELL3	ELL3 (+833)		26.6904	8.04451	3.95949	1.35435
cg24694246	14: 34529059		EGLN3 (-108776)	SPTSSA (+402408)	26.6883	4.13806	19.4551	7.06932
cg15949380	1: 156083251	LMNA;LMNA;LMNA	LMNA (-1209)		26.6703	2.88034	27.1833	2.30899
cg00448659	7: 150709877	ATG9B;NOS3	ATG9B (+11708)	NOS3 (+21734)	26.6451	4.63385	29.9733	4.63081
cg04878644	6: 32947885	BRD2;BRD2	BRD2 (+7025)	HLA-DOA (+29503)	26.6298	8.67161	30.324	3.47292
cg20837557	6: 146864278	RAB32	RAB32 (-549)		26.6238	3.74096	27.633	10.4618
cg00008671	10: 86087961	FAM190B	RGR (+83153)		26.6222	8.67918	18.5371	4.50179
cg23249922	10: 134231549		INPP5A (-119803)	STK32C (-110073)	26.6218	2.4568	24.4706	11.305
cg13984746	17: 80398412	HEXDC	C17orf101 (-21900)	C17orf62 (+10294)	26.6193	8.13235	24.5981	9.94031
cg16580616	1: 235256519		IRF2BP2 (-511249)	TOMM20 (+35736)	26.6182	13.5894	45.9258	7.47834
cg16701167	6: 84141234	ME1	ME1 (-297)		26.5994	3.80231	15.4536	10.3766
cg10534873	14: 56591902	PELI2	C14orf101 (-454608)	PELI2 (+6810)	26.5988	1.78455	28.9728	8.01716
cg18443412	2: 136877278		CXCR4 (-1554)		26.5776	5.06673	11.8455	5.93655
cg11942603	2: 69969794	ANXA4	ANXA4 (+668)		26.5644	1.96461	19.4645	7.3072
cg00911794	17: 1962132	HIC1;HIC1	HIC1 (+2529)	SMG6 (+244936)	26.5642	6.907	50.3276	4.42927
cg10134527	6: 33283015	ZBTB22;TAPBP;TAPBP;TAPBP;ZBTB22	TAPBP (-852)		26.5617	7.898	30.1226	6.14277
cg15435490	3: 155867120	KCNAB1;KCNAB1	KCNAB1 (+28784)	SSR3 (+405852)	26.5556	1.5029	18.7965	9.82035
cg07680649	8: 81782647	ZNF704	ZNF704 (+4368)	ZBTB10 (+384200)	26.5547	3.93226	31.8355	3.57604
cg25866895	11: 67350326	GSTP1	GSTP1 (-739)		26.5476	6.19167	34.5704	8.75736
cg02629070	6: 41394156		FOXP4 (-120007)	NCR2 (+90629)	26.5432	4.51753	22.4845	7.93975
cg22463795	19: 13215292		LYL1 (-1319)		26.5307	1.04116	20.5613	3.60124
cg15785120	17: 80438912	NARF;NARF;NARF;NARF	FOXK2 (-38681)	NARF (+22373)	26.5263	2.78232	38.9112	9.32884
cg12148647	19: 3688036	PIP5K1C	C19orf29 (-61224)	PIP5K1C (+12440)	26.516	4.33254	4.56615	2.74973
cg01978937	20: 2671574		EBF4 (-1949)		26.5133	3.87068	31.8344	7.78435
cg05905309	19: 46364326	SYMPK	FOXA3 (-3191)	SYMPK (+2221)	26.5085	4.26744	26.4314	8.64385
cg13976502	14: 74227875	C14orf43;C14orf43	PNMA1 (-46748)	C14orf43 (+26020)	26.4877	5.41652	30.263	5.83076
cg07283804	11: 18035852	SERGEF	SERGEF (-1216)		26.4871	11.2326	24.9326	12.3755
cg19142553	7: 26236069	HNRNPA2B1;HNRNPA2B1	HNRNPA2B1 (+4343)	NFE2L3 (+44223)	26.4424	3.71522	5.02765	5.68817
cg15818671	7: 152622022		ACTR3B (+165172)		26.4409	11.9132	30.6613	10.0042
cg01073837	8: 38757859	PLEKHA2	PLEKHA2 (-893)		26.4381	7.26196	6.48591	2.84048
cg08112356	12: 8187244	FOXJ2	FOXJ2 (+1886)	C3AR1 (+31710)	26.4374	8.17073	17.9925	8.34249
cg02859421	19: 3465071		C19orf77 (+15468)	NFIC (+98507)	26.4369	6.86887	36.1237	11.6858
cg18395632	1: 165345040		LMX1A (-19563)	RXRG (+69551)	26.4328	13.6021	24.8214	3.49961
cg18586886	6: 30652399	KIAA1949;KIAA1949	DHX16 (-11570)	PPP1R18 (+2693)	26.4274	1.50524	3.58853	8.65797
cg02922577	1: 91488624	ZNF644;ZNF644	ZNF644 (-813)		26.4238	5.54726	19.2161	4.89296
cg11073811	1: 44016049	PTPRF;PTPRF	KDM4A (-99747)	PTPRF (+19503)	26.4201	8.99218	21.1852	11.0037
cg16239296	15: 83736925	BTBD1;BTBD1	BTBD1 (-820)		26.4199	3.15619	31.2373	7.82422
cg07275979	8: 124084365	WDR67;WDR67	WDR67 (-554)		26.4127	5.80965	37.0716	5.57278
cg10805850	13: 98794470	FARP1;FARP1	FARP1 (-963)		26.4008	5.85522	20.7546	4.99454
cg19939503	1: 223919461	CAPN2;CAPN2	CAPN2 (+19343)	TP53BP2 (+114212)	26.3953	3.47074	41.1654	6.35461
cg02140579	4: 159091837	FAM198B;FAM198B;FAM198B	FAM198B (+2364)	GRIA2 (+950102)	26.3936	6.94637	12.431	6.70395
cg07691004	20: 3024107	GNRH2;GNRH2;GNRH2	MRPS26 (-2567)	GNRH2 (-160)	26.3909	3.72219	30.8022	3.63733
cg14844341	5: 139089549		PSD2 (-85856)	CXXC5 (+61249)	26.3899	8.20089	28.6559	7.66074
cg01265662	2: 197504046	CCDC150	HECW2 (-46712)	GTF3C3 (+160445)	26.35	4.66524	21.4254	10.0644
cg07063916	2: 166809013	TTC21B	GALNT3 (-158211)	TTC21B (+1334)	26.3424	7.39024	21.5105	5.08593
cg12174465	22: 42474656	C22orf32;FAM109B	C22orf32 (-1038)		26.3276	9.57883	24.7492	14.1654
cg08721324	16: 89384602	ANKRD11	ZNF778 (+100492)	ANKRD11 (+172366)	26.3257	10.205	31.7825	9.53417
cg23760103	6: 31695973	DDAH2	DDAH2 (+2065)	C6orf25 (+4853)	26.3229	15.586	18.478	17.2867
cg16254190	1: 16483694	EPHA2	EPHA2 (-1113)		26.3213	4.57423	29.5024	13.3155
cg26017930	1: 2232166	SKI	RER1 (-91047)	SKI (+72033)	26.312	7.58936	4.15051	2.23973
cg04249305	12: 132197229	SFRS8	MMP17 (-115711)	SFSWAP (+1595)	26.3093	7.37531	47.4621	7.31317
cg22185977	5: 1518133	LPCAT1	SLC6A3 (-72591)	LPCAT1 (+5942)	26.3012	4.70672	44.3152	15.6331
cg11737334	19: 17862210	FCHO1;FCHO1;FCHO1;FCHO1	B3GNT3 (-43708)	MAP1S (+31908)	26.2848	12.4836	28.5212	9.94524
cg27526774	1: 235099089		IRF2BP2 (-353819)	TOMM20 (+193166)	26.2783	8.1859	-1.10773	4.77682
cg09130535	11: 67039119	ADRBK1	SSH3 (-31799)	ADRBK1 (+5215)	26.2761	6.4281	5.67228	3.0242
cg06373240	19: 30162566	PLEKHF1	PLEKHF1 (+6240)	C19orf12 (+43396)	26.2663	4.55677	6.03422	7.34211
cg24724832	1: 11779395	C1orf187	AGTRAP (-16746)	C1orf187 (+27615)	26.2631	2.74329	8.63717	2.79766
cg02502233	6: 86379603		SYNCRIP (-26561)		26.2599	1.75045	24.6298	4.96214
cg24408313	18: 60988465		BCL2 (-1853)		26.2548	7.90277	33.258	8.39263
cg11399776	11: 2908471	CDKN1C;CDKN1C;CDKN1C	CDKN1C (-1477)		26.2386	8.32655	2.82353	5.12628
cg27044649	12: 124986310	NCOR2;NCOR2	NCOR2 (+65699)	ZNF664 (+528549)	26.235	14.5687	28.6654	7.85081
cg19800026	5: 14492945	TRIO	TRIO (+349117)	ANKH (+378941)	26.2176	2.03334	49.4576	6.73026
cg21811204	5: 132158625	SHROOM1	SEPT8 (-45559)	SHROOM1 (+3376)	26.2053	4.8472	1.98068	1.93059
cg18192987	2: 145254474	ZEB2;ZEB2	GTDC1 (-164392)	ZEB2 (+23483)	26.1977	5.6587	21.3339	4.72467
cg04813697	10: 22920025	PIP4K2A	PIP4K2A (+83477)	SPAG6 (+285652)	26.183	2.58734	31.0342	12.3118
cg03769927	1: 27480849	SLC9A1;SLC9A1	SLC9A1 (+601)		26.1749	7.14654	25.3415	7.07432
cg01808969	7: 4786364	FOXK1	KIAA0415 (-28897)	FOXK1 (+64435)	26.1719	4.19742	29.8814	6.86745
cg03956820	17: 80190154	SLC16A3;SLC16A3;SLC16A3;SLC16A3	SLC16A3 (+3873)	CSNK1D (+41439)	26.1709	5.35338	42.8449	7.81021
cg24064594	2: 127414827	GYPC;GYPC	GYPC (+1144)	BIN1 (+450075)	26.154	5.64384	5.92821	6.14517
cg13095372	2: 46925129	SOCS5;SOCS5	SOCS5 (-969)		26.1527	5.92067	27.903	7.39107
cg24860589	11: 129941906	APLP2;APLP2;APLP2;APLP2;APLP2;APLP2	ST14 (-87775)	APLP2 (+1444)	26.1475	5.51704	4.3999	2.91332
cg24375627	1: 153509284	S100A6	S100A6 (-568)		26.1472	6.33151	14.8378	4.61251
cg13572638	1: 227173653	CABC1	ADCK3 (+45716)	CDC42BPA (+332172)	26.1361	8.81758	3.69609	2.76068
cg18642234	3: 49394622	GPX1;GPX1;GPX1	USP4 (-17087)	GPX1 (+1168)	26.1323	5.60118	25.2322	4.70676
cg01059100	16: 31214607	PYCARD;PYCARD	PYCARD (-511)		26.1225	10.1476	3.79141	2.58075
cg19056418	17: 76127217	TMC8;TMC6	TMC6 (-2357)	TMC8 (+359)	26.1223	11.9464	33.1771	12.6302
cg19005275	12: 113588263	CCDC42B	RASAL1 (-14705)	DDX54 (+35020)	26.118	7.42073	37.4777	17.9665
cg03076771	20: 35233484	C20orf24;C20orf24;C20orf24	TGIF2 (+31609)	SLA2 (+41134)	26.117	7.49845	26.148	4.91827
cg08187425	2: 233470269	EFHD1	EFHD1 (-27937)	EIF4E2 (+54913)	26.1167	11.1833	31.4005	4.3374
cg26002370	10: 73596857	PSAP;PSAP;PSAP	C10orf54 (-63521)	PSAP (+14224)	26.1143	4.70243	36.6023	10.1939
cg24715680	2: 215675429	BARD1	BARD1 (-1002)		26.096	7.29416	10.1873	7.96098
cg17960615	18: 9709578	RAB31	TXNDC2 (-176144)	RAB31 (+1351)	26.0906	4.86138	29.4305	11.3741
cg07260789	12: 125054411		NCOR2 (-2402)		26.0878	5.66554	35.6639	7.52362
cg27648095	21: 33762341	URB1	URB1 (+2970)	MRAP (+98218)	26.0853	2.44054	31.0073	6.15224
cg15646741	1: 208021736		CD34 (+62946)	CD46 (+96354)	26.0777	4.76283	35.6562	2.44464
cg00929860	10: 73846448	SPOCK2;SPOCK2	SPOCK2 (+2082)	CHST3 (+122329)	26.073	7.97483	0.542618	1.63479
cg02385661	19: 13215729	TRMT1;TRMT1;TRMT1	LYL1 (-1756)		26.0663	3.98507	25.4528	5.59823
cg00920254	6: 44189984	SLC29A1;SLC29A1;SLC29A1;SLC29A1;SLC29A1	SLC29A1 (-1311)		26.0657	3.61338	24.5565	6.0254
cg00504569	10: 63697267	ARID5B	ARID5B (+36255)	RTKN2 (+331198)	26.064	6.79947	0.238455	3.17144
cg01308419	7: 6565891	GRID2IP	KDELR2 (-42043)	GRID2IP (+25175)	26.0637	6.85479	55.3068	7.86905
cg01333011	12: 28124665	PTHLH;PTHLH	PTHLH (+250)		26.0626	3.17597	9.5844	5.43973
cg14332120	8: 97657097	PGCP	PGCP (-401)		26.044	3.49651	34.3807	11.4613
cg20931951	1: 12508122	VPS13D;VPS13D	DHRS3 (+169697)	VPS13D (+218010)	26.0401	2.86671	34.0279	7.57134
cg07635132	16: 30441833	DCTPP1	DCTPP1 (-461)		26.0401	7.40334	22.9519	7.50541
cg26559808	1: 119870802		WARS2 (-187508)	HAO2 (-40599)	26.0348	8.77221	18.0569	6.1497
cg14769121	7: 98722470	SMURF1;SMURF1	SMURF1 (+19272)	TRRAP (+246358)	26.0277	3.8477	28.0249	4.1931
cg04120413	3: 148804743	HLTF;HLTF	HLTF (-403)		26.0183	11.3579	25.739	8.8806
cg17372657	7: 1216933		UNCX (-55720)	ZFAND2A (-17079)	26.0129	4.52705	22.6389	10.3393
cg25366639	5: 64330915		CWC27 (+266161)	ADAMTS6 (+446788)	25.9837	4.15285	13.6245	2.56548
cg09868111	11: 12539611	PARVA	TEAD1 (-156357)	PARVA (+140586)	25.9787	2.54165	25.1819	3.30548
cg08958549	19: 1469891	APC2	C19orf25 (+9336)	APC2 (+19744)	25.9754	8.3047	45.8738	9.66397
cg04385523	3: 44381576	C3orf23;C3orf23;C3orf23	C3orf23 (+1633)	ZNF445 (+137585)	25.9567	4.26379	17.2787	3.70441
cg17481703	13: 76444831		LMO7 (+234373)		25.9545	5.87674	36.8614	8.14327
cg15058645	2: 175528343	WIPF1	WIPF1 (-29037)	CHRNA1 (+100856)	25.9544	5.67553	-0.926855	3.42407
cg08438690	3: 52279403	PPM1M;PPM1M	PPM1M (-405)		25.9522	3.6839	15.9285	7.30389
cg02152351	6: 8436296	SLC35B3;SLC35B3;SLC35B3	SLC35B3 (-503)		25.9167	4.33109	28.5312	5.67183
cg10395868	14: 69263504	C14orf181	ZFP36L1 (-545)		25.9156	2.33687	16.2069	8.60601
cg16245174	2: 219442282	RQCD1	PLCD4 (-30205)	RQCD1 (+8605)	25.9	5.5572	0.450758	4.75606
cg19494591	7: 140174476	MKRN1;MKRN1	MKRN1 (+4892)	RAB19 (+70634)	25.8935	7.19496	29.3879	4.08385
cg10751382	19: 50391554	TBC1D17;TBC1D17	IL4I1 (+8592)	TBC1D17 (+10873)	25.8887	8.39862	35.106	7.56482
cg13639901	7: 155556590	RBM33	SHH (+48376)	RBM33 (+119388)	25.8872	11.3732	40.0315	9.46014
cg03852144	5: 95159639	GLRX;GLRX	GLRX (-1063)		25.8697	5.86472	19.4983	6.40728
cg03862437	3: 194353432	TMEM44;TMEM44;TMEM44;TMEM44	TMEM44 (+717)		25.8599	5.5203	30.0937	4.10997
cg12037509	8: 26451955	DPYSL2	DPYSL2 (+80247)	ADRA1A (+270966)	25.8475	9.16608	29.191	6.5549
cg09001549	12: 129281454	SLC15A4	SLC15A4 (+27086)	TMEM132C (+529507)	25.8432	7.11664	37.8613	8.73075
cg25711239	17: 73996656	CDK3;C17orf106	CDK3 (-330)		25.8412	6.63775	28.2222	8.4947
cg12177944	3: 129322537	PLXND1	PLXND1 (+3044)	H1FOO (+60481)	25.8378	10.5253	5.5748	2.57797
cg09386139	17: 7143424	PHF23	PHF23 (-600)		25.8322	5.79054	24.7959	8.02844
cg22457769	8: 144822917		FAM83H (-7004)	SCRIB (+74631)	25.8301	9.0133	33.0066	7.14307
cg19590858	14: 35009852	EAPP	EAPP (-910)		25.8292	3.65171	26.07	6.09167
cg22130673	11: 114031817	ZBTB16;ZBTB16	NNMT (-134717)	ZBTB16 (+100530)	25.8073	2.65772	15.2756	12.9025
cg19410364	12: 121647217	P2RX4	P2RX4 (-446)		25.8056	10.2951	30.2163	11.051
cg16633925	19: 718875	PALM;PALM	PTBP1 (-78516)	PALM (+9923)	25.8031	3.61812	34.6036	15.0124
cg05400200	7: 104752143	MLL5;MLL5	MLL5 (+97507)	SRPK2 (+277197)	25.7946	6.98837	21.4594	9.81527
cg24295300	19: 4043300		ZBTB7A (+23515)	PIAS4 (+35552)	25.7934	14.4085	36.8809	4.80087
cg02354388	4: 185362534	IRF2	ENPP6 (-223421)	IRF2 (+33191)	25.7883	9.09704	38.9615	4.23251
cg18087803	12: 116586872	MIR620;MED13L	MED13L (+128118)		25.788	2.5069	19.347	6.20872
cg03305017	7: 151036715		NUB1 (-2131)		25.7836	5.55283	19.9675	5.66247
cg14244013	17: 59473124		TBX2 (-4132)		25.7752	6.49263	26.5218	6.77976
cg13324128	20: 39656786	TOP1	TOP1 (-675)		25.7741	4.95535	30.1337	4.70263
cg04011357	16: 50585731	NKD1	NKD1 (+3491)	SNX20 (+129532)	25.7738	2.0253	30.4071	6.91576
cg16677191	5: 95159423	GLRX;GLRX	GLRX (-847)		25.7736	7.60986	20.6667	16.4223
cg06521544	3: 57114657	ARHGEF3	ARHGEF3 (-1322)		25.772	3.42438	17.2271	3.48076
cg07053114	10: 129794994	PTPRE	PTPRE (+89670)	MKI67 (+129473)	25.7682	4.9872	35.4523	7.97412
cg20626045	10: 45477672	RASSF4	C10orf10 (-3343)		25.7658	6.64455	38.1457	6.09981
cg24595152	3: 43733831	ABHD5	C3orf23 (-646112)	ABHD5 (+1457)	25.7503	4.51913	32.6994	5.04145
cg13413488	9: 130921913	C9orf16	C9orf16 (-625)		25.7488	5.07333	16.8075	5.3034
cg18280717	2: 228381389	AGFG1;AGFG1;AGFG1;AGFG1	AGFG1 (+44502)	C2orf83 (+116646)	25.7422	9.12491	21.64	6.10469
cg01383881	7: 47292384		TNS3 (+329357)		25.7392	6.41467	14.291	4.99169
cg03024301	6: 52440589	TRAM2	TRAM2 (+1272)	EFHC1 (+155596)	25.7342	4.71747	17.239	17.5873
cg03065308	6: 137538584	IFNGR1	IL22RA2 (-43800)	IFNGR1 (+1982)	25.7291	7.66054	5.29167	5.62821
cg06109482	2: 232531087		NMUR1 (-135906)	PTMA (-42147)	25.7225	4.45618	17.3291	4.51393
cg11802666	4: 185345707	IRF2	ENPP6 (-206594)	IRF2 (+50018)	25.7182	5.29789	26.8439	6.09838
cg03365373	4: 185390405	IRF2	ENPP6 (-251292)	IRF2 (+5320)	25.7168	11.7495	29.5398	8.64381
cg20487608	6: 15288126	JARID2	JARID2 (+41600)	DTNBP1 (+375162)	25.7161	6.29474	36.0885	6.17775
cg11886187	17: 56033756		MRPS23 (-106324)	VEZF1 (+31858)	25.7142	8.87797	28.5426	8.90753
cg26886875	6: 31627653	C6orf47	C6orf47 (+895)		25.6922	1.46664	18.649	6.45463
cg10120816	6: 99296305		POU3F2 (+13726)	FBXL4 (+99543)	25.6891	2.98346	14.0425	9.71491
cg03323067	2: 218767655	TNS1	TNS1 (+41140)		25.6878	7.02877	-5.94632	1.20277
cg05158096	1: 204041017	SOX13	SOX13 (-1228)		25.6849	2.71955	29.3204	4.47602
cg09272923	1: 7730096	CAMTA1	VAMP3 (-101232)	CAMTA1 (+884713)	25.6818	3.60843	37.4626	6.58994
cg18150584	1: 23887816	ID3	ID3 (-1532)		25.6778	4.33451	1.41631	2.54865
cg01826354	17: 81006497	B3GNTL1	ZNF750 (-208567)	B3GNTL1 (+3188)	25.677	4.104	28.7572	9.58392
cg14919082	2: 54901055		EML6 (-51093)	RPL23AP32 (+144697)	25.6665	6.48553	10.3543	8.05886
cg17168630	19: 44174930	PLAUR;PLAUR;PLAUR	PLAUR (-433)		25.6615	4.55014	21.2108	6.89148
cg27126505	13: 51375420	DLEU7	RNASEH2B (-108393)	ST13P4 (+629267)	25.6612	13.4843	21.8472	5.46227
cg02492205	16: 30016775	INO80E	DOC2A (+5625)	INO80E (+9245)	25.6589	5.7638	41.2944	10.3261
cg20281375	19: 13946770		NANOS3 (-41292)	ZSWIM4 (+40497)	25.6541	3.89906	28.138	12.1153
cg10140309	20: 49548661	ADNP;ADNP	ADNP (-1135)		25.6525	5.88261	7.49913	3.08619
cg23104954	13: 50701501		ST13P4 (-44652)	KCNRG (+112112)	25.6498	10.4546	19.0946	11.8969
cg03292992	11: 33759043	CD59;CD59;CD59;CD59	CD59 (-14771)	FBXO3 (+37027)	25.6424	5.35206	26.4604	3.90796
cg03879180	2: 24713283		ITSN2 (-129887)	NCOA1 (-94061)	25.6409	5.99437	29.4716	6.54019
cg10248878	4: 54965109	GSX2	GSX2 (-1138)		25.6391	3.8457	-3.69313	4.51881
cg23536675	17: 25620638	WSB1;WSB1	WSB1 (-467)		25.6376	7.05359	22.5126	12.3168
cg01317569	5: 60140824	ELOVL7;ELOVL7	ELOVL7 (-724)		25.6354	8.81663	8.04369	4.4307
cg22370326	2: 110373509	ANKRD57	SEPT10 (-1727)		25.6259	5.05646	2.454	3.98729
cg12162530	13: 33591783	KL	KL (+1213)	STARD13 (+268117)	25.6225	8.46142	6.56041	6.22127
cg14534848	9: 139892531		CLIC3 (-1508)		25.6145	18.2957	23.4388	17.9233
cg02902946	20: 57617168	SLMO2	SLMO2 (+732)		25.6089	6.52454	27.695	8.08307
cg14924160	13: 41496235	SUGT1L1	ELF1 (+97272)	SLC25A15 (+132689)	25.605	9.06544	44.1804	6.46339
cg08380252	19: 35530254	SCN1B;HPN;HPN	HPN (-1155)		25.5771	4.06022	2.6878	2.20656
cg10550166	15: 34628731	SLC12A6;SLC12A6;SLC12A6;SLC12A6;SLC12A6	SLC12A6 (+313)		25.5714	3.25711	20.9697	4.91966
cg23128949	12: 124986124	NCOR2;NCOR2	NCOR2 (+65885)	ZNF664 (+528363)	25.57	4.88036	24.2202	3.32502
cg22299097	3: 97690590	MINA;MINA;MINA	MINA (+704)		25.5694	1.62762	3.69967	4.49649
cg09411730	11: 65190946	NEAT1	SCYL1 (-101601)	FRMD8 (+36906)	25.5674	4.70224	10.9302	6.41422
cg11263351	20: 35201212	TGIF2	TGIF2 (-663)		25.5641	6.90861	30.6665	5.61154
cg22498143	19: 40993991	SPTBN4	SHKBP1 (-88765)	SPTBN4 (+20866)	25.5523	4.71735	27.6311	8.16479
cg12104689	17: 58600131	APPBP2	USP32 (-130546)	APPBP2 (+3448)	25.5507	4.74564	29.9532	6.83889
cg17939585	22: 50747040	PLXNB2	PLXNB2 (-1040)		25.5496	1.88716	18.463	6.74356
cg09505809	1: 180123222	QSOX1;QSOX1	QSOX1 (-745)		25.5466	4.98249	4.12221	3.74944
cg05385434	1: 225998870	EPHX1	EPHX1 (+1074)	TMEM63A (+71549)	25.5299	5.43511	0.897926	2.47446
cg26857315	19: 932759	ARID3A	GRIN3B (-67677)	ARID3A (+6723)	25.5129	4.25102	31.2399	6.01927
cg17834632	17: 81039747	METRNL	METRNL (+2181)		25.5072	5.81235	31.9999	7.88936
cg20009461	17: 80560634	FOXK2	WDR45L (+45776)	FOXK2 (+83041)	25.5013	10.1393	30.6393	6.79775
cg05361728	17: 81010244	B3GNTL1	B3GNTL1 (-559)		25.4997	6.10878	19.1778	4.92699
cg23936215	17: 63560528		AXIN2 (-2789)		25.4937	8.62018	33.5197	8.13684
cg02360367	1: 2180027	SKI	RER1 (-143186)	SKI (+19894)	25.4876	8.27681	12.4474	6.96068
cg21404476	1: 2218549	SKI	RER1 (-104664)	SKI (+58416)	25.4757	6.27437	23.7589	5.17934
cg23385248	15: 93579332		RGMA (+37883)	CHD2 (+135782)	25.4719	6.79784	17.6669	9.67175
cg17262810	10: 35676874	CCNY;CCNY	GJD4 (-217463)	CCNY (+51073)	25.4659	3.75037	25.1928	4.19349
cg14066075	9: 140325583	NOXA1	NOXA1 (+7737)	ENTPD8 (+10317)	25.4578	13.214	36.7667	18.3243
cg23331981	10: 7574780		SFMBT2 (-121333)	ITIH5 (+134180)	25.4572	6.82826	3.18138	8.33854
cg26593380	7: 4749206	FOXK1	KIAA0415 (-66055)	FOXK1 (+27277)	25.4531	17.1043	32.828	8.68846
cg18792381	5: 179781547	GFPT2	GFPT2 (-1233)		25.4394	6.27986	27.7975	8.6753
cg08678044	19: 51226849	CLEC11A	CLEC11A (+245)		25.4327	5.69693	36.7609	6.35176
cg15234627	13: 33837178	STARD13	STARD13 (+22722)	KL (+246608)	25.4325	2.92706	0.899009	2.57577
cg17722435	7: 22604019		IL6 (-162746)	STEAP1B (-64119)	25.4221	8.92618	4.71394	10.802
cg09731946	21: 45336903	AGPAT3	TRAPPC10 (-95302)	AGPAT3 (+51788)	25.415	8.32322	17.901	5.61296
cg19284277	17: 80190054	SLC16A3;SLC16A3;SLC16A3	SLC16A3 (+3773)	CSNK1D (+41539)	25.4144	4.03505	31.3375	5.45837
cg02177444	2: 216795947		FN1 (-495157)	MREG (+82398)	25.4122	7.06539	29.5104	6.31772
cg17929479	14: 75232907	YLPM1	YLPM1 (+2839)	PROX2 (+97629)	25.4056	4.06758	22.2902	13.8918
cg10643550	19: 1603857	UQCR	MBD3 (-11206)	UQCR11 (+1625)	25.3992	9.11342	21.9251	8.11425
cg14372486	4: 129734882	PHF17;PHF17	PHF17 (+4104)	SCLT1 (+279881)	25.3928	8.42561	31.4912	9.97501
cg11519760	6: 170597494	DLL1	DLL1 (+2202)	C6orf70 (+445774)	25.3912	13.0603	-0.245244	3.03385
cg00433418	2: 170440636	PPIG	PPIG (-213)		25.3767	4.99713	31.6618	4.88003
cg11258532	16: 66877873	CA7;CA7	CA7 (-408)		25.3762	2.53532	27.9466	4.28297
cg15011899	13: 111854118	ARHGEF7;ARHGEF7;ARHGEF7;ARHGEF7;ARHGEF7	C13orf16 (-118896)	ARHGEF7 (+86495)	25.3714	6.31427	13.4831	4.49025
cg06416309	11: 67237618	TMEM134;TMEM134;TMEM134	TMEM134 (-888)		25.3705	9.99585	33.0491	10.2345
cg02800571	7: 105753587	SYPL1;SYPL1	SYPL1 (-531)		25.3671	2.72439	26.1536	7.70468
cg12854656	5: 131347999	ACSL6;ACSL6	ACSL6 (-645)		25.3602	4.67361	15.401	6.73583
cg24207610	19: 41632920	CYP2F1	CYP2S1 (-66194)	CYP2F1 (+12568)	25.3518	5.67069	19.6959	3.55798
cg09001226	6: 32155082	PBX2	AGER (-2984)		25.3426	5.08949	31.5817	7.45897
cg00396427	16: 25023604	ARHGAP17;ARHGAP17	ARHGAP17 (+3070)	SLC5A11 (+166052)	25.3363	4.76371	36.4055	6.12603
cg15100426	2: 219187432	PNKD;PNKD	SLC11A1 (-59319)	TMBIM1 (-30153)	25.3355	6.1463	22.434	3.87897
cg07876162	19: 728176	PALM;PALM	PTBP1 (-69215)	PALM (+19224)	25.3299	7.89009	33.9215	10.6999
cg24211214	2: 159762496		TANC1 (-62649)	DAPL1 (+110668)	25.3299	4.42073	7.63892	4.19759
cg02029908	5: 172195602	DUSP1	DUSP1 (+2600)	NEURL1B (+127327)	25.3265	3.95634	2.35649	4.93148
cg03484267	2: 207988651	KLF7	KLF7 (+41962)	CPO (+184374)	25.3005	18.5146	7.16095	3.66351
cg03499808	11: 73020459	ARHGEF17	ARHGEF17 (+797)		25.2991	8.40618	23.4649	6.70002
cg08574423	19: 12724912	ZNF791	ZNF490 (-3290)	ZNF791 (+3181)	25.2983	6.17956	32.7962	4.6393
cg07453451	1: 65433360	JAK1	JAK1 (-1174)		25.2976	4.83455	16.7333	8.41345
cg16499645	8: 145654854	VPS28;NFKBIL2;VPS28	VPS28 (-928)		25.293	5.07622	19.7906	6.96183
cg00574819	4: 128981252	LARP1B;LARP1B;LARP1B	LARP1B (-1250)		25.2858	4.88772	32.8978	7.98567
cg02270689	2: 64836235		SERTAD2 (+44810)	AFTPH (+84797)	25.285	4.56808	14.7491	6.64316
cg16145324	6: 36020012	MAPK14;MAPK14;MAPK14;MAPK14	MAPK13 (-78249)	MAPK14 (+24559)	25.2719	6.22995	6.57425	6.25022
cg13312403	8: 71246470	NCOA2	PRDM14 (-262909)	NCOA2 (+69549)	25.2653	3.28846	29.3161	6.74185
cg11936410	15: 63345124	TPM1;TPM1;TPM1;TPM1;TPM1;TPM1;TPM1	AX747619 (-3539)		25.2615	4.56805	24.2449	4.00322
cg21714061	17: 42275551	ATXN7L3;ATXN7L3	ATXN7L3 (-23)		25.2612	13.2819	14.5301	8.43306
cg19046933	6: 30038922	RNF39;RNF39	PPP1R11 (+3991)	RNF39 (+4705)	25.2597	10.2291	26.8253	9.66751
cg25078649	6: 43478829	C6orf154	YIPF3 (+5898)	TJAP1 (+33569)	25.2582	11.2462	43.9091	10.1322
cg20952901	19: 17403529	ABHD8	ABHD8 (+10752)	ANKLE1 (+11076)	25.2569	4.3895	0.474733	8.47554
cg00522333	20: 25036597	ACSS1	C20orf3 (-63173)	ACSS1 (+2220)	25.2551	8.26686	40.7555	6.01265
cg08217910	2: 120188912	TMEM37	TMEM37 (-533)		25.2528	8.68272	5.33903	9.03614
cg10972127	6: 107967104	SOBP	SOBP (+155788)	SCML4 (+178416)	25.2516	5.12674	26.9899	3.13263
cg01616394	12: 125138263		NCOR2 (-86254)	SCARB1 (+210255)	25.2513	6.1861	31.2997	18.7906
cg17247873	10: 134332277		STK32C (-210801)	INPP5A (-19075)	25.2505	13.6653	28.514	7.29266
cg27376027	3: 9744966	CPNE9	BRPF1 (-28467)	MTMR14 (+53850)	25.2464	12.2953	32.0915	6.44635
cg05171937	12: 27396765	STK38L	STK38L (-312)		25.245	5.05022	32.6406	4.60431
cg02930667	2: 219671206	CYP27A1	CYP27A1 (+24735)	PRKAG3 (+25305)	25.2412	6.21431	-0.172328	7.52294
cg20092736	11: 67982703		SUV420H1 (-1920)		25.2384	15.8758	44.7512	6.4217
cg13694876	3: 184282720	EPHB3	VPS8 (-247210)	EPHB3 (+3134)	25.2323	4.35985	11.4928	3.49228
cg03850797	1: 235486742	ARID4B;ARID4B	RBM34 (-161971)	ARID4B (+4789)	25.2303	9.56344	34.2561	8.80085
cg05948372	18: 19283268	ABHD3	ABHD3 (+1497)	SNRPD1 (+91009)	25.2254	5.42023	8.54663	4.99334
cg10177528	1: 211499638	TRAF5;TRAF5	TRAF5 (-509)		25.2163	6.4335	25.5862	8.00126
cg23060465	8: 141625545	EIF2C2;EIF2C2	EIF2C2 (+20100)	CHRAC1 (+104149)	25.2121	10.9687	42.7999	13.7773
cg12338137	2: 218701429	TNS1	TNP1 (-976648)	TNS1 (+107366)	25.211	9.17821	9.13608	6.92272
cg19014335	12: 50099568	FMNL3;FMNL3	FMNL3 (+1628)	PRPF40B (+75241)	25.2067	4.98588	15.9067	6.40776
cg16932065	22: 31612458	LIMK2	LIMK2 (+4209)	PIK3IP1 (+76061)	25.2031	1.30723	28.963	4.60913
cg12876038	8: 146176538	ZNF16;ZNF16	ZNF16 (-265)		25.2025	6.95084	31.4894	10.2086
cg00423486	1: 8491132	RERE;RERE	SLC45A1 (+106743)	RERE (+386566)	25.2018	5.83944	24.9998	3.59024
cg02061173	5: 77805555	LHFPL2	LHFPL2 (+139092)	SCAMP1 (+149217)	25.201	7.51915	33.1557	10.3098
cg15851964	12: 58218672	CTDSP2;MIR26A2	AVIL (-8821)	CTDSP2 (+22074)	25.1973	8.56631	-2.97661	4.56601
cg02756683	10: 99449502		AVPI1 (-2488)		25.1963	4.98436	11.1895	9.35813
cg01083148	7: 105705154		SYPL1 (+47902)	CDHR3 (+101498)	25.194	8.75073	25.3432	9.49645
cg08586669	7: 50727761	GRB10;GRB10;GRB10;GRB10	DDC (-98994)	GRB10 (+72303)	25.1872	5.43201	21.2628	9.16249
cg00954996	1: 2193454	SKI	RER1 (-129759)	SKI (+33321)	25.1839	8.77836	42.6308	7.66234
cg14879736	3: 139062602	MRPS22	MRPS22 (-195)		25.1801	7.72424	37.659	14.1812
cg02789515	17: 25620677	WSB1;WSB1	WSB1 (-428)		25.1787	3.4117	35.088	4.71285
cg09985560	6: 33358866	KIFC1	KIFC1 (-446)		25.1777	3.91099	30.342	8.9303
cg16450677	2: 70312492		PCBP1 (-2092)		25.1676	8.13703	4.55658	4.61191
cg16665765	3: 37934293	CTDSPL;CTDSPL	VILL (-100784)	CTDSPL (+30625)	25.1556	4.51586	27.9839	6.27523
cg07571519	10: 73472315	C10orf105;C10orf105;CDH23	C10orf105 (+7262)	CDH23 (+315625)	25.15	5.63187	13.4847	9.43021
cg08863777	11: 94278457	FUT4	PIWIL4 (-22016)	FUT4 (+1441)	25.1449	5.89861	8.76702	3.95863
cg07485754	7: 116511339	CAPZA2	ST7 (-82041)	CAPZA2 (+8777)	25.1443	5.33187	32.1652	12.4275
cg13941760	2: 198063781	ANKRD44	PGAP1 (-272328)	ANKRD44 (+111739)	25.1441	7.30695	23.2423	7.15249
cg26688911	20: 39969536	LPIN3	LPIN3 (-23)		25.1441	2.97658	37.4976	3.52455
cg01289769	3: 125077434	ZNF148	SLC12A8 (-145826)	ZNF148 (+16763)	25.1394	9.02989	22.2491	8.46536
cg24956391	20: 36011999	SRC;SRC	NNAT (-137607)	SRC (+37443)	25.138	3.44222	29.0135	12.2072
cg14377928	9: 130459594		TTC16 (-18763)	STXBP1 (+85109)	25.1343	5.09989	33.764	4.38338
cg21774136	1: 8593495	RERE;RERE	SLC45A1 (+209106)	RERE (+284203)	25.1332	12.3791	6.86745	4.07882
cg08866634	5: 175962338	RNF44	RNF44 (+2082)	FAF2 (+86983)	25.1313	2.47024	23.0178	5.33035
cg23709535	6: 34993277	ANKS1A	TCP11 (+115909)	ANKS1A (+136240)	25.1275	5.78967	16.4836	9.53075
cg01002722	7: 5608879		ACTB (-38648)	FSCN1 (-23556)	25.1221	4.98159	29.6685	4.57417
cg12603173	11: 64508421	RASGRP2;RASGRP2;RASGRP2	NRXN2 (-17762)	RASGRP2 (+3907)	25.1213	16.4588	44.473	16.4576
cg07253321	6: 146919854	C6orf103	C6orf103 (-281)		25.1211	3.67205	27.3182	6.28447
cg01234251	11: 86581441		PRSS23 (+69951)	FZD4 (+84998)	25.1188	10.0831	22.9214	10.1519
cg18418186	3: 184099432	CHRD	THPO (-3501)	CHRD (+1572)	25.1185	3.11553	2.3602	1.20434
cg04330806	7: 87504597	DBF4;SLC25A40	DBF4 (-946)		25.1147	4.93151	10.1196	4.43671
cg22996170	19: 12895529		HOOK2 (-9096)	JUNB (-6780)	25.1055	5.35721	16.173	3.35347
cg17896463	19: 45582086	GEMIN7;GEMIN7;GEMIN7	ZNF296 (-2399)	GEMIN7 (-431)	25.1029	5.48159	30.322	4.07319
cg16565154	1: 151129062	TNFAIP8L2	TNFAIP8L2 (-42)		25.0987	8.49375	28.6094	6.16313
cg05712725	2: 159944539	TANC1;TANC1	TANC1 (+119394)	WDSUB1 (+198696)	25.0926	3.91865	28.7185	4.35005
cg06352352	16: 67181466	C16orf70	BC007896 (-1652)		25.0887	2.70935	19.9792	3.6243
cg11130630	12: 109899089	KCTD10	KCTD10 (+16065)	MYO1H (+72566)	25.0869	6.7433	12.0032	12.2736
cg12753366	10: 696321	DIP2C;C10orf108;C10orf108	DIP2C (+39286)	ZMYND11 (+470388)	25.0843	6.19266	35.1428	8.91895
cg10426318	6: 30647588	KIAA1949;KIAA1949	DHX16 (-6759)	PPP1R18 (+7504)	25.083	5.33037	24.2945	11.3337
cg20863949	2: 71213618	TEX261	TEX261 (+8382)	ATP6V1B1 (+50621)	25.0695	3.60366	24.676	4.71074
cg20828284	1: 204452127	PIK3C2B	PPP1R15B (-71184)	PIK3C2B (+7346)	25.0695	4.90595	34.2613	8.71244
cg12853539	6: 125623465	HDDC2	HDDC2 (-184)		25.0615	4.77275	4.27946	5.56585
cg11225528	8: 80803207		HEY1 (-123110)	MRPS28 (+139298)	25.0615	5.93441	23.429	4.80174
cg01242602	6: 99871510	SFRS18;SFRS18	COQ3 (-29429)	PNISR (+1696)	25.0575	4.53664	16.3028	9.74415
cg04781339	21: 44781686		SIK1 (+65315)	CRYAA (+192546)	25.0568	2.4418	28.4457	14.6171
cg19573564	2: 74607697	DCTN1;DCTN1	DCTN1 (-216)		25.0541	5.33824	23.9619	4.23531
cg09146459	6: 32921200	HLA-DMA	HLA-DMA (-302)		25.054	3.19484	22.0266	7.52562
cg03108070	6: 33245490	B3GALT4	B3GALT4 (+574)		25.0483	3.79806	5.75633	2.62634
cg06622199	17: 75422925	SEPT9;SEPT9;SEPT9;SEPT9;SEPT9	TNRC6C (-577392)	SEPT9 (+145434)	25.0482	3.32013	18.6283	4.62449
cg01920536	3: 39222754		CSRNP1 (-27653)	XIRP1 (+11330)	25.0418	12.5121	22.728	7.35989
cg03345668	1: 47081524	MOBKL2C;MOBKL2C	MOB3C (-720)		25.0383	5.94443	25.9542	5.37153
cg17598259	10: 75572405	CAMK2G;CAMK2G;CAMK2G;CAMK2G;NDST2;CAMK2G	NDST2 (-817)		25.0291	11.4154	29.7323	7.00062
cg06677890	5: 149887486	NDST1	NDST1 (-187)		25.0258	3.87449	34.8216	9.8279
cg01872324	19: 17684869	GLT25D1	GLT25D1 (+18359)	UNC13A (+114180)	25.0031	4.58096	28.0161	6.20052
cg02449103	6: 31627711	C6orf47	C6orf47 (+837)		25.0022	6.08551	14.9927	2.8061
cg04284192	7: 150671500	KCNH2;KCNH2	KCNH2 (+3901)	ABP1 (+121928)	24.9982	3.0051	21.5692	7.69256
cg15552172	5: 154231167	C5orf4	C5orf4 (-955)		24.9957	11.5259	-0.815738	3.12716
cg08475266	3: 63845057	THOC7	THOC7 (+4539)	SNTN (+206714)	24.9911	3.90643	13.8989	6.07884
cg02622209	17: 19239866	EPN2;EPN2;EPN2	B9D1 (+26179)	EPN2 (+99177)	24.9861	2.70893	40.2915	13.0823
cg26352718	7: 36024391		EEPD1 (-168444)	SEPT7 (+183796)	24.9821	3.0119	31.7111	4.12077
cg14513031	9: 124521844	DAB2IP;DAB2IP	DAB2IP (+192446)	TTLL11 (+334040)	24.9785	2.44521	3.2867	1.32757
cg25430838	10: 89823823		KLLN (-200630)	RNLS (+519258)	24.9765	6.71853	11.3679	5.50425
cg08847919	11: 68854196	TPCN2	CCND1 (-601676)	TPCN2 (+37847)	24.9739	5.61594	35.3829	9.05055
cg05878630	15: 91474889	HDDC3;UNC45A	UNC45A (-3325)	HDDC3 (+884)	24.9678	6.7954	26.7083	6.72346
cg16117273	14: 30397763	PRKD1	PRKD1 (-865)		24.951	6.41219	12.8197	5.2297
cg10464462	17: 33417059	RFFL	RFFL (-26301)	NLE1 (+52262)	24.95	6.1277	31.7041	4.74182
cg23995446	19: 7934807		LRRC8E (-18582)	EVI5L (+23426)	24.9472	4.87476	48.084	4.61096
cg23895722	11: 128776112	C11orf45;KCNJ5	C11orf45 (-521)		24.928	3.34351	21.5652	6.74919
cg18772158	3: 16215032	GALNTL2	GALNTL2 (-1151)		24.9257	1.44195	8.27308	1.92477
cg11316131	5: 180230767	MGAT1;MGAT1;MGAT1;MGAT1;MGAT1;MGAT1	MGAT1 (-720)		24.9094	3.35772	25.9926	7.15921
cg01928893	1: 35826678	ZMYM4	ZMYM4 (+92111)	KIAA0319L (+196358)	24.9087	4.0147	32.9643	7.66134
cg25941751	2: 46613544	EPAS1	LOC388946 (-93159)	EPAS1 (+89004)	24.9054	6.12379	7.4183	5.0886
cg14150803	1: 8035305	PARK7;PARK7	PARK7 (+13592)	ERRFI1 (+51087)	24.9052	4.79463	23.3587	10.043
cg10179004	3: 48601902	COL7A1;UCN2	UCN2 (-702)		24.9051	3.44118	27.623	15.7214
cg24760467	10: 102760784	LZTS2	LZTS2 (+3921)	PDZD7 (+30129)	24.9012	7.96695	24.2689	8.43016
cg10580335	3: 125803859	SLC41A3;SLC41A3;SLC41A3;SLC41A3	SLC41A3 (-726)		24.8968	2.98344	34.9658	7.75639
cg00899659	10: 45495971	C10orf25;ZNF22	ZNF22 (-301)	C10orf25 (+498)	24.8949	6.7731	27.923	7.82087
cg23594135	1: 67107852	SGIP1	SGIP1 (+108028)	INSL5 (+159089)	24.8939	2.87153	33.0702	4.38856
cg09719269	12: 125033803		NCOR2 (+18206)	ZNF664 (+576042)	24.8934	3.66053	1.84717	2.09456
cg27541454	1: 975551	AGRN	AGRN (+20049)	RNF223 (+34135)	24.8834	5.59499	11.6896	4.75593
cg22156842	3: 136537169	TMEM22;TMEM22;TMEM22	TMEM22 (-691)		24.8819	7.96883	5.01978	6.16073
cg04521279	11: 72424620	ARAP1;ARAP1;ARAP1	PDE2A (-39124)	ARAP1 (+38813)	24.879	14.1222	13.7503	10.1425
cg13957558	19: 11435095	TSPAN16;RAB3D	RAB3D (+15248)	TSPAN16 (+28272)	24.8687	5.55237	-0.968522	1.58525
cg07379703	5: 78279424	ARSB;ARSB	LHFPL2 (-334777)	ARSB (+2932)	24.8683	3.81643	26.8685	6.80918
cg09941798	13: 99631109	DOCK9;DOCK9;DOCK9;DOCK9	SLC15A1 (-226181)	DOCK9 (+107550)	24.8671	3.62286	21.3704	5.12867
cg07946277	17: 76732854	CYTH1;CYTH1	DNAH17 (-159379)	CYTH1 (+45521)	24.8662	4.63416	6.52098	9.07216
cg19563433	4: 6957112	TBC1D14;TBC1D14	TADA2B (-88043)	TBC1D14 (+45618)	24.864	1.8727	31.2258	6.31259
cg01322214	7: 25219198	C7orf31	CYCS (-54219)	NPVF (+48906)	24.8625	7.58096	7.47491	1.99914
cg21531689	2: 220253653	DNPEP	DNPEP (-992)		24.8558	9.63657	17.8835	4.25418
cg14389669	9: 136399386	ADAMTSL2;ADAMTSL2	ADAMTSL2 (-588)		24.8556	2.23754	15.9708	7.95406
cg14228980	17: 78122221	EIF4A3	EIF4A3 (-1240)		24.8549	7.95796	32.7332	6.33473
cg02420027	13: 41632640		WBP4 (-3056)		24.8519	4.11663	20.6564	3.95701
cg13996510	X: 44203674	EFHC2	EFHC2 (-752)		24.8479	12.2914	23.3399	11.5136
cg08708961	1: 227070630	PSEN2;PSEN2	ADCK3 (-57307)	PSEN2 (+12358)	24.8295	3.94444	25.4429	9.05733
cg06788764	1: 19756350	CAPZB	CAPZB (+55715)	PQLC2 (+117611)	24.829	1.56878	0.409188	7.94945
cg08122232	17: 74100132	EXOC7;EXOC7;EXOC7;EXOC7;EXOC7;EXOC7	EXOC7 (-265)		24.8289	8.24202	30.0058	6.78596
cg24129356	6: 32920735	HLA-DMA	HLA-DMA (+163)		24.8285	3.40354	32.9639	4.6623
cg26617272	1: 43279726	CCDC23	LEPRE1 (-46972)	ERMAP (-11522)	24.8258	5.97288	27.3554	5.2678
cg24364491	6: 32806906	TAP2;TAP2	TAP2 (-360)		24.8247	5.30035	26.778	4.71035
cg27173819	10: 134043635	STK32C	DPYSL4 (+43222)	STK32C (+77841)	24.8175	4.05975	9.30618	8.13541
cg12917058	7: 7229837	C1GALT1	C1GALT1 (+7592)	COL28A1 (+345622)	24.8161	4.69565	25.4535	9.23493
cg07813214	2: 224703232	AP1S3	AP1S3 (-914)		24.8102	9.1013	29.626	10.6264
cg12079885	12: 125328475	SCARB1;SCARB1	NCOR2 (-276466)	SCARB1 (+20043)	24.8009	4.41919	13.2497	14.877
cg02600099	11: 111589721	SIK2	PPP2R1B (+47447)	SIK2 (+116552)	24.7993	11.1779	37.8081	5.41905
cg24911721	22: 46508454	MIRLET7A3;LOC400931;MIRLET7B	WNT7B (-135447)	PPARA (-38044)	24.7966	8.12596	4.66763	3.60163
cg09145126	13: 50570018	TRIM13;TRIM13;TRIM13;TRIM13;DLEU2	TRIM13 (-1124)		24.791	5.804	24.598	6.62112
cg08309135	7: 127984393	RBM28;RBM28	RBM28 (-432)		24.7897	3.83378	30.4442	7.54819
cg03919657	17: 48502312	ACSF2	ACSF2 (-1206)		24.7873	3.06078	32.0359	6.78724
cg16146718	8: 145537915	HSF1	DGAT1 (+12651)	HSF1 (+22646)	24.7829	7.43003	31.8777	9.01915
cg02686357	19: 46294847	DMWD	DMPK (-9033)	DMWD (+1212)	24.7786	4.85044	31.5358	7.18895
cg04509266	1: 207991597	LOC148696	CD46 (+66215)	CD34 (+93085)	24.7744	5.41822	5.36794	8.21985
cg01176363	20: 62369445	LIME1	SLC2A4RG (-1765)		24.7736	2.53221	28.4229	3.82013
cg08928696	1: 225632889		LBR (-17075)	ENAH (+207955)	24.772	3.36268	0.798183	10.2162
cg16528305	10: 537817	DIP2C	DIP2C (+197790)	ZMYND11 (+311884)	24.766	6.94945	8.58228	4.9205
cg23687466	11: 504937	RNH1;RNH1;RNH1;RNH1;RNH1;RNH1;RNH1;RNH1	RNH1 (+1883)	PTDSS2 (+54658)	24.7643	3.42161	8.99681	5.14725
cg04640920	15: 37180889		MEIS2 (+211851)		24.7483	4.91853	5.0372	11.9362
cg13266018	7: 5637739	FSCN1	FSCN1 (+5304)	RNF216 (+183621)	24.7418	6.53071	20.6716	6.67541
cg04452203	4: 114332844		CAMK2D (+350238)	ANK2 (+362060)	24.7387	6.03725	27.9001	6.31951
cg13053505	4: 4854459		STX18 (-310685)	MSX1 (-6932)	24.7293	8.77495	11.3224	3.3624
cg13650247	13: 21348651	N6AMT2	N6AMT2 (-595)		24.7274	10.0401	32.626	10.7171
cg06033659	20: 61447661	COL9A3	COL9A3 (-752)		24.7231	2.79981	5.38012	2.67047
cg12346103	2: 208636363		FZD5 (-2221)		24.7225	5.04237	25.4444	9.0479
cg22320365	17: 36718198	SRCIN1	SRCIN1 (+43984)	ARHGAP23 (+133479)	24.7188	3.9997	3.26183	2.35298
cg12741184	17: 1397079	MYO1C	MYO1C (-1079)		24.713	8.98305	26.3359	9.50199
cg00092518	13: 50070550	PHF11;PHF11;PHF11	PHF11 (+750)		24.7095	2.07487	25.0162	7.00136
cg12032650	7: 73864404		GTF2IRD1 (-3715)		24.7084	2.09857	29.2698	4.03012
cg12779575	17: 62208434	ERN1	ERN1 (-933)		24.7082	6.44003	30.6668	9.50016
cg04400940	3: 150329548	SELT	SELT (+8483)	SIAH2 (+151714)	24.6969	5.77057	42.5043	4.5461
cg00988346	1: 27729801		GPR3 (+10650)	WASF2 (+86876)	24.6963	7.09835	24.4051	9.80161
cg11211486	3: 46033800	FYCO1	FYCO1 (+3506)	CXCR6 (+48828)	24.6686	4.38736	25.5165	2.93192
cg14615927	2: 240259213	HDAC4	HDAC4 (+63429)	TWIST2 (+502541)	24.666	9.00668	3.64004	2.21959
cg07249730	17: 55362836	MSI2;MSI2	MSI2 (+28906)	MRPS23 (+564596)	24.6638	8.90657	25.4964	5.03778
cg05488681	6: 74289464		EEF1A1 (-58710)	SLC17A5 (+74272)	24.6613	4.04994	13.3045	6.11788
cg10412286	16: 89977652	TCF25	TUBB3 (-12034)	TCF25 (+37659)	24.6501	8.50233	48.3462	7.05258
cg04423209	2: 85663660	SH2D6	MAT2A (-102440)	CAPG (-25985)	24.6448	5.26294	3.67295	8.12769
cg11537406	11: 124932624	SLC37A2;SLC37A2	SLC37A2 (-388)		24.638	4.5721	34.3774	9.24739
cg02566627	12: 58232984	CTDSP2	AVIL (-23133)	CTDSP2 (+7762)	24.6329	4.63593	3.56352	2.89505
cg08390172	2: 192711905	SDPR;SDPR	SDPR (+100)		24.6309	7.43767	3.08616	5.16797
cg22450342	1: 181007669	MR1	CACNA1E (-445016)	MR1 (+5109)	24.6267	7.52906	25.0076	7.47812
cg12026858	11: 114067446	ZBTB16;ZBTB16	NNMT (-99088)	ZBTB16 (+136159)	24.6228	2.84841	22.1421	10.4978
cg08548559	22: 31686097	PIK3IP1;PIK3IP1	PIK3IP1 (+2422)	LIMK2 (+77848)	24.621	2.26138	2.12682	4.68439
cg19955928	2: 240152257	HDAC4	HDAC4 (+170385)	TWIST2 (+395585)	24.6148	3.54961	40.6676	8.92392
cg08617683	12: 133083589	FBRSL1	GALNT9 (-177685)	P2RX2 (-111813)	24.6144	4.11547	2.72234	4.68597
cg07162320	1: 155295267	RUSC1;RUSC1;RUSC1;C1orf104;RUSC1	POU5F1P4 (-107703)	RUSC1 (+4628)	24.6132	4.21452	6.91033	2.69256
cg25538415	17: 43129957	DCAKD;DCAKD	DCAKD (-980)		24.6118	6.75962	30.8817	9.46068
cg00334056	6: 33755658	LEMD2;LEMD2	IP6K3 (-40897)	LEMD2 (+1247)	24.6101	6.00767	29.6066	7.13827
cg17942618	1: 32409867		KHDRBS1 (-69623)	PTP4A2 (-5880)	24.6096	7.75232	4.3766	5.70588
cg11186858	17: 75096382		SEC14L1 (-40622)	MGAT5B (+231585)	24.609	9.3748	21.9144	14.5499
cg19495428	10: 135123067	ZNF511;TUBGCP2	TUBGCP2 (-424)	ZNF511 (+645)	24.6069	6.86074	2.56087	3.68086
cg20016569	2: 191208002	INPP1;INPP1	INPP1 (-193)		24.6005	9.24458	22.2182	8.9119
cg27625732	9: 131549075	TBC1D13	TBC1D13 (-434)		24.5884	4.057	25.8632	3.93738
cg01960534	X: 46771154	PHF16;PHF16	PHF16 (-581)		24.5854	11.7456	22.5427	11.7759
cg15133564	8: 97658774	PGCP	PGCP (+1276)	TSPYL5 (+631401)	24.585	4.74876	21.5611	8.02413
cg06311422	6: 56406336	DST;DST;DST;DST;DST	COL21A1 (-293959)	DST (+101357)	24.5847	3.51782	3.26911	4.67059
cg02348462	19: 807147	PTBP1;PTBP1;PTBP1;PTBP1	PTBP1 (+9756)	LPPR3 (+14804)	24.5745	7.42413	5.94797	2.3863
cg25733559	12: 95397807	NDUFA12	NDUFA12 (-297)		24.5695	6.51588	22.1432	8.97055
cg07579839	4: 2933748	MFSD10;MFSD10	MFSD10 (+2837)	ADD1 (+88165)	24.5683	7.45059	21.8556	4.10636
cg11835657	14: 95967697		GLRX5 (-33625)	C14orf49 (-25525)	24.5683	5.87143	19.152	8.75175
cg14014950	3: 64125334	PRICKLE2	PSMD6 (-116215)	PRICKLE2 (+85796)	24.5676	3.48557	4.49242	2.86938
cg21176488	3: 188251742	LPP;LPP;LPP	TPRG1 (-638020)	LPP (+321022)	24.5653	12.973	11.0727	7.64276
cg02197279	6: 157955288	ZDHHC14;ZDHHC14	SNX9 (-289005)	ZDHHC14 (+152732)	24.565	6.47091	33.4816	7.32077
cg06909646	1: 32681593	DCDC2B	TMEM234 (+6332)	DCDC2B (+6899)	24.5619	2.92881	30.3833	4.87657
cg16374999	12: 49688980	PRPH;PRPH	PRPH (+72)		24.5612	7.30785	33.8086	8.03161
cg09526135	4: 85603757	WDFY3;WDFY3;WDFY3	CDS1 (+99701)	WDFY3 (+283786)	24.559	3.68574	19.6096	5.97597
cg13821176	8: 126448338	TRIB1	TRIB1 (+5776)		24.5587	5.82503	33.4579	9.7268
cg09464466	2: 47500335		CALM2 (-96596)	EPCAM (-95951)	24.5524	3.97295	32.4808	3.97251
cg04348305	20: 25230959	PYGB	PYGB (+2254)	ABHD12 (+140658)	24.5515	13.2617	0.820262	3.37388
cg14418756	10: 134043618	STK32C	DPYSL4 (+43205)	STK32C (+77858)	24.5501	5.77813	25.6725	7.39912
cg08145373	11: 2407008	CD81	CD81 (+8462)	TRPM5 (+37266)	24.5487	7.5022	23.1057	8.86012
cg02564313	16: 8767706	ABAT	ABAT (-737)		24.5472	4.67894	4.30802	6.66966
cg23175074	10: 105212490	CALHM2;CALHM2	CALHM2 (-329)		24.5451	3.06205	44.1444	5.64903
cg05816157	1: 202935683	CYB5R1	CYB5R1 (+720)		24.5447	2.13534	28.7921	3.84766
cg05539369	4: 159689243	FNIP2	FNIP2 (-938)		24.5427	3.21359	26.2951	8.4521
cg11527913	1: 230410329	GALNT2	PGBD5 (+103061)	GALNT2 (+207374)	24.5404	9.93233	15.6562	10.7442
cg06197043	22: 20236856	MIR1286;RTN4R	RTN4R (+18959)	ZDHHC8 (+117493)	24.5387	2.61475	1.31546	2.27225
cg03257930	9: 110399293		KLF4 (-147247)		24.533	6.07258	20.7916	4.85759
cg09740560	6: 29602390	GABBR1;GABBR1	GABBR1 (-1429)		24.532	7.17632	16.0362	5.86787
cg01715699	13: 99209655	STK24	RNF113B (-380135)	STK24 (+19740)	24.5225	3.51205	32.8533	3.33433
cg14607011	10: 135171746	C10orf125;C10orf125	C10orf125 (-218)		24.5196	4.35889	31.7961	12.2284
cg02527881	3: 46936655	PTH1R	NBEAL2 (-84517)	PTH1R (+12917)	24.5137	10.4128	26.0539	2.9932
cg15998406	19: 1287832	EFNA2	MUM1 (-67143)	EFNA2 (+1680)	24.5132	4.00573	28.1104	2.18292
cg09527615	11: 94883350		ENDOD1 (+60377)	SESN3 (+80895)	24.5054	10.3877	29.2716	8.12069
cg23887948	15: 74494854	STRA6;STRA6;STRA6;STRA6;STRA6	STRA6 (+365)		24.4927	3.67882	17.0672	11.6783
cg23987789	1: 7842406		PER3 (-2307)		24.4914	5.81877	27.2375	7.4815
cg07264666	22: 42828415	NFAM1	NFAM1 (-15)		24.4856	5.50994	9.3807	4.9881
cg22459204	5: 10565940	ANKRD33B	ROPN1L (+123967)	DAP (+195446)	24.4817	4.89486	14.0764	5.34607
cg23394673	1: 1149211	TNFRSF4	TNFRSF4 (+336)		24.4769	11.2621	27.9826	17.2821
cg00300969	20: 31366486	DNMT3B;DNMT3B;DNMT3B;DNMT3B	MAPRE1 (-41212)	DNMT3B (+16296)	24.4763	2.69186	31.9091	3.58077
cg05309651	14: 103809931	EIF5;EIF5	MARK3 (-41769)	EIF5 (+9439)	24.476	2.96556	35.9408	5.16343
cg05338187	1: 236686598	LGALS8;LGALS8;LGALS8;LGALS8	LGALS8 (-140)		24.4726	4.64842	16.9788	5.39693
cg02208432	11: 76571458	ACER3	ACER3 (-458)		24.4543	5.38716	33.0289	6.07778
cg22593342	10: 82219410	TSPAN14;TSPAN14	TSPAN14 (+5373)		24.4518	6.73721	-2.06793	2.01543
cg02295369	X: 117959263	ZCCHC12	LONRF3 (-149449)	ZCCHC12 (+1477)	24.4473	19.2408	12.8766	16.4024
cg10593816	12: 95397809	NDUFA12	NDUFA12 (-299)		24.4455	2.46405	25.0151	9.55429
cg21597025	3: 142837564	CHST2	CHST2 (-1053)		24.4407	5.49917	26.1934	7.25158
cg04058169	10: 124913438	BUB3;BUB3	BUB3 (-321)		24.4398	5.60344	29.7448	4.9772
cg03524700	16: 48398409	SIAH1;SIAH1	SIAH1 (+20819)	LONP2 (+120199)	24.437	2.29696	28.4349	5.05667
cg09919756	7: 75617850	TMEM120A	TMEM120A (+6141)	POR (+73431)	24.4367	9.29144	26.3653	6.95666
cg14766620	3: 5018860		BHLHE40 (-2236)		24.4359	2.6946	25.9365	11.8823
cg26069291	6: 42716310		TBCC (-2427)		24.4358	3.42311	31.0463	6.72617
cg00539347	22: 30592296		LIF (+50499)	HORMAD2 (+115844)	24.4329	6.46502	13.0248	9.40092
cg14499387	22: 31668786	LIMK2;LIMK2;LIMK2	PIK3IP1 (+19733)	LIMK2 (+60537)	24.4304	5.77616	13.6562	5.82995
cg05227350	11: 130185670	ZBTB44	ZBTB44 (-1064)		24.4282	9.91532	23.7312	8.46042
cg22379472	7: 47413617	TNS3	TNS3 (+208124)		24.4175	6.13007	24.7122	7.40885
cg03355690	6: 35265616	DEF6;DEF6	DEF6 (+22)		24.4156	5.45204	14.9205	8.09085
cg00335124	5: 58652808	PDE4D;PDE4D;PDE4D	PDE4D (+536812)	RAB3C (+773870)	24.4103	7.99763	29.9364	11.3955
cg06900899	2: 241393833	PP14571;GPC1	GPC1 (+18719)	ANKMY1 (+103571)	24.4089	5.4368	2.26036	4.53228
cg08056229	1: 22784246	ZBTB40;ZBTB40	EPHA8 (-105757)	ZBTB40 (+5903)	24.4071	4.5404	2.63382	5.74212
cg19893585	8: 145025064	PLEC1;PLEC1;PLEC1;PLEC1	PLEC (-21)		24.4063	9.98739	3.53155	3.05126
cg06225767	12: 11912232	ETV6	BCL2L14 (-311645)	ETV6 (+109445)	24.4039	5.12769	-2.89	4.24952
cg25136988	6: 31649623	LY6G5C	LY6G5C (-1474)		24.3903	8.15414	35.9554	6.85983
cg04103993	2: 196934154	DNAH7	DNAH7 (-619)		24.3886	5.59333	21.3587	5.28337
cg27298007	18: 9707031	RAB31	RAB31 (-1196)		24.3784	10.0003	26.2317	6.40117
cg22687766	1: 207490952		CD55 (-3864)		24.375	3.76605	21.4867	6.10037
cg08731696	1: 59280489		FGGY (-482135)	JUN (-30705)	24.3728	6.39156	36.8569	12.8053
cg11394600	7: 111721233	DOCK4	IMMP2L (-518661)	DOCK4 (+125228)	24.3728	6.86441	15.1243	8.77741
cg13793761	4: 174289601		SAP30 (-2491)		24.3587	6.94643	23.4137	5.93825
cg10977795	6: 158507753	SYNJ2	SERAC1 (+81558)	SYNJ2 (+104866)	24.3547	4.24468	17.5958	5.53789
cg23522611	2: 28617612	FOSL2	PLB1 (-101325)	FOSL2 (+1834)	24.3475	3.79354	5.41762	3.12903
cg09728392	16: 66585799	CKLF;CKLF;CKLF;CKLF;TK2;CKLF	TK2 (-1485)		24.3406	2.3361	26.1475	5.45985
cg19430164	17: 42130777	LSM12	TMEM101 (-38433)	G6PC3 (-17320)	24.339	9.33002	13.4061	6.17431
cg12120359	14: 65006041	HSPA2	HSPA2 (-1144)		24.3347	3.34241	23.1069	7.73143
cg02094983	13: 113753782		F7 (-6322)	MCF2L (+130248)	24.3331	8.69003	-0.567333	4.84372
cg22538778	12: 63294404	PPM1H	PPM1H (+34260)	MON2 (+433808)	24.3206	5.12984	23.6023	22.7068
cg01943641	12: 57400910	ZBTB39	ZBTB39 (-614)		24.3199	10.6924	28.9645	7.90986
cg17516247	1: 174933574		CACYBP (-35317)	GPR52 (+516363)	24.3196	10.0342	24.6703	11.1742
cg16152753	10: 23732088		KIAA1217 (-765631)	PTF1A (+250629)	24.318	3.44314	20.0863	8.00266
cg27022531	6: 53678839	LRRC1	MLIP (-297405)	LRRC1 (+19306)	24.3161	7.41968	14.8427	7.57651
cg17910564	8: 42248702	VDAC3;VDAC3	VDAC3 (-576)		24.305	5.34388	10.1156	6.48705
cg12915834	6: 34895360	ANKS1A	ANKS1A (+38323)	TCP11 (+213826)	24.3045	3.7836	30.833	5.01895
cg06107293	15: 22915986	CYFIP1	CYFIP1 (+23303)	NIPA2 (+118440)	24.3022	5.01863	35.1853	12.8404
cg05434641	16: 56391437		AMFR (+68006)	GNAO1 (+166187)	24.3019	9.93962	44.3559	9.96366
cg04720588	1: 227917331	LOC100130093;LOC100130093	SNAP47 (-5365)	ZNF678 (+166112)	24.3015	4.16588	33.7864	5.34192
cg07958192	4: 90033974	TIGD2;TIGD2	TIGD2 (+7)		24.2945	5.26745	23.6563	10.9748
cg15183704	15: 91207655		BLM (-52923)	CRTC3 (+134458)	24.2879	6.8775	36.51	11.8333
cg24045832	17: 1955481		HIC1 (-4122)		24.2864	7.43712	29.7724	12.7342
cg24554151	11: 93885823	PANX1	FOLR4 (-152979)	PANX1 (+23730)	24.2854	2.21604	23.5435	5.12458
cg01114138	X: 24169878	ZFX;ZFX	PDK3 (-313465)	ZFX (+2117)	24.2848	3.49698	16.4742	7.16374
cg09607915	2: 48124557	FBXO11;FBXO11;FBXO11	FBXO11 (+8374)	MSH6 (+114337)	24.2834	2.66122	30.6749	9.71675
cg22601917	1: 9294274	H6PD	H6PD (-588)		24.2824	5.2521	22.4979	8.55291
cg04425710	8: 27630920	ESCO2;CCDC25	ESCO2 (-1137)		24.2796	5.35994	25.1285	6.22183
cg24008893	2: 39627269	MAP4K3	CDKL4 (-170597)	MAP4K3 (+36949)	24.2754	7.50398	22.0108	8.88132
cg10031769	10: 35483963	CREM;CREM;CREM;CREM;CREM;CREM;CREM;CREM;CREM;CREM;CREM;CREM;CREM;CREM;CREM;CREM;CREM;CREM;CREM;CREM	CCNY (-141838)	CREM (+67579)	24.2646	8.95398	12.3432	4.14416
cg27021181	10: 5488346	NET1;NET1	NET1 (+33829)	CALML5 (+53186)	24.2626	5.13995	34.2158	9.11779
cg02108620	3: 42002230	ULK4	ULK4 (+1429)	CTNNB1 (+761289)	24.2517	5.02267	14.8991	3.67983
cg06972911	18: 30051803	FAM59A	MEP1B (+281817)	KLHL14 (+301170)	24.2473	2.69931	11.8398	5.23603
cg19201009	10: 99475406	MARVELD1;MARVELD1;MARVELD1	ZFYVE27 (-21471)	MARVELD1 (+1942)	24.2426	6.62566	38.2615	8.22227
cg00905312	2: 230675880	TRIP12	DNER (-96595)	TRIP12 (+110774)	24.2382	10.6267	10.0102	5.8597
cg18098065	8: 1765820		ARHGEF10 (-6328)	CLN8 (+53951)	24.2359	8.25854	9.32677	7.06233
cg01848457	12: 104697983	EID3;TXNRD1;TXNRD1;TXNRD1;TXNRD1;TXNRD1	EID3 (+474)		24.2353	7.21019	20.6246	7.12175
cg00785482	1: 208058986		CD34 (+25696)	CD46 (+133604)	24.2323	2.59198	29.447	2.36995
cg17076592	1: 52499691	TXNDC12;KTI12	KTI12 (-220)		24.2285	8.77643	29.9284	4.87899
cg25353281	2: 219155378	PNKD;TMBIM1	TMBIM1 (+1901)	PNKD (+20264)	24.226	8.94365	23.0146	5.24103
cg10856819	X: 40028998	BCOR;BCOR	ATP6AP2 (-411217)	BCOR (-72280)	24.2252	7.26459	24.2922	4.84546
cg10313947	11: 124622815	VSIG2	VSIG2 (-707)		24.2248	3.94166	15.4111	3.29134
cg02394978	1: 15573566	FHAD1	EFHD2 (-162824)	TMEM51 (+93338)	24.2244	2.51572	29.9018	3.63772
cg02758040	11: 20384736	HTATIP2;HTATIP2;HTATIP2;HTATIP2;HTATIP2	HTATIP2 (-552)		24.2146	4.47044	23.7747	3.97764
cg06087623	1: 2203012	SKI	RER1 (-120201)	SKI (+42879)	24.2141	6.77282	-0.982511	5.13338
cg22702741	7: 133706550	EXOC4	LRGUK (-105554)	EXOC4 (+768728)	24.2088	3.22209	32.9792	4.91024
cg24517066	17: 48555514	RSAD1	RSAD1 (-675)		24.2059	9.35844	1.72367	7.24997
cg14783891	1: 27730060		GPR3 (+10909)	WASF2 (+86617)	24.2012	8.18265	21.7536	5.75528
cg04011925	8: 106671637	ZFPM2	OXR1 (-788514)	ZFPM2 (+340491)	24.1999	9.76346	7.08497	6.00441
cg07210669	4: 6695475	S100P	S100P (-90)		24.1963	6.77348	21.9755	3.97338
cg11064170	2: 178080435	HNRNPA3	HNRNPA3 (+3014)	NFE2L2 (+49423)	24.1902	9.58226	36.6586	4.17675
cg12918213	12: 116581414	MED13L	MED13L (+133576)		24.1895	5.16882	20.1661	13.6831
cg03953626	6: 30652396	KIAA1949;KIAA1949	DHX16 (-11567)	PPP1R18 (+2696)	24.1893	2.24187	7.9385	4.76207
cg08557393	16: 57521521	DOK4	DOK4 (-1137)		24.1864	8.32205	31.6982	11.0283
cg02214623	5: 180671896	GNB2L1	GNB2L1 (-991)		24.1819	4.78251	15.3051	13.2549
cg05772155	10: 65801432		REEP3 (+520310)		24.1721	6.30278	23.985	3.67217
cg11936639	6: 32944495	BRD2;BRD2	BRD2 (+3635)	HLA-DOA (+32893)	24.1672	5.00093	31.6068	4.63963
cg10963255	1: 204041002	SOX13	SOX13 (-1243)		24.1625	2.10308	30.0089	2.75981
cg15001131	2: 42329652		EML4 (-66837)	PKDCC (+54492)	24.1512	4.92485	26.4465	4.46838
cg07043361	12: 114404971	RBM19;RBM19;RBM19	RBM19 (-796)		24.1491	5.9388	30.4204	6.77838
cg01833755	14: 89889372	FOXN3	FOXN3 (+196121)	TTC8 (+598455)	24.1477	6.09924	25.8661	5.09172
cg27278729	11: 61666595	RAB3IL1	FADS3 (-7590)	RAB3IL1 (+18401)	24.1451	3.27284	27.3265	3.83379
cg09050775	12: 46762708	SLC38A2	SLC38A1 (-99501)	SLC38A2 (+3936)	24.1422	4.2781	2.72281	6.40216
cg05627733	21: 40760258	WRB;WRB	SH3BGR (-63521)	WRB (+8046)	24.1387	5.86029	20.1481	4.42108
cg04766529	6: 137144557	PEX7	PEX7 (+856)		24.1384	11.5532	41.9574	10.9496
cg13805951	14: 105948819		CRIP1 (-4437)		24.1357	6.81209	26.2629	9.26637
cg26707013	12: 120752270		SIRT4 (+12147)	PLA2G1B (+13321)	24.1299	4.15174	27.389	8.23872
cg04470557	5: 131630995	SLC22A4	SLC22A4 (+851)		24.1268	5.56937	20.1621	8.33019
cg07543138	21: 16434067	NRIP1	SAMSN1 (-515404)	NRIP1 (+3058)	24.1186	9.50651	16.4113	7.56132
cg03847932	3: 73045556	PPP4R2	PPP4R2 (-562)		24.1173	9.04428	29.018	6.79859
cg01915609	6: 146864388	RAB32	RAB32 (-439)		24.1108	4.21663	22.0912	4.08825
cg02965290	17: 38108850		GSDMA (-10375)	LRRC3C (+11124)	24.1095	3.67751	25.7148	4.88501
cg12489915	17: 49194795	SPAG9;SPAG9	TOB1 (-251081)	SPAG9 (+3430)	24.1076	3.0528	9.23013	2.20164
cg24222440	11: 118397413	TTC36	TMEM25 (-4389)	TTC36 (-796)	24.1071	8.20324	22.5806	17.6397
cg24411961	1: 34642396	C1orf94;C1orf94	C1orf94 (-156)		24.1005	7.28627	13.2577	9.32114
cg02530407	8: 103344822	UBR5	RRM2B (-93764)	UBR5 (+80094)	24.0907	3.51635	18.4029	5.55552
cg18311633	2: 155309539	GALNT13	KCNJ3 (-245553)	GALNT13 (+581114)	24.0858	5.20749	29.6218	6.60828
cg07168232	1: 209822928	LAMB3;LAMB3;LAMB3	LAMB3 (+2891)	CAMK1G (+65884)	24.0851	4.5818	12.9725	3.40195
cg09015968	10: 76869864	DUSP13;DUSP13;DUSP13	SAMD8 (-1528)	DUSP13 (-895)	24.0824	3.93138	34.5584	6.28022
cg20373634	10: 103911536	NOLC1	NOLC1 (-396)		24.0794	4.43355	33.7179	7.38897
cg19788957	19: 19050539	HOMER3;HOMER3;HOMER3;HOMER3;HOMER3	HOMER3 (+1501)	DDX49 (+20056)	24.0666	1.97301	31.8839	5.33206
cg16882373	7: 26191458	NFE2L3	NFE2L3 (-388)		24.0635	5.74526	-1.80806	3.12639
cg01410316	7: 971767	ADAP1	ADAP1 (+22538)	GET4 (+55577)	24.0611	26.536	28.1433	28.6335
cg11764846	10: 52313502	SGMS1	ASAH2 (-305133)	SGMS1 (+70234)	24.0578	3.96814	27.5643	7.4708
cg06032302	5: 131762646	C5orf56	SLC22A5 (+57246)	IRF1 (+63818)	24.0569	6.20471	22.5562	5.24754
cg02642979	2: 25424387		POMC (-32829)	DNMT3A (+140386)	24.0549	10.5519	27.1552	4.85433
cg13905199	9: 103789186		LPPR1 (-1844)		24.0531	12.1375	28.5781	7.46406
cg24392577	11: 65314556	LTBP3;LTBP3;LTBP3	LTBP3 (+11142)	SCYL1 (+22009)	24.047	8.19116	29.5639	7.06867
cg12449837	22: 31364356	TUG1;MORC2	MORC2 (-170)		24.0459	4.58154	15.8257	11.7219
cg04960065	4: 185189300		ENPP6 (-50187)	IRF2 (+206425)	24.045	6.4575	-5.50173	2.11468
cg00357888	10: 81106390	PPIF	PPIF (-829)		24.0398	4.68942	28.3755	4.70173
cg06380449	17: 73255012	GGA3;GGA3	MRPS7 (-2736)	GGA3 (+2694)	24.0364	5.88079	39.3167	8.87978
cg19980260	3: 171858472	FNDC3B;FNDC3B	FNDC3B (+101055)	GHSR (+307773)	24.0357	7.60776	7.3323	4.36948
cg04902899	1: 1717822	GNB1	NADK (-6315)	GNB1 (+104703)	24.0345	6.34008	26.4334	9.70437
cg23482427	2: 26785120	C2orf70	OTOF (-3555)		24.0326	4.43596	5.56606	2.64616
cg04772968	19: 12404112	ZNF44;ZNF44	ZNF44 (+1601)	ZNF136 (+130241)	24.0215	5.00898	15.7205	3.70983
cg03960326	8: 42065741	PLAT;PLAT	PLAT (-548)		24.0207	6.8342	34.8476	4.86952
cg08536838	17: 63559901		AXIN2 (-2162)		24.0138	1.24835	21.3646	4.81807
cg26529864	2: 74375903	BOLA3;BOLA3	BOLA3 (-865)		24.0113	5.04268	0.866868	6.40454
cg03842617	7: 150688556	NOS3	NOS3 (+413)		24.0069	4.15916	24.1864	4.19693
cg13880654	9: 6779450	KDM4C;KDM4C;KDM4C;KDM4C	KDM4C (+21810)		24.0068	7.32211	23.8122	4.69405
cg02674562	19: 17837854	MAP1S	B3GNT3 (-68064)	MAP1S (+7552)	23.9999	5.96711	15.4432	8.16981
cg01264765	16: 84327869	WFDC1	WFDC1 (-531)		23.9965	8.76521	6.95143	5.6638
cg05712073	12: 6795171	ZNF384;ZNF384;ZNF384;ZNF384;ZNF384;ZNF384;ZNF384	ING4 (-22864)	ZNF384 (+3566)	23.992	6.64038	19.127	2.09114
cg08208595	14: 105793554	PACS2;PACS2	TEX22 (-71365)	PACS2 (+12803)	23.9889	14.2169	48.7519	7.09398
cg02768785	19: 45912979	CD3EAP;ERCC1;ERCC1	PPP1R13L (-4668)	CD3EAP (+3513)	23.9819	5.56161	22.1534	6.41307
cg04967578	18: 13641894	C18orf1;C18orf1;C18orf1;C18orf1;C18orf1;C18orf1	FAM210A (+84696)	C18orf1 (+423109)	23.9817	5.07287	22.0582	8.00115
cg04663194	11: 66315239	ACTN3	ZDHHC24 (-1569)	ACTN3 (+849)	23.9706	2.25773	30.5632	4.27281
cg08202226	1: 153896590	GATAD2B	GATAD2B (-1140)		23.9646	5.8427	30.1275	4.68708
cg24451653	10: 104375165	SUFU	TRIM8 (-29086)	SUFU (+111447)	23.9641	2.03114	28.4168	4.72116
cg14121593	9: 132084793	C9orf106	METTL11A (-303641)	PPP2R4 (+211566)	23.9637	5.76445	29.6796	4.19532
cg24200175	11: 85668951	PICALM;PICALM	SYTL2 (-231441)	PICALM (+111187)	23.9626	7.1083	21.4557	5.62665
cg12017722	15: 89181425	ISG20	ISG20 (-613)		23.9546	11.1881	2.97108	4.58573
cg01878761	11: 117551329	DSCAML1	DSCAML1 (+116646)	CEP164 (+352759)	23.9344	1.90409	26.5431	6.53125
cg13643184	13: 114831705	RASA3	GAS6 (-264660)	RASA3 (+66389)	23.9328	3.23413	24.8097	10.4253
cg20013920	17: 80809645	TBCD	ZNF750 (-11715)	B3GNTL1 (+200040)	23.9322	11.4517	34.1789	7.92785
cg01715360	11: 118618561	DDX6	TREH (-68181)	DDX6 (+43410)	23.9295	5.23421	24.3538	8.12002
cg26385126	12: 124912021	NCOR2;NCOR2	NCOR2 (+139988)	ZNF664 (+454260)	23.929	2.85313	20.1193	12.213
cg16908208	12: 128782880	TMEM132C	TMEM132C (+30933)	SLC15A4 (+525660)	23.9278	8.38746	0.910053	5.13657
cg03665605	7: 99064212	ATP5J2;ATP5J2;ATP5J2;ATP5J2	ATP5J2-PTCD1 (-389)		23.9259	8.37025	26.3737	6.64666
cg17342071	2: 241076416	MYEOV2;MYEOV2	OR6B3 (-90928)	OTOS (+3656)	23.9196	3.98917	37.4491	4.88778
cg09072148	11: 64491639	NRXN2;NRXN2	NRXN2 (-980)		23.9179	3.15833	30.3852	3.37015
cg26863172	1: 1361729	TMEM88B	TMEM88B (+222)		23.9136	6.19794	24.0727	6.90731
cg23711166	1: 31504704	PUM1;PUM1	SDC3 (-123225)	PUM1 (+33859)	23.9098	1.60721	26.527	2.65282
cg15915658	11: 65262358		SCYL1 (-30189)	FRMD8 (+108318)	23.9055	3.30007	26.4312	6.22286
cg22292753	17: 17655165	RAI1	RAI1 (+70379)	SREBF1 (+85159)	23.9042	3.1717	23.3119	9.33121
cg00739770	17: 42092631	TMEM101	TMEM101 (-287)		23.8973	6.49755	29.0281	3.49024
cg27038717	8: 125741566	MTSS1	MTSS1 (-837)		23.8965	7.77915	31.2245	5.68434
cg14039779	17: 41857714	DUSP3;C17orf105	DUSP3 (-1347)		23.8965	9.54628	27.3411	4.41352
cg00064778	5: 126564742		C5orf63 (-155559)	MEGF10 (-61713)	23.8942	5.65879	14.487	5.6539
cg07963147	3: 141086820	ZBTB38	RASA2 (-119105)	ZBTB38 (+43766)	23.8837	3.51229	5.31228	3.6698
cg16727231	6: 139485336	HECA	HECA (+29088)	TXLNB (+127871)	23.8808	3.98066	22.4846	9.03705
cg04998379	4: 129491708		PGRMC2 (-281725)	PHF17 (-239070)	23.8802	5.63821	10.4725	2.99859
cg01968525	11: 46575582	AMBRA1	CHRM4 (-167476)	AMBRA1 (+37331)	23.879	4.74868	25.3483	5.77603
cg16667710	4: 186063605	SLC25A4	SLC25A4 (-811)		23.876	7.437	29.5446	8.01788
cg07718903	20: 6104261	FERMT1	FERMT1 (-71)		23.8727	4.68834	22.4638	8.61065
cg07202214	11: 76381081	LRRC32;LRRC32	LRRC32 (-38)		23.8717	6.0916	20.088	5.81146
cg14170976	20: 826424	FAM110A;FAM110A;FAM110A;FAM110A	FAM110A (+12069)	ANGPT4 (+70535)	23.8703	5.45929	30.6899	9.11306
cg13026072	11: 65380126	MAP3K11	PCNXL3 (-3656)	MAP3K11 (+1593)	23.87	7.58641	5.42901	12.7617
cg03885098	1: 207991780	LOC148696	CD46 (+66398)	CD34 (+92902)	23.8695	8.90353	27.6826	6.22479
cg07903144	6: 33358872	KIFC1	KIFC1 (-440)		23.8689	6.7977	30.4119	6.02884
cg09121047	1: 87617328	LOC339524	LMO4 (-176822)	LOC339524 (+19649)	23.8682	5.6933	14.8661	8.32753
cg09769542	16: 52582262	TOX3;TOX3	TOX3 (-1457)		23.8658	8.91545	10.8471	10.1831
cg09335713	22: 42828418	NFAM1	NFAM1 (-18)		23.8591	6.83691	13.3511	4.50829
cg26481727	16: 89410474	ANKRD11	ZNF778 (+126364)	ANKRD11 (+146494)	23.8508	1.09286	11.661	4.56169
cg23029183	12: 49211271	CACNB3	CACNB3 (+3057)	DDX23 (+34685)	23.8362	5.54568	14.8137	6.00519
cg19106893	3: 47425198	PTPN23	PTPN23 (+2708)	SCAP (+92246)	23.8355	4.2033	21.9378	10.3935
cg05861743	6: 31624387	APOM	BAG6 (-4218)	APOM (+717)	23.8351	2.89497	28.2825	6.48255
cg15118279	8: 38851155	TM2D2;TM2D2;TM2D2;TM2D2	ADAM9 (-3349)	TM2D2 (+2885)	23.8351	7.73515	37.5117	8.35768
cg20363347	11: 69061473	MYEOV	CCND1 (-394399)	TPCN2 (+245124)	23.831	4.28455	25.6812	2.99364
cg14718848	11: 128420863	ETS1	ETS1 (+36589)		23.8306	4.99889	11.2322	7.16359
cg19745541	14: 102245559	PPP2R5C;PPP2R5C	DYNC1H1 (-185305)	PPP2R5C (+17425)	23.8303	6.45193	40.1652	6.10037
cg04813880	16: 21171067	TMEM159;DNAH3	DNAH3 (-306)		23.8299	4.81231	2.02041	1.44259
cg05136804	18: 32849113	ZNF397OS;ZNF397OS	ZSCAN30 (+21082)	ZNF397 (+28120)	23.828	5.94206	28.8001	5.7819
cg22440848	4: 184320416		CLDN24 (-76838)	CDKN2AIP (-45372)	23.8259	2.98782	29.5889	8.44174
cg27040700	8: 91017761	DECR1	DECR1 (+4182)	CALB1 (+77345)	23.8239	2.67638	18.465	4.23415
cg14592673	17: 48768755	ABCC3	LUC7L3 (-28170)	ABCC3 (+56538)	23.8233	10.4145	31.2674	4.97309
cg17403699	7: 152622135		ACTR3B (+165285)		23.8226	6.65645	36.5226	5.44641
cg26831416	19: 39142011	ACTN4	ACTN4 (+3745)	CAPN12 (+93102)	23.8211	4.74554	23.3457	6.38248
cg22892373	17: 45262260	CDC27;CDC27	RPRML (-205647)	CDC27 (+4404)	23.8203	8.98389	26.8645	6.08493
cg18833788	19: 48994043	LMTK3	CYTH2 (+21579)	LMTK3 (+22402)	23.8197	4.89754	35.2176	6.0512
cg05125037	4: 160021997		RAPGEF2 (-167000)	FNIP2 (+331816)	23.8174	4.86395	23.2062	4.73945
cg00422488	9: 100747767	ANP32B	NANS (-71191)	ANP32B (+2279)	23.8153	3.64957	16.2327	5.73337
cg15260921	1: 226308960		H3F3B (+58553)	ACBD3 (+65462)	23.8136	4.56275	32.7455	6.98967
cg13845049	9: 77701327	C9orf95;C9orf95;C9orf95	OSTF1 (-2070)	C9orf95 (+1805)	23.8096	5.16983	7.06939	3.89714
cg02540026	2: 69532619		GFPT1 (+81766)	ANTXR1 (+292344)	23.8046	3.79898	8.65611	2.8935
cg04947157	17: 76128481	TMC8;TMC6;TMC6	TMC6 (-3621)	TMC8 (+1623)	23.7971	7.23093	25.097	5.27526
cg11702456	2: 231280907	SP100;SP100;SP100;SP100	SP100 (+37)		23.7967	5.2454	-5.14511	4.88708
cg01040850	1: 181002669	MR1	MR1 (+109)		23.7955	3.35313	24.5731	4.80326
cg03333377	11: 93277841	C11orf75	C11orf75 (-1296)		23.7948	9.5319	-0.499941	5.46818
cg06371044	8: 144924893	NRBP2	NRBP2 (-1748)		23.7854	3.70398	29.8928	2.30877
cg11074088	12: 124867014	NCOR2;NCOR2	NCOR2 (+184995)	ZNF664 (+409253)	23.7795	6.23658	24.8526	8.08408
cg16286055	7: 28216851	JAZF1	JAZF1 (+3585)	TAX1BP1 (+437138)	23.7775	3.37874	31.9833	4.60793
cg14687145	2: 29234537	FAM179A	FAM179A (+30374)	C2orf71 (+62589)	23.7765	4.67392	0.369609	2.03969
cg04042828	4: 152328900	FAM160A1	PRSS48 (+130576)	PET112 (+353274)	23.7764	6.2337	24.4067	6.45852
cg13368786	20: 33463522	ACSS2;ACSS2;ACSS2	GGT7 (-2862)	ACSS2 (-805)	23.7746	5.03302	22.7879	5.35352
cg07109745	11: 3901552	STIM1	RRM1 (-214371)	STIM1 (+24620)	23.7745	5.4223	25.0243	5.22057
cg13316188	6: 38535293	BTBD9;BTBD9;BTBD9	BTBD9 (+72630)	ZFAND3 (+747987)	23.7744	7.71593	2.41602	4.33133
cg14174912	10: 3824516	KLF6;KLF6;KLF6;KLF6	PITRM1 (-609484)	KLF6 (+2956)	23.7737	4.64385	9.07201	3.59879
cg22513455	3: 118955844	B4GALT4;B4GALT4	B4GALT4 (+3907)	UPK1B (+63420)	23.7689	12.1781	21.0879	7.73198
cg06748470	1: 65467980		AK4 (-145251)	JAK1 (-35794)	23.7674	7.54723	3.50894	3.10346
cg07253125	17: 1163846		ABR (-80716)	BHLHA9 (-10011)	23.7614	4.24576	19.7587	5.2448
cg08473725	20: 49545230	ADNP;ADNP	ADNP (+2296)	BCAS4 (+133764)	23.7548	7.97712	27.2921	4.5717
cg18174881	14: 45723353	C14orf106	MIS18BP1 (-749)		23.7503	8.98623	10.6924	14.6628
cg17055721	4: 749157	PCGF3	PCGF3 (+49585)	CPLX1 (+70787)	23.7454	9.81121	26.7192	5.82621
cg04532906	14: 54903765	CNIH	CNIH (+4382)	CDKN3 (+40093)	23.7447	6.49569	10.1035	6.93326
cg06206827	6: 30709045	FLOT1	FLOT1 (+1407)	TUBB (+20889)	23.7405	5.55254	23.0218	5.08356
cg20217702	3: 134094099	AMOTL2	AMOTL2 (-694)		23.7384	6.686	1.33869	3.00309
cg04365699	3: 177320997		KCNMB2 (-933226)	TBL1XR1 (-405950)	23.7375	6.60864	24.5771	10.4678
cg27423323	20: 2963112	PTPRA;PTPRA;PTPRA	GNRH2 (-61155)	PTPRA (+59260)	23.7375	7.47746	38.7176	4.92389
cg10944379	10: 35744528	CCNY;CCNY	GJD4 (-149809)	CCNY (+118727)	23.7371	5.28127	21.7878	2.37845
cg11123644	2: 219597614	TTLL4	CYP27A1 (-48857)	TTLL4 (+22047)	23.7341	6.39968	9.52785	5.0539
cg02789394	6: 112191479	FYN	WISP3 (-183891)	FYN (-150215)	23.7298	8.03821	32.4309	4.5997
cg08012294	8: 11723816	CTSB;CTSB;CTSB;CTSB;CTSB	CTSB (+1829)	FDFT1 (+63627)	23.7195	7.29781	16.3381	2.39906
cg26605164	10: 102821565	KAZALD1;KAZALD1	KAZALD1 (+567)		23.719	3.16725	23.7932	4.84228
cg11012543	3: 52231691	ALAS1;ALAS1	ALAS1 (-407)		23.7174	6.3875	25.9164	9.76478
cg24782497	19: 18385409	KIAA1683;KIAA1683;KIAA1683	KIAA1683 (-91)		23.7132	3.37034	23.7032	5.30354
cg12536502	19: 46142673	MIR330;EML2	GPR4 (-37208)	EML2 (+6101)	23.7124	4.46593	23.1515	11.1706
cg03302386	3: 38069204	PLCD1	PLCD1 (-2927)		23.7027	3.89857	24.3739	4.30508
cg24065451	11: 128419512	ETS1	ETS1 (+37940)		23.7024	10.6646	-4.94722	3.27539
cg06679494	17: 6921295	MIR497;MIR195	BCL6B (-5073)	C17orf49 (+3832)	23.7009	3.7612	7.19002	3.53836
cg20744108	8: 13131569	DLC1	DLC1 (+240859)	KIAA1456 (+328387)	23.7007	5.8775	3.54189	4.51884
cg11997468	13: 114834922	RASA3	GAS6 (-267877)	RASA3 (+63172)	23.6997	4.19158	12.6676	12.0469
cg24610561	11: 69079104		CCND1 (-376768)	TPCN2 (+262755)	23.6877	4.68871	20.111	4.34174
cg10812439	10: 80862771	ZMIZ1	PPIF (-244448)	ZMIZ1 (+33980)	23.6794	10.9196	9.9635	4.16329
cg06793505	12: 121164278	ACADS	ACADS (+708)		23.6675	3.62386	25.7943	8.21029
cg12028674	19: 39306244	ECH1	LGALS4 (-2505)		23.6669	7.99782	23.4119	5.31521
cg23856428	8: 131300227	ASAP1	GSDMC (-501094)	ASAP1 (+155678)	23.6638	6.42983	15.9205	10.2604
cg11747081	13: 76444823		LMO7 (+234365)		23.6621	5.32644	33.5163	5.38839
cg25806704	4: 41936863	TMEM33	TMEM33 (-273)		23.6573	3.81911	33.849	6.12132
cg02492873	2: 25193821	DNAJC27	ADCY3 (-51767)	DNAJC27 (+1141)	23.6552	5.87742	28.7092	4.20174
cg23686113	8: 74660304	STAU2;STAU2;STAU2;STAU2;STAU2;STAU2;STAU2	STAU2 (-1143)		23.6548	5.2611	18.9406	4.72673
cg02568083	8: 71516655	TRAM1	NCOA2 (-200636)	TRAM1 (+4038)	23.652	7.433	6.91906	8.01847
cg08337633	7: 55602109	VOPP1	VOPP1 (+38090)	LANCL2 (+168969)	23.6505	2.27034	35.2764	3.90468
cg15630950	6: 32976897	HLA-DOA	HLA-DOA (+491)		23.6484	7.57794	12.2842	8.38039
cg16881676	12: 49659619	TUBA1C	TUBA1C (+755)		23.6445	5.63424	25.5267	15.2305
cg19696679	19: 7291221	INSR;INSR	INSR (+2789)	ZNF557 (+221751)	23.6435	7.30293	31.9206	9.49004
cg03135900	12: 93768977		NUDT4 (-2723)		23.6414	7.15568	9.78778	12.2559
cg03573788	4: 184016270		WWC2 (-4192)		23.6369	4.74111	18.3355	3.37143
cg02500619	3: 126192355	ZXDC;ZXDC	KLF15 (-116120)	ZXDC (+2406)	23.63	3.2445	25.6941	3.5722
cg04728310	19: 45947905		FOSB (-23347)	ERCC1 (-21086)	23.6245	3.17315	5.80665	3.0074
cg22969524	17: 41909716	MPP3;MPP3	MPP3 (+830)		23.6202	5.61	0.798753	1.06028
cg13026729	6: 159240774	EZR;EZR	EZR (-1435)		23.619	5.74272	32.0217	7.80981
cg12223582	7: 75912349	SRRM3	HSPB1 (-19525)	MDH2 (+234957)	23.6185	1.35646	31.3975	4.7533
cg27172769	19: 1255283	MIDN	CIRBP (-13983)	MIDN (+6732)	23.6181	4.24877	44.7364	6.17595
cg19696794	6: 7106952	RREB1;RREB1;RREB1;RREB1	RREB1 (-1133)		23.5975	6.78475	27.631	5.17836
cg00486525	2: 150444762	MMADHC	MMADHC (-433)		23.5942	4.38115	24.2085	10.2004
cg12982893	4: 144272716	GAB1;GAB1	SMARCA5 (-161899)	GAB1 (+14734)	23.5921	11.0777	3.30053	6.35032
cg21108085	11: 44591098	CD82;CD82	TSPAN18 (-194877)	CD82 (+3958)	23.5913	5.17881	17.1828	2.13573
cg14772599	3: 14455876	SLC6A6;SLC6A6;SLC6A6	SLC6A6 (+11771)	GRIP2 (+127711)	23.5906	2.85133	29.6885	4.81743
cg00965795	2: 27957843		SUPT7L (-71395)	MRPL33 (-36740)	23.5818	7.25543	28.1813	7.95374
cg01909621	5: 176779229	LMAN2	LMAN2 (-345)		23.5802	7.85313	30.881	6.32794
cg08144172	1: 41849203		SCMH1 (-141389)	EDN2 (+101140)	23.5698	4.64539	6.26541	6.9228
cg07780782	17: 40465546	STAT3;STAT3;STAT3	STAT5A (+25982)	STAT3 (+74966)	23.568	3.11788	23.8611	6.7101
cg02158978	12: 133134938	FBRSL1	GALNT9 (-229034)	P2RX2 (-60464)	23.567	7.35208	2.28538	1.04847
cg13278004	2: 231191876	SP140L	SP140L (-17)		23.5667	6.49669	2.97484	4.80606
cg25483741	8: 143859895	LYNX1;LYNX1;LYNX1;LYNX1	LYNX1 (-8650)	LY6D (+8112)	23.5583	11.0342	3.18984	2.62718
cg13680388	20: 57471844	GNAS;GNAS;GNAS;GNAS;GNAS;GNAS;GNAS;GNAS	TH1L (-84466)	GNAS (+43809)	23.5562	8.32406	25.9266	8.33872
cg11716106	19: 46380134		IRF2BP1 (+9241)	FOXA3 (+12617)	23.546	2.63697	1.00164	4.19502
cg00962755	1: 201439001	PHLDA3	PHLDA3 (-703)		23.5447	5.38131	3.0606	3.54533
cg13505631	9: 127018840	NEK6;NEK6;NEK6	NEK6 (-1355)		23.5446	6.1282	27.0242	7.24559
cg02039987	2: 157291262	GPD2	GPD2 (-1637)		23.5424	5.0858	24.795	5.67888
cg15266508	20: 61447742	COL9A3	COL9A3 (-671)		23.5407	5.60864	0.950775	1.618
cg09916783	2: 25391911	POMC;POMC	POMC (-353)		23.5253	2.40604	11.3068	3.51989
cg18082680	1: 33798023	PHC2;PHC2	PHC2 (+43170)	ZNF362 (+75850)	23.5242	5.15797	12.0963	4.14098
cg23267550	6: 146864352	RAB32	RAB32 (-475)		23.5208	4.34182	26.4435	6.23269
cg26014739	2: 134945540		NCKAP5 (-619510)	MGAT5 (-66289)	23.5192	5.53511	36.3552	8.32635
cg08198228	2: 109788583	SH3RF3	SH3RF3 (+42587)	SEPT10 (+583199)	23.5181	5.25017	7.38187	8.1195
cg02552079	4: 1220951	CTBP1;CTBP1	SPON2 (-54295)	CTBP1 (+21956)	23.5137	13.1311	31.2677	7.83428
cg01948202	3: 122400474	PARP14	PARP14 (+803)		23.5131	3.34828	12.9774	14.4607
cg13572771	14: 68871428	RAD51L1;RAD51L1;RAD51L1	ZFP36L1 (+391531)	RAD51B (+584933)	23.5107	2.97777	-2.11057	3.51365
cg19430553	18: 46459934	SMAD7	SMAD7 (+17146)	CTIF (+394508)	23.5084	8.8583	-0.218559	4.22256
cg08142848	1: 44171807	ST3GAL3;ST3GAL3;ST3GAL3;ST3GAL3;ST3GAL3;ST3GAL3;ST3GAL3;ST3GAL3;ST3GAL3;ST3GAL3	ST3GAL3 (-1410)		23.5002	1.26538	29.4187	3.84152
cg14789645	13: 98794353	FARP1;FARP1	FARP1 (-1080)		23.4981	6.51201	19.3353	10.8677
cg13153540	7: 47128394		TNS3 (+493347)		23.4975	4.47988	-3.22914	2.46025
cg14962509	1: 36039655	TFAP2E	TFAP2E (+685)		23.4971	4.98098	34.6268	4.42591
cg16674248	22: 46664402	TTC38	TTC38 (+542)		23.4898	11.5692	23.4615	6.94046
cg26501657	12: 111873555	SH2B3	SH2B3 (+29804)	ATXN2 (+163924)	23.489	11.1112	33.1158	5.90785
cg14983540	5: 79507575	SERINC5	SERINC5 (+44322)	THBS4 (+176406)	23.4857	4.73905	20.3096	5.70475
cg17279103	1: 174993124	MRPS14	MRPS14 (-534)		23.481	5.11283	20.3825	3.85744
cg25688060	20: 11874866	BTBD3	NONE		23.4801	1.92666	34.0249	4.87162
cg02481956	5: 139738364	SLC4A9	SLC4A9 (-1422)		23.4784	3.50306	22.7836	4.40745
cg10645426	5: 132391949	HSPA4	HSPA4 (+4288)	FSTL4 (+556273)	23.4763	5.117	35.8053	7.32319
cg17161718	6: 33160156	COL11A2;COL11A2;COL11A2;COL11A2;COL11A2;COL11A2;COL11A2;COL11A2	COL11A2 (+88)		23.4752	5.2776	20.5166	3.3261
cg23861127	11: 71708582	RNF121;IL18BP;RNF121;RNF121;IL18BP	IL18BP (-1375)		23.4631	1.82462	18.5692	4.39377
cg26179134	2: 25897613	DTNB;DTNB;DTNB;DTNB;DTNB	DTNB (-1111)		23.4597	4.74029	28.1651	7.67812
cg18733925	7: 73602823	EIF4H;EIF4H	LAT2 (-21263)	EIF4H (+14118)	23.459	3.76612	32.2246	12.1506
cg22698115	11: 1771907	HCCA2	IFITM10 (-84)		23.4554	5.81182	29.6916	6.20823
cg05517527	2: 28114462	BRE;RBKS;LOC100302650;BRE;BRE;BRE;BRE	RBKS (-1240)	BRE (+981)	23.4533	8.39523	8.69545	4.54076
cg14334041	9: 96353285	PHF2	PHF2 (+14377)	BARX1 (+364322)	23.4515	1.37954	14.0811	3.74209
cg17004733	1: 55682652		USP24 (-1614)		23.4514	9.82515	12.552	11.4844
cg23378033	12: 65672031	MSRB3;MSRB3	MSRB3 (-735)		23.4511	8.57772	7.92949	3.63821
cg14237903	17: 60729448	MRC2	MRC2 (+24687)	MARCH10 (+156256)	23.4467	11.4969	21.425	10.4115
cg24300607	7: 73699346		CLIP2 (-4458)		23.4462	5.16024	30.2723	6.88216
cg00252534	7: 45612397		ADCY1 (-1727)		23.446	3.84141	8.0183	4.45792
cg06902099	6: 35002597	ANKS1A	TCP11 (+106589)	ANKS1A (+145560)	23.4459	10.1617	16.9493	11.7585
cg04554122	3: 137938348	ARMC8;ARMC8;ARMC8	ARMC8 (+32201)	NME9 (+110379)	23.4423	2.2597	26.9866	2.67616
cg21514164	2: 43188940		HAAO (-169190)	ZFP36L2 (+264804)	23.4321	7.36481	-0.139137	3.83443
cg03071793	16: 11682634	LITAF	LITAF (-1829)		23.4295	7.17802	18.6177	5.09
cg13159929	17: 7493222	SOX15;SOX15	SOX15 (+265)		23.428	4.84373	42.3351	7.38182
cg06637812	1: 203293433		BTG2 (+18770)	FMOD (+26855)	23.4252	5.39419	17.7652	4.03701
cg02895126	6: 159420005	RSPH3	EZR (-180666)	TAGAP (+46178)	23.4203	13.9467	30.3837	5.845
cg08322289	16: 4525918	HMOX2;HMOX2;HMOX2;NMRAL1	NMRAL1 (-1023)	HMOX2 (-422)	23.4201	6.89631	31.9645	7.82578
cg01990874	19: 36644277	COX7A1	COX7A1 (-507)		23.4163	7.19372	35.7089	6.78666
cg04789950	16: 89439392	ANKRD11	ANKRD11 (+117576)	ZNF778 (+155282)	23.4129	5.4523	29.3209	19.9917
cg02295216	16: 66585210	CKLF;CKLF;CKLF;CKLF;TK2;CKLF	TK2 (-896)		23.4129	5.14635	13.8385	6.39664
cg27000659	6: 31617530	BAT3;BAT3;BAT3;BAT3	BAG6 (+2639)	PRRC2A (+29081)	23.4103	7.34231	26.7145	13.0434
cg02298329	2: 232221676		B3GNT7 (-38658)	ARMC9 (+158335)	23.4097	6.313	16.8574	6.46928
cg17022830	11: 65203222		SCYL1 (-89325)	FRMD8 (+49182)	23.409	6.30573	33.9399	4.41757
cg27405010	16: 83841105	HSBP1	HSBP1 (-487)		23.4016	4.89528	23.1997	5.06437
cg27083040	5: 148810061	MIR145;LOC728264	IL17B (-51224)	CSNK1A1 (+120945)	23.4013	7.47906	11.4211	3.75791
cg00476771	5: 64398066		CWC27 (+333312)	ADAMTS6 (+379637)	23.4	9.51012	8.53443	6.98364
cg24844449	22: 29706704	GAS2L1;GAS2L1;GAS2L1	GAS2L1 (+3708)	RASL10A (+5043)	23.4	4.66666	39.0336	14.1725
cg23382149	5: 138155416	CTNNA1	LRRTM2 (+55640)	CTNNA1 (+66310)	23.3974	4.56373	-4.52902	3.16297
cg13926358	19: 13915659	ZSWIM4	NANOS3 (-72403)	ZSWIM4 (+9386)	23.3967	14.4075	3.39824	4.33627
cg23940356	12: 125023732		NCOR2 (+28277)	ZNF664 (+565971)	23.3949	10.0018	24.1573	4.85648
cg25824127	10: 115926060	C10orf118	TDRD1 (-12968)	ADRB1 (+122255)	23.3947	3.81675	34.4431	6.49757
cg21369801	17: 80202961	CSNK1D;CSNK1D	SLC16A3 (+16680)	CSNK1D (+28632)	23.3925	4.04756	32.1301	12.182
cg11070191	1: 39582205	MACF1	MACF1 (-214735)	NDUFS5 (+90239)	23.391	3.66727	25.3307	5.40685
cg26147480	10: 126490099	FAM175B	FAM175B (-254)		23.3888	5.20127	25.0887	3.29131
cg13033086	15: 57272441	TCF12;TCF12;TCF12;TCF12	CGNL1 (-396261)	TCF12 (+61609)	23.3884	6.28657	28.3842	4.85325
cg14138002	18: 46450148	SMAD7	SMAD7 (+26932)	CTIF (+384722)	23.3876	7.44124	13.9081	4.83134
cg04754741	6: 64349163		PHF3 (-7268)	PTP4A1 (+67244)	23.3846	5.40081	28.9899	10.8812
cg09328979	16: 88700622		IL17C (-4378)		23.3819	5.12555	26.6481	9.26434
cg12593541	1: 181110845		CACNA1E (-341840)	MR1 (+108285)	23.3794	3.27063	28.1746	7.64673
cg26989053	16: 15148607	NTAN1	NTAN1 (+1225)	PDXDC1 (+79775)	23.3733	6.12312	26.7909	6.26688
cg21119074	6: 20211654	MBOAT1	MBOAT1 (+1015)	ID4 (+374038)	23.3717	4.09148	13.5833	4.77367
cg02283238	5: 118691126	TNFAIP8;TNFAIP8	TNFAIP8 (-469)		23.369	6.51075	27.7048	11.7908
cg00463004	6: 107938738	SOBP	SOBP (+127422)	SCML4 (+206782)	23.3674	4.53078	24.9245	6.47353
cg08468599	1: 2182126	SKI	RER1 (-141087)	SKI (+21993)	23.3668	4.39677	2.32166	4.67766
cg14293102	19: 2232170	DOT1L	SF3A2 (-4645)		23.3662	6.66981	26.9383	4.56561
cg04780563	10: 35748463	CCNY;CCNY	GJD4 (-145874)	CCNY (+122662)	23.3635	6.11668	20.9715	6.34249
cg14316944	17: 79485529		FSCN2 (-9887)	ACTG1 (-5638)	23.3618	5.03678	27.5597	5.00524
cg14282280	6: 42540883	UBR2	UBR2 (+9124)	PRPH2 (+149474)	23.3591	4.54528	29.9841	6.48833
cg01820584	4: 52735830	DCUN1D4;DCUN1D4	DCUN1D4 (+26555)	LRRC66 (+147955)	23.3536	13.2669	5.62077	10.7795
cg04554272	16: 1013990	LMF1	GNG13 (-163258)	LMF1 (+6993)	23.3512	3.87326	6.73094	16.537
cg00588297	2: 74753691	DQX1	HTRA2 (-2840)	DQX1 (-284)	23.3494	6.17116	26.7238	8.7126
cg15543452	5: 94982161	RFESD;RFESD;RFESD	RFESD (-319)		23.3476	9.36512	24.4381	8.02158
cg11051899	8: 23385905	SLC25A37	SLC25A37 (-457)		23.3463	6.08342	32.5391	4.20411
cg05356511	16: 89375525	ANKRD11	ZNF778 (+91415)	ANKRD11 (+181443)	23.3445	6.65028	4.54393	5.8684
cg15920669	8: 142037502		PTK2 (-26091)	SLC45A4 (+201170)	23.3363	2.72688	22.488	2.37168
cg06925984	17: 77767242		CBX8 (+3672)	CBX2 (+15266)	23.3361	12.988	39.3946	9.12379
cg23904377	20: 2852292	PTPRA	PTPRA (-51560)	VPS16 (+30920)	23.3358	4.94793	29.5373	8.72487
cg01785359	8: 38757652	PLEKHA2	PLEKHA2 (-1100)		23.3307	3.34863	5.32605	4.39833
cg19283354	17: 41851905	DUSP3	SOST (-15750)	DUSP3 (+4462)	23.326	4.83134	17.5366	7.43326
cg19360850	1: 155654191	YY1AP1;YY1AP1	DAP3 (-4690)		23.3253	5.08469	36.5388	8.17
cg08802944	12: 53874760	PCBP2;PCBP2;PCBP2;PCBP2;PCBP2;PCBP2;PCBP2;MAP3K12	MAP3K12 (+18683)	PCBP2 (+28875)	23.3202	3.81953	6.87578	7.54072
cg08057432	16: 89441217	ANKRD11	ANKRD11 (+115751)	ZNF778 (+157107)	23.3185	9.63177	9.34494	7.20778
cg22202558	7: 101500303	CUX1;CUX1;CUX1	SH2B2 (-428101)	CUX1 (+39422)	23.3183	3.88735	1.98767	4.4338
cg20790367	1: 31492493	PUM1;PUM1	SDC3 (-111014)	PUM1 (+46070)	23.3161	5.13731	20.3253	6.70878
cg14643892	12: 64784070	C12orf56;C12orf56	XPOT (-14082)	SRGAP1 (+545530)	23.309	7.6663	4.52539	2.52373
cg07549715	20: 3024204	GNRH2;GNRH2;GNRH2	MRPS26 (-2470)	GNRH2 (-63)	23.3088	6.06956	20.2658	8.17616
cg02806715	6: 32920567	HLA-DMA	HLA-DMA (+331)		23.3049	2.0183	24.9997	7.52602
cg02315926	14: 70140384	KIAA0247	SRSF5 (-93449)	KIAA0247 (+62075)	23.3018	4.77508	4.90262	5.19746
cg08462924	1: 41848221		SCMH1 (-140407)	EDN2 (+102122)	23.2933	8.65546	3.88269	3.14768
cg06188083	10: 91093005	IFIT3;IFIT3	IFIT3 (+767)		23.2862	3.34251	26.4787	8.89695
cg12104022	14: 53385809	FERMT2;FERMT2;FERMT2	GNPNAT1 (-127424)	FERMT2 (+32005)	23.2811	9.06421	29.1661	10.1125
cg24524470	1: 245273257	EFCAB2;EFCAB2;EFCAB2	KIF26B (-45029)	EFCAB2 (+140087)	23.2801	14.7379	30.9391	8.07309
cg04715245	1: 154377091	IL6R;IL6R	IL6R (-577)		23.2799	8.7005	14.7024	7.00932
cg03289764	12: 9799858	LOC374443	KLRB1 (-39362)	CLEC2D (-22449)	23.2738	5.96203	11.2409	6.34408
cg23839159	1: 43281794	CCDC23;ERMAP	LEPRE1 (-49040)	ERMAP (-9454)	23.2736	3.82364	5.72653	4.16037
cg00451642	15: 66546935	MEGF11	MEGF11 (-861)		23.2705	5.98974	33.8489	10.1448
cg05529152	12: 52414843		NR4A1 (-30342)	GRASP (+14096)	23.2705	8.97714	25.0022	2.99851
cg00848461	5: 176732093	PRELID1;RAB24;RAB24	RAB24 (-1350)	PRELID1 (+1259)	23.2693	3.57023	24.0499	6.94903
cg06033764	18: 29671448	RNF138;RNF138	RNF138 (-1120)		23.2658	8.02148	25.7887	7.56011
cg23193059	11: 116706090		APOA1 (+2247)	APOC3 (+5467)	23.2617	7.09022	31.5864	5.91831
cg00374346	X: 71349037	NHSL2;RGAG4;RGAG4	CXCR3 (-510671)	PIN4 (-52488)	23.2603	12.063	12.0393	4.91306
cg27356396	3: 119042588	CDGAP	ARHGAP31 (+29369)	TMEM39A (+139882)	23.2549	5.0749	25.6192	7.20625
cg11184109	3: 53164962	RFT1	RFT1 (-493)		23.254	6.57634	31.898	4.44191
cg22941668	5: 148810180	MIR145;LOC728264	IL17B (-51343)	CSNK1A1 (+120826)	23.2484	6.26505	16.3639	13.9805
cg19089701	8: 126398731		TRIB1 (-43831)	NSMCE2 (+294649)	23.2463	8.3095	22.7859	7.61199
cg03466237	11: 1298256	TOLLIP	TOLLIP (+32635)	MUC5B (+53962)	23.2435	3.49662	33.5844	7.55805
cg15574810	7: 73600935	EIF4H;EIF4H	LAT2 (-23151)	EIF4H (+12230)	23.2431	4.21947	35.0026	5.33832
cg03684807	22: 46457384		PPARA (-89114)	WNT7B (-84377)	23.2387	8.05132	12.5664	6.83912
cg01659184	6: 109127593		ARMC2 (-42025)	FOXO3 (+245525)	23.2343	2.75386	23.4947	4.99098
cg04177251	4: 8193123		ABLIM2 (-32565)	SH3TC1 (-7936)	23.2335	7.04654	39.118	8.03529
cg09190408	11: 67170610	PPP1CA;PPP1CA;TBC1D10C;PPP1CA	PPP1CA (-1235)	TBC1D10C (-801)	23.2301	4.49435	31.6903	5.42227
cg25731261	19: 47736018	BBC3;BBC3;BBC3;BBC3;BBC3;BBC3	BBC3 (+4)		23.2279	13.8088	14.8656	7.52536
cg06970472	4: 40910981	APBB2;APBB2;APBB2	NSUN7 (+159068)	APBB2 (+305653)	23.221	2.99412	14.9704	4.4357
cg09965388	17: 42275123	ATXN7L3;ATXN7L3	ATXN7L3 (+405)		23.2188	3.55164	-1.38602	7.60189
cg16499416	11: 63766286	MACROD1	FLRT1 (-105075)	OTUB1 (+12962)	23.2185	13.1902	34.36	7.87409
cg27653901	12: 124832755	NCOR2;NCOR2	NCOR2 (+219254)	ZNF664 (+374994)	23.2169	6.53806	3.27229	2.28113
cg10944833	6: 17702460	NUP153	NUP153 (+4357)	FAM8A1 (+101943)	23.2167	7.24648	29.3577	4.14182
cg03629107	8: 101678439		SNX31 (-16547)	PABPC1 (+55875)	23.2136	7.4966	19.4013	3.72629
cg06122613	1: 151297900	PI4KB	PI4KB (+2290)	ZNF687 (+43110)	23.2094	4.04311	13.9502	6.68027
cg04865290	3: 52927548	TMEM110	ITIH4 (-62832)	TMEM110-MUSTN1 (+4048)	23.2067	9.00599	19.6535	6.48133
cg19489699	14: 24021451		THTPA (-3746)	ZFHX2 (-594)	23.2053	4.36968	30.5634	4.2106
cg14435550	9: 93799278		SYK (+235267)	AUH (+324927)	23.2041	5.19785	20.7474	5.01914
cg03517918	1: 19946398	C1orf151	NBL1 (-23324)	MINOS1 (+22928)	23.2038	8.2525	19.4358	7.45115
cg02289754	1: 47068636	MKNK1;MKNK1;MKNK1;MKNK1;MKNK1	KNCN (-51750)	MKNK1 (+1329)	23.2032	3.09486	28.2702	3.85762
cg02470179	3: 31580476	STT3B	ZNF860 (-442789)	STT3B (+5986)	23.2005	7.48673	21.8744	6.4996
cg06512263	6: 20709867	CDKAL1	SOX4 (-884104)	CDKAL1 (+175180)	23.1993	5.10865	23.6423	7.54512
cg26808618	10: 3824016	KLF6;KLF6;KLF6;KLF6	PITRM1 (-608984)	KLF6 (+3456)	23.1936	6.91061	35.9901	10.0533
cg23606396	6: 29717917	LOC285830;LOC285830	LOC554223 (-41765)	HLA-F (+26801)	23.1915	4.78627	14.2818	11.9179
cg14469749	14: 52127507	FRMD6;FRMD6	GNG2 (-199514)	FRMD6 (+8932)	23.1904	2.79279	31.149	2.9017
cg18965179	7: 101500514	CUX1;CUX1;CUX1	SH2B2 (-427890)	CUX1 (+39633)	23.1902	3.40291	5.32503	5.33652
cg07748159	11: 82997910	CCDC90B	CCDC90B (-534)		23.189	7.42013	20.66	6.57568
cg19070894	5: 134823888		C5orf20 (-40851)	NEUROG1 (+47750)	23.1886	7.68702	27.412	7.11979
cg00679877	2: 71821944	DYSF;DYSF;DYSF;DYSF;DYSF;DYSF;DYSF;DYSF;DYSF;DYSF;DYSF;DYSF;DYSF;DYSF	DYSF (+128113)	CYP26B1 (+553018)	23.1876	4.05093	29.9142	2.95165
cg11385938	7: 6432590	RAC1;RAC1	RAC1 (+18465)	DAGLB (+55052)	23.1874	4.97667	33.9992	6.78367
cg00586700	19: 50015178	FCGRT;FCGRT	FCGRT (-1257)		23.1857	5.10063	14.0107	11.1546
cg19768125	1: 27917983	AHDC1	WASF2 (-101306)	AHDC1 (+12159)	23.1794	1.92719	27.0265	3.67736
cg00799619	4: 39458346	RPL9;RPL9	LIAS (-2318)	RPL9 (+1860)	23.1784	9.36024	30.5525	6.9641
cg19133948	12: 76856664	OSBPL8;OSBPL8	BBS10 (-114443)	OSBPL8 (+96924)	23.1783	4.76049	29.3182	4.15916
cg11824945	1: 211519171	TRAF5;TRAF5;TRAF5	TRAF5 (+19024)	RD3 (+147087)	23.1782	3.9216	-2.61056	4.61755
cg05395187	12: 124913717	NCOR2;NCOR2	NCOR2 (+138292)	ZNF664 (+455956)	23.1742	8.54276	23.8959	4.38778
cg24105729	3: 149535200	RNF13;RNF13	RNF13 (+4726)	PFN2 (+153540)	23.1722	6.38563	30.8495	13.9721
cg23371877	7: 152067904	MLL3	MLL3 (+65185)	GALNT11 (+345127)	23.1677	12.5218	26.263	13.7552
cg07696918	1: 897500	KLHL17	NOC2L (-2822)	KLHL17 (+1534)	23.1619	9.22081	23.0606	7.33463
cg02557139	14: 103592526	TNFAIP2	TNFAIP2 (-137)		23.1533	2.07327	26.811	6.76743
cg06062378	5: 112387002	MCC;MCC	DCP2 (+74596)	TSSK1B (+383725)	23.1451	6.51754	18.8816	9.73583
cg06829969	1: 10460205	PGD	APITD1-CORT (-29953)	PGD (+1121)	23.1449	4.94112	7.85149	2.62307
cg21768395	6: 38180047	BTBD9;BTBD9;BTBD9	ZFAND3 (+392741)	BTBD9 (+427876)	23.1444	1.85948	9.25704	3.82659
cg00050692	2: 25524877	DNMT3A;DNMT3A;DNMT3A	POMC (-133319)	DNMT3A (+39896)	23.1438	6.52435	26.749	4.7443
cg04326887	3: 73086974	PPP4R2	PPP4R2 (+40856)	PDZRN3 (+587097)	23.1435	12.3781	18.8849	6.49658
cg13296579	11: 132934962	OPCML	OPCML (-121926)	SPATA19 (+780429)	23.1423	5.70597	32.7587	3.07706
cg09469667	3: 9904687		RPUSD3 (-18986)	CIDEC (+15808)	23.1406	6.89755	9.96828	7.14747
cg05993265	4: 2933802	MFSD10;MFSD10	MFSD10 (+2783)	ADD1 (+88219)	23.1335	9.84811	23.4167	4.42563
cg13401893	6: 30039432	RNF39;RNF39	RNF39 (+4195)	PPP1R11 (+4501)	23.1334	13.3492	28.6791	9.85321
cg00750555	16: 22204290		EEF2K (-13301)	VWA3A (+100428)	23.1319	4.87605	25.0191	4.75572
cg00866953	1: 15417078	KIAA1026	TMEM51 (-63150)	KAZN (+491866)	23.1275	7.94027	3.26384	2.48575
cg12369078	13: 111766257	ARHGEF7;ARHGEF7;ARHGEF7	ARHGEF7 (-1366)		23.1257	6.30889	30.6537	7.84434
cg14712939	1: 171481210	BAT2L2	PRRC2C (+26545)	MYOC (+140562)	23.1143	10.6384	21.934	4.79413
cg19008597	12: 25102431	BCAT1	LRMP (-102749)	BCAT1 (-46423)	23.114	3.96849	9.64402	6.86229
cg23725323	X: 20163796		EIF1AX (-3831)		23.1131	14.047	19.7323	15.0514
cg03427849	4: 184578976	RWDD4A;C4orf41;C4orf41	TRAPPC11 (-1443)		23.1125	8.21707	26.9465	6.60013
cg20702417	2: 25538295	DNMT3A;DNMT3A;DNMT3A	POMC (-146737)	DNMT3A (+26478)	23.1113	2.00551	14.3425	7.20212
cg09778357	19: 56185537	U2AF2;U2AF2;EPN1;EPN1	EPN1 (-2453)		23.0952	3.54983	24.6809	3.45449
cg05517541	6: 112115209	FYN	WISP3 (-260161)	FYN (-73945)	23.0907	8.41443	24.6784	8.82291
cg15677087	20: 61584850	SLC17A9	SLC17A9 (+852)		23.0898	6.17968	47.7534	9.38727
cg01713438	1: 175116228	TNN	TNN (+79235)	TNR (+596523)	23.0868	7.56045	21.3833	8.22889
cg27196999	4: 69216111	YTHDC1;YTHDC1	TMPRSS11B (-104700)	TMPRSS11E (-97055)	23.0858	3.31364	31.0816	4.74233
cg06735127	12: 124805929		NCOR2 (+246080)	ZNF664 (+348168)	23.0816	4.467	26.4315	3.60688
cg04278110	2: 198063759	ANKRD44	PGAP1 (-272306)	ANKRD44 (+111761)	23.075	11.333	28.7654	5.68358
cg16068401	18: 54317872	WDR7;WDR7	ST8SIA3 (-701848)	TXNL1 (-11603)	23.0743	6.78767	27.7586	6.99506
cg16554164	1: 32410678		KHDRBS1 (-68812)	PTP4A2 (-6691)	23.0738	4.87717	3.07109	6.52666
cg23369748	6: 148705662	SASH1	UST (-362608)		23.0681	7.26068	-2.08754	7.06134
cg21252105	9: 139459307		EGFL7 (-100916)	NOTCH1 (-19070)	23.0661	4.57129	41.3051	9.39974
cg26873132	11: 9191490	DENND5A	SCUBE2 (-78341)	DENND5A (+95382)	23.0659	5.14178	26.7536	10.801
cg11963912	17: 72439044	GPRC5C;GPRC5C	CD300A (-23477)	GPRC5C (+9209)	23.0644	5.147	12.8134	6.08399
cg14579118	7: 43797547	BLVRA	BLVRA (-724)		23.062	3.05545	20.279	8.314
cg21549285	21: 42799141	MX1;MX1	MX1 (+1164)	TMPRSS2 (+80850)	23.0598	5.52632	11.9129	3.24109
cg24346464	1: 164872273		PBX1 (+343677)	LMX1A (+453204)	23.0588	2.72532	11.9716	2.50566
cg05811904	7: 137620397	CREB3L2	DGKI (-88789)	CREB3L2 (+66449)	23.0581	8.97138	17.4975	5.83505
cg23029635	19: 57904254	ZNF548	ZNF17 (-18274)	ZNF548 (+3037)	23.057	1.27901	28.0257	3.73224
cg06484274	3: 142164840	XRN1;XRN1	GK5 (-220392)	XRN1 (+2012)	23.0489	4.83629	24.924	6.02201
cg08885854	1: 171909155	DNM3;DNM3	DNM3 (+98535)	PIGC (+504074)	23.0475	2.94972	20.4208	5.6831
cg13453750	1: 205783389	SLC41A1	SLC41A1 (-1229)		23.0455	2.35458	34.1992	9.66054
cg17338544	11: 44559989		ALX4 (-228274)	CD82 (-27151)	23.0453	2.86321	29.6462	3.32351
cg03290748	15: 68370885	PIAS1	PIAS1 (+24314)	CALML4 (+127562)	23.0403	4.71383	30.888	7.95584
cg04156896	1: 40419793	MFSD2A;MFSD2A	MFSD2A (-990)		23.0355	3.78538	11.4896	5.79064
cg25085038	20: 3897636	PANK2;MIR103-2;PANK2;PANK2	PANK2 (+27895)	RNF24 (+98579)	23.0352	4.29245	29.2542	7.10053
cg01447350	16: 70680108	IL34	MTSS1L (+39845)	IL34 (+66311)	23.0331	8.77468	2.88554	5.95423
cg22026918	15: 70552251		TLE3 (-161996)	UACA (+503598)	23.0323	6.45615	26.5332	3.93515
cg02506421	3: 49145923		QARS (-3753)		23.0314	9.84607	46.7353	10.9516
cg10494397	4: 15593854	CC2D2A	FBXL5 (+63180)	CC2D2A (+122366)	23.031	3.41014	15.9355	4.40168
cg16850444	10: 131264597	MGMT	MGMT (-856)		23.0301	2.75942	35.4235	8.95931
cg00614617	17: 8921074		NTN1 (-3784)		23.0294	6.10389	6.82834	6.00802
cg24346686	1: 154377364	IL6R;IL6R	IL6R (-304)		23.027	8.24998	16.3338	5.99366
cg20033619	15: 39523161		RASGRP1 (-666155)	THBS1 (-350118)	23.0268	3.20929	26.9503	6.49068
cg10362869	2: 134326913	NCKAP5;NCKAP5	NCKAP5 (-883)		23.0265	3.54132	2.80068	2.37004
cg08759026	11: 69061454	MYEOV	CCND1 (-394418)	TPCN2 (+245105)	23.0257	2.61811	25.932	2.03886
cg24049468	1: 65615281	AK3L1;AK3L1;AK3L1	DNAJC6 (-115148)	AK4 (+2050)	23.0171	4.04702	3.57751	5.3918
cg04096723	1: 8414772	RERE;RERE;RERE	SLC45A1 (+30383)	RERE (+462926)	23.0164	5.9495	41.1042	7.5931
cg01153946	20: 37062621	LOC388796;SNORA71D;LOC388796	RALGAPB (-38864)	LBP (+87737)	23.0158	2.08304	21.2826	3.54397
cg04730850	20: 32308480	PXMP4;PXMP4	PXMP4 (-345)		23.0141	7.95768	29.5633	7.83365
cg24685109	15: 43477090	TMEM62;CCNDBP1;CCNDBP1;CCNDBP1;CCNDBP1	CCNDBP1 (-375)		23.0049	4.31226	18.6913	6.47163
cg20301308	1: 65534742		JAK1 (-102556)	AK4 (-78489)	23.0035	4.28805	3.1178	2.6553
cg01806442	17: 37075068	LASP1	LASP1 (+48957)	PLXDC1 (+232833)	23.0029	16.198	34.6769	9.42197
cg11671335	6: 32165917	NOTCH4	GPSM3 (-2618)		23.001	12.9693	30.955	11.9249
cg18908419	10: 75800004	VCL;VCL	VCL (+42133)	AP3M1 (+110821)	22.9986	7.72045	29.5115	7.00975
cg00405190	2: 175545838	WIPF1	WIPF1 (-46532)	CHRNA1 (+83361)	22.997	5.97649	10.2815	6.84159
cg11606261	12: 53775336	SP1;SP1	AMHR2 (-42302)	SP1 (+1358)	22.9939	5.96947	22.9084	6.33256
cg02385173	11: 76571534	ACER3	ACER3 (-382)		22.9931	9.11378	24.7156	4.23166
cg25056460	10: 122215896	PPAPDC1A	PPAPDC1A (-569)		22.9861	3.17892	0.400482	2.66013
cg22824945	15: 64768167		ZNF609 (-23451)	TRIP4 (+88165)	22.9861	11.3214	26.2479	11.83
cg06532823	10: 27803293	RAB18	RAB18 (+10045)	MKX (+231484)	22.9844	3.79193	31.0373	10.0242
cg03103023	1: 25088406	CLIC4	CLIC4 (+16647)	RUNX3 (+168363)	22.9826	4.87644	14.2166	3.47105
cg26384465	10: 103867457	LDB1;LDB1	LDB1 (+12752)	HPS6 (+42334)	22.978	4.66486	24.0299	5.15414
cg17419299	13: 48876950	RB1	RB1 (-932)		22.9759	5.51716	36.8304	6.18337
cg25419317	2: 161190202	RBMS1;RBMS1	ITGB6 (-133614)	RBMS1 (+160115)	22.9722	4.29991	14.6343	9.23358
cg06939451	5: 81043172	SSBP2	ACOT12 (-353185)	SSBP2 (+3899)	22.9709	7.02213	29.5211	9.832
cg18210365	15: 65066710	RBPMS2	OAZ2 (-71249)	RBPMS2 (+1059)	22.9688	11.0122	22.478	8.43155
cg12247101	6: 30653549	KIAA1949;KIAA1949	DHX16 (-12720)	PPP1R18 (+1543)	22.9665	3.20932	32.9294	9.05738
cg06650664	5: 115870174	SEMA6A	SEMA6A (+40376)	COMMD10 (+449448)	22.9664	3.10077	30.0069	3.71932
cg09958065	10: 12648526	CAMK1D;CAMK1D	CAMK1D (+256944)	CCDC3 (+395177)	22.9644	4.80525	14.2444	3.28776
cg12852210	5: 138898624		UBE2D2 (-42126)	TMEM173 (-36282)	22.9561	5.95746	28.7852	3.08598
cg13555415	9: 134454249	RAPGEF1;RAPGEF1	UCK1 (-47588)	RAPGEF1 (+130979)	22.9545	10.9501	33.4349	8.44361
cg03610117	1: 8450231	RERE;RERE;RERE	SLC45A1 (+65842)	RERE (+427467)	22.952	7.57223	30.4641	10.5272
cg05856321	17: 1133546		ABR (-50416)	BHLHA9 (-40311)	22.9518	6.50891	25.2977	7.22234
cg06240854	2: 99771011	LIPT1;LIPT1;LIPT1;LIPT1;TSGA10;LIPT1	LIPT1 (-406)	TSGA10 (+175)	22.9454	5.96893	7.87686	4.33999
cg04078118	22: 40439969	TNRC6B	TNRC6B (-133959)	GRAP2 (+142884)	22.9435	3.50524	21.0158	7.29334
cg19764489	11: 2730616	KCNQ1;KCNQ1	CDKN1C (+176378)	KCNQ1 (+264396)	22.9416	5.82557	5.07986	4.62266
cg02220365	11: 67211717	CORO1B;CORO1B	CORO1B (-735)		22.9396	6.21839	0.7447	4.18279
cg19446790	12: 132647700		NOC4L (+18708)	GALNT9 (+258204)	22.9393	9.38912	8.83074	3.15923
cg16674484	5: 149887497	NDST1	NDST1 (-176)		22.9351	3.24073	26.4617	12.3008
cg19365614	1: 156553783	TTC24	APOA1BP (-7774)	TTC24 (+4265)	22.9336	4.74082	58.2643	11.5877
cg13732865	4: 154711512	SFRP2	SFRP2 (-1285)		22.9313	7.12509	2.51607	7.87638
cg24974982	22: 46403316	LOC730668	PPARA (-143182)	WNT7B (-30309)	22.9227	7.79432	-6.33249	6.91217
cg22307508	17: 3378249	ASPA;ASPA	ASPA (-1046)		22.9193	3.77634	2.38485	5.35567
cg12034847	6: 3280558	SLC22A23;SLC22A23	TUBB2B (-52591)	SLC22A23 (+176234)	22.918	8.8693	34.5949	6.38828
cg26944245	16: 421049	TMEM8A;MRPL28	MRPL28 (-481)		22.9176	5.14652	1.65865	5.40178
cg15260552	12: 64338402	SRGAP1	XPOT (-459750)	SRGAP1 (+99862)	22.9058	3.52168	19.6107	4.04419
cg03317045	1: 175161069	KIAA0040;KIAA0040;KIAA0040;KIAA0040	TNN (+124076)	TNR (+551682)	22.9055	6.85161	28.761	7.10651
cg16068038	15: 69099678	C15orf28;ANP32A	ANP32A (+13582)	CORO2B (+190800)	22.9054	7.72213	23.2011	4.12648
cg15123730	19: 13215387		LYL1 (-1414)		22.8993	6.38919	12.7942	4.39828
cg22536016	3: 38387764	XYLB	XYLB (-486)		22.8981	4.36474	25.7528	3.59774
cg13917151	1: 27730185		GPR3 (+11034)	WASF2 (+86492)	22.8976	9.05465	-1.37082	6.22618
cg15571405	7: 130796167	MKLN1	KLF14 (-377280)	MKLN1 (-216427)	22.8965	8.02486	13.2258	6.72681
cg11538516	4: 170949479		MFAP3L (-2051)		22.8948	5.61029	22.5179	5.93391
cg04046364	12: 58210661	AVIL	AVIL (-810)		22.8938	5.07988	20.0063	4.55703
cg25288807	17: 36876314	MLLT6	CISD3 (-10195)	MLLT6 (+14442)	22.8937	6.54136	30.8355	13.5813
cg27195421	12: 62685785	USP15	MON2 (-174811)	USP15 (+31665)	22.8922	2.46017	30.4143	5.05505
cg24834823	8: 38386476	C8orf86	FGFR1 (-61114)	RNF5P1 (+72298)	22.8907	3.05527	28.2493	3.61433
cg03597491	11: 113945432	ZBTB16;ZBTB16	NNMT (-221102)	ZBTB16 (+14145)	22.8904	5.44686	20.9704	10.8953
cg13241645	3: 52235959	ALAS1;ALAS1	ALAS1 (+3861)	TLR9 (+29287)	22.8852	6.56824	4.63478	4.17771
cg09563151	19: 2780564	SGTA	THOP1 (-4941)	SGTA (+2789)	22.8832	3.71757	21.3459	6.54631
cg09142405	12: 1773108		ADIPOR2 (-27138)	WNT5B (+34697)	22.8814	3.02191	23.4532	3.31615
cg13102120	12: 94070836	CRADD	CRADD (-314)		22.88	4.50982	22.5728	6.23053
cg15603548	1: 12009394	PLOD1	MFN2 (-30843)	PLOD1 (+14671)	22.8791	9.71622	27.9218	10.5456
cg14378924	6: 31832529	SLC44A4	NEU1 (-1821)		22.8775	8.7315	7.8613	7.1495
cg02927679	10: 112260509	DUSP5	SMC3 (-66939)	DUSP5 (+2885)	22.8754	4.45286	1.51341	5.85205
cg15506587	11: 13482077	BTBD10	BTBD10 (+2760)	ARNTL (+182753)	22.8731	5.85505	8.72852	6.11036
cg03987752	10: 119113856	PDZD8	PDZD8 (+21080)	SLC18A2 (+113273)	22.873	7.13554	29.9965	8.32267
cg25899829	11: 75046147	ARRB1;MIR326;ARRB1	ARRB1 (+16727)	SLCO2B1 (+184116)	22.8727	4.51273	22.3523	8.05169
cg01716419	8: 11759663		CTSB (-34018)	DEFB136 (+72444)	22.8722	4.98351	27.58	5.61485
cg27612889	2: 191510677		NAB1 (-3170)		22.8722	5.4217	26.9061	6.80446
cg16143578	11: 124767801	ROBO4;ROBO4	ROBO4 (+29)		22.8707	6.44529	30.6301	8.97408
cg16124975	17: 79938941	ASPSCR1	ASPSCR1 (+3516)	STRA13 (+41831)	22.8646	6.59614	32.1498	11.305
cg03547581	1: 205684841	NUCKS1	SLC45A3 (-35212)	NUCKS1 (+34530)	22.8593	6.06786	22.6757	7.41367
cg04482817	1: 43123399	PPIH	PPIH (-648)		22.8564	4.07475	23.9898	4.29078
cg01875838	19: 10947446	TMED1	TMED1 (-464)		22.8526	7.94119	20.3098	4.17015
cg13269555	10: 102822002	KAZALD1	TLX1 (-69058)	KAZALD1 (+1004)	22.8506	7.14968	38.7953	8.14704
cg14574905	2: 122176293	CLASP1;CLASP1;CLASP1	TFCP2L1 (-133516)	CLASP1 (+230758)	22.8492	10.0817	43.1192	5.65146
cg05214235	11: 12737685	TEAD1	RASSF10 (-293284)	TEAD1 (+41717)	22.8479	8.17929	45.898	8.82863
cg01792257	14: 77242523	VASH1	VASH1 (+14289)	IRF2BPL (+252510)	22.8399	9.37684	38.0924	16.5415
cg02375347	2: 236648327	AGAP1;AGAP1	AGAP1 (+245595)	GBX2 (+428324)	22.8395	11.1556	35.7274	11.8425
cg13378013	10: 62206867		CDK1 (-331344)	ANK3 (-57234)	22.8342	2.88874	-2.42782	7.65902
cg04816311	7: 1066650	C7orf50;C7orf50;C7orf50	GPR146 (-30490)	CYP2W1 (+43816)	22.8336	3.3535	3.38268	6.35642
cg00018229	1: 231113419	TTC13;ARV1;TTC13	ARV1 (-1403)	TTC13 (+1198)	22.8295	2.92151	17.7083	4.67924
cg01515060	6: 76319793	SENP6;SENP6	MYO6 (-139115)	SENP6 (+8172)	22.8276	2.82374	22.7701	6.67227
cg09243824	19: 48217675	EHD2	GLTSCR2 (-31117)	EHD2 (+1075)	22.8253	8.49786	9.35834	10.4519
cg13305415	5: 141697464	SPRY4;SPRY4	SPRY4 (+7155)	NDFIP1 (+209141)	22.8205	5.19671	30.1953	9.59127
cg05781767	3: 127347362	PODXL2	PODXL2 (-676)		22.815	4.52236	4.75466	6.14237
cg19807420	17: 1090905	ABR	BHLHA9 (-82952)	ABR (-7775)	22.8147	6.60385	29.6826	5.42906
cg07769588	19: 10655622	ATG4D	ATG4D (+976)		22.8102	3.82397	15.0922	3.93038
cg07578772	3: 150420821	FAM194A	SIAH2 (+60441)	SELT (+99756)	22.8094	5.29645	8.11734	2.87991
cg00863893	17: 76876239	TIMP2	USP36 (-39271)	TIMP2 (+45232)	22.8063	5.48194	22.8871	5.75052
cg02037794	6: 3750475	C6orf145	SLC22A23 (-293683)	PXDC1 (+1770)	22.8023	5.55886	21.6797	8.50862
cg06000732	4: 159130694	TMEM144	TMEM144 (-706)		22.7986	6.68552	16.0361	6.91112
cg11572844	5: 129239273	CHSY3	CHSY3 (-1249)		22.7972	6.71759	10.0409	7.27891
cg23174662	14: 62166083	HIF1A;HIF1A	SNAPC1 (-62991)	HIF1A (+3965)	22.7962	4.51386	28.7903	3.72057
cg00445232	15: 67460571	SMAD3;SMAD3;SMAD3;SMAD3	AAGAB (+86502)	SMAD3 (+102377)	22.7961	5.29287	14.8782	3.81327
cg07482574	19: 50979287	C19orf63;C19orf63;FAM71E1	C19orf63 (-448)		22.7902	8.67651	42.1384	8.65443
cg13987674	1: 24649494	GRHL3;GRHL3;GRHL3	NIPAL3 (-92750)	GRHL3 (+3683)	22.7894	6.53673	30.0073	8.44569
cg20947470	3: 50232343	GNAT1;GNAT1	SLC38A3 (-10348)	GNAT1 (+3301)	22.7882	2.39835	19.244	7.11685
cg13185188	14: 100680334		DEGS2 (-54323)	YY1 (-24767)	22.7869	4.39788	27.0976	13.0126
cg09646593	4: 125631168	ANKRD50;ANKRD50	FAT4 (-606398)		22.7865	10.6561	19.9039	8.64356
cg23323879	15: 65504534	CILP	CILP (-695)		22.7847	3.02713	26.4623	5.62446
cg06935608	8: 26309176		PNMA2 (+62306)	BNIP3L (+68654)	22.7843	3.8989	25.9564	3.01155
cg27262850	18: 74826769	MBP;MBP	MBP (+18004)	ZNF236 (+290654)	22.784	9.43215	4.56636	4.03782
cg25976170	22: 29707585	GAS2L1;GAS2L1;GAS2L1	RASL10A (+4162)	GAS2L1 (+4589)	22.7827	5.3805	45.1568	2.72157
cg04869770	1: 164561550	PBX1	PBX1 (+32954)	LMX1A (+763927)	22.7785	5.77959	32.4224	5.939
cg04456916	5: 178902699		ADAMTS2 (-130269)	RUFY1 (-74871)	22.7781	8.59525	37.0688	6.09916
cg21201401	20: 62367884	LIME1	SLC2A4RG (-3326)	LIME1 (+752)	22.778	7.55368	26.7696	6.43022
cg23230554	11: 66335282	CTSF	CTSF (+764)		22.7761	4.84885	2.97855	5.37529
cg21951729	19: 52206258	NCRNA00085	SIGLEC14 (-56127)	HAS1 (+20962)	22.7761	5.74913	10.8408	3.6191
cg05188448	20: 34639324	LOC647979	EPB41L1 (-103337)	SCAND1 (-96777)	22.7759	6.74782	25.4186	7.66939
cg06236559	18: 45458303	SMAD2;SMAD2;SMAD2	SMAD2 (-789)		22.7692	4.19889	34.5495	5.76042
cg00841001	3: 48230393	CDC25A;CDC25A	CDC25A (-593)		22.7659	1.5793	34.7323	6.35015
cg18814314	8: 145518788	HSF1	BOP1 (-3669)	HSF1 (+3519)	22.7655	10.0557	25.7091	8.50588
cg26661718	1: 36718014	THRAP3	THRAP3 (+27998)	FAM176B (+71740)	22.7624	8.00317	17.2554	8.13096
cg23953820	6: 30851051	DDR1;DDR1	IER3 (-138725)	DDR1 (-5413)	22.7592	4.4632	26.8586	5.66918
cg08457232	10: 1135600	WDR37	IDI1 (-40540)	ADARB2 (+644069)	22.7581	8.25752	22.8517	8.28116
cg20215598	4: 763475	PCGF3	CPLX1 (+56469)	PCGF3 (+63903)	22.7572	11.2577	-3.4585	5.17305
cg09117841	6: 38654722	GLO1	BTBD9 (-46799)	GLO1 (+16229)	22.7561	6.63521	19.4182	4.41437
cg13581527	7: 1708566		TMEM184A (-112501)	ELFN1 (-40231)	22.7483	11.4126	24.607	8.20285
cg11453837	6: 32810551	PSMB8;PSMB8	TAP2 (-4005)		22.7479	4.45577	31.4986	6.53099
cg25888881	10: 31288287	ZNF438;ZNF438;ZNF438;ZNF438;ZNF438;ZNF438;ZNF438;ZNF438;ZNF438	ZNF438 (+32578)	AK302694 (+307085)	22.7473	5.25545	21.248	5.61333
cg03330558	15: 31516127		KLF13 (-102955)	TRPM1 (-62652)	22.7461	6.02115	35.6772	6.20652
cg11376339	2: 42570056		COX7A2L (+18931)	EML4 (+173567)	22.7457	3.75029	29.8144	13.4161
cg07161369	7: 38350464		TARP (-37212)	TRGV3 (+48218)	22.7426	4.20047	25.7724	6.62076
cg05501357	11: 33308269	HIPK3;HIPK3	C11orf41 (-255607)	HIPK3 (+29102)	22.7286	7.11344	19.1938	9.86647
cg24279017	12: 11877740	ETV6	BCL2L14 (-346137)	ETV6 (+74953)	22.7217	2.10854	2.33324	1.83016
cg08553467	3: 128292922	C3orf27	GATA2 (-80893)	RPN1 (+76796)	22.7195	9.80084	17.0798	10.4339
cg11225751	22: 22901661	PRAME;PRAME;PRAME;PRAME;LOC648691;PRAME;PRAME;PRAME;PRAME	PRAME (+34)		22.7167	4.61454	24.2783	5.67441
cg21871151	1: 45272637	TCTEX1D4;TCTEX1D4	PLK3 (+6602)	PTCH2 (+35978)	22.7144	4.54744	24.2562	2.88959
cg05540789	2: 190540650	ANKAR	ANKAR (-60)		22.7137	7.43198	29.5226	8.17219
cg09997546	11: 8931473	C11orf17;C11orf17;ST5	AKIP1 (-1227)		22.7129	3.53949	30.647	4.96414
cg15210307	1: 32498089	KHDRBS1	TMEM39B (-40413)	KHDRBS1 (+18599)	22.7104	9.71409	29.8529	8.07146
cg00451054	8: 77913321	PXMP3;PXMP3	PEX2 (-42)		22.7079	6.04338	26.3087	5.14223
cg13897468	12: 123258347	CCDC62;CCDC62;CCDC62	CCDC62 (-708)		22.7028	4.47352	23.8887	7.01621
cg09614810	6: 74227212	EEF1A1	EEF1A1 (+3542)	MTO1 (+55759)	22.6989	9.25538	33.0966	7.96433
cg19373545	1: 36771793	C1orf113;C1orf113	FAM176B (+17961)	THRAP3 (+81777)	22.6963	3.39299	31.8291	4.32756
cg25683744	12: 681324	NINJ2	NINJ2 (+91430)	B4GALNT3 (+111782)	22.694	10.0301	27.4608	10.4164
cg13784312	9: 134609065	RAPGEF1	RAPGEF1 (-23837)	MED27 (+346208)	22.6909	9.72718	34.1524	10.5807
cg00933443	3: 137892432	DBR1	A4GNT (-41204)	DBR1 (+1358)	22.6867	5.56624	27.058	6.31553
cg26433561	1: 110426090		EPS8L3 (-119447)	CSF1 (-27142)	22.6855	2.0661	2.30448	1.91247
cg06187528	1: 200330607		ZNF281 (+48558)	FAM58BP (+147952)	22.682	1.45122	14.7011	3.23793
cg12812662	17: 41857603	DUSP3;C17orf105	DUSP3 (-1236)		22.6711	4.68549	31.8224	4.49462
cg12602851	6: 76644222	IMPG1	IMPG1 (+138112)	MYO6 (+185314)	22.6702	5.91165	15.0888	5.98386
cg10775551	2: 159947010	TANC1;TANC1	TANC1 (+121865)	WDSUB1 (+196225)	22.6677	6.1771	0.847814	2.12826
cg18825594	2: 10184650	KLF11	KLF11 (+969)		22.6647	3.65856	2.95182	3.60026
cg02236949	11: 68972906		CCND1 (-482966)	TPCN2 (+156557)	22.6639	14.6434	15.0738	9.58489
cg21950166	1: 27189349	SFN	SFN (-283)		22.6633	10.0019	29.2211	5.5811
cg02854554	1: 118150234	FAM46C	MAN1A2 (+240150)	GDAP2 (+322067)	22.6621	4.02273	6.0766	4.89035
cg05425699	7: 47580148	TNS3	TNS3 (+41593)		22.6611	10.4084	15.486	12.3646
cg04468334	7: 149414901	KRBA1	KRBA1 (+2754)	ZNF467 (+55393)	22.6608	8.667	35.6024	9.75354
cg04166500	14: 100571607	EVL	EVL (+39857)	DEGS2 (+54404)	22.6601	2.9072	-8.90935	3.90877
cg00268967	12: 58002603	GEFT;DTX3	ARHGEF25 (-1359)		22.658	11.6422	26.2015	6.1964
cg20631044	19: 41255890	C19orf54;SNRPA	SNRPA (-868)		22.6525	3.77898	29.7586	4.03411
cg11388673	8: 144371779		ZNF696 (-1779)		22.6514	8.59221	25.3086	7.56344
cg16768447	15: 52310788	MAPK6	MAPK6 (-622)		22.65	3.58244	26.4596	2.14195
cg11779239	17: 73762276	GALK1	GALK1 (-997)		22.6478	2.09847	29.8013	3.67441
cg13131455	7: 149467944	ZNF467	ZNF467 (+2350)	KRBA1 (+55797)	22.6476	1.80086	23.5472	4.29619
cg16371538	1: 37940813	ZC3H12A	ZC3H12A (+695)		22.6443	2.50849	27.3021	5.32737
cg01899355	2: 61918195		XPO1 (-152778)	FAM161A (+163082)	22.6434	7.23732	16.435	11.0721
cg10578701	10: 90964806		CH25H (+2264)	FAS (+214519)	22.6368	7.36277	21.7543	3.38531
cg26162564	20: 48629342		SNAI1 (+29830)	TMEM189-UBE2V1 (+140992)	22.6361	5.40253	19.2572	8.56122
cg23701033	6: 31833153	SLC44A4	NEU1 (-2445)		22.6344	3.781	10.2792	5.77463
cg23821329	10: 17269643	VIM	VIM (-614)		22.633	4.56643	26.9947	11.1094
cg15991941	12: 50232753	LOC100286844;BCDIN3D;LOC100286844;LOC100286844	BCDIN3D (+4158)	TMBIM6 (+97162)	22.632	4.27455	24.9613	5.33062
cg14192813	6: 3446008	SLC22A23;SLC22A23	TUBB2B (-218041)	SLC22A23 (+10784)	22.6316	2.95128	22.7874	2.29299
cg03022552	19: 21324130	ZNF431	ZNF431 (-709)		22.6284	6.78492	26.3385	5.25491
cg24696473	17: 17683032	SMCR5;RAI1	SREBF1 (+57292)	RAI1 (+98246)	22.6261	3.02791	30.9483	5.64306
cg10808783	19: 1467921	APC2	C19orf25 (+11306)	APC2 (+17774)	22.6245	5.10803	51.0598	4.45663
cg05438719	16: 81476518		CMIP (-2256)		22.6205	2.75645	25.5993	5.5523
cg05023013	22: 42195063	MEI1	CCDC134 (-1614)		22.6205	5.49238	31.8248	7.56009
cg22291974	3: 52048820		RPL29 (-18863)	DUSP7 (+41640)	22.6204	3.73117	35.491	8.74217
cg13897914	15: 41695294	NDUFAF1	NDUFAF1 (-637)		22.6172	6.50758	28.9692	5.16048
cg14227558	2: 213983851	IKZF2;IKZF2	ERBB4 (-580500)	IKZF2 (+31206)	22.6071	8.80183	6.08179	3.68556
cg09885664	4: 95380105	PDLIM5;PDLIM5;PDLIM5;PDLIM5;PDLIM5	BMPR1B (-299022)	PDLIM5 (+7068)	22.6019	3.35673	15.1176	5.25561
cg05191397	7: 5437001	TNRC18	TNRC18 (+26175)	SLC29A4 (+114441)	22.6008	5.29033	7.14688	3.76409
cg14676272	8: 49836160		SNAI2 (-2162)		22.6007	6.8936	26.6185	16.44
cg13759946	7: 105480665	ATXN7L1;ATXN7L1	EFCAB10 (-258690)	CDHR3 (-122991)	22.5977	3.05022	13.7367	5.29252
cg12853742	14: 24780890	LTB4R;LTB4R2;LTB4R2;LTB4R2;LTB4R;CIDEB;LTB4R	CIDEB (-315)	LTB4R (+186)	22.597	7.68034	40.8954	5.85071
cg06614257	17: 7758608	TMEM88	CYB5D1 (-2455)	TMEM88 (+225)	22.5921	5.20266	28.2234	6.50456
cg13477582	6: 32806909	TAP2;TAP2	TAP2 (-363)		22.5915	3.31975	25.6337	7.51476
cg18257485	4: 2956627	NOP14	MFSD10 (-20042)	NOP14 (+8490)	22.5896	2.55757	5.73689	3.16243
cg17691334	11: 36615733	RAG2;C11orf74	RAG2 (+4095)	RAG1 (+26171)	22.5776	5.98151	19.5811	19.5485
cg00028211	2: 45028802		SIX3 (-140234)	CAMKMT (+439760)	22.5774	7.798	28.1388	7.38759
cg00052772	6: 33245804	B3GALT4	B3GALT4 (+888)		22.5769	2.90052	1.39078	4.37425
cg00679383	4: 2009215	WHSC2	WHSC2 (+1746)	WHSC1 (+136093)	22.575	9.0867	22.9427	6.46268
cg08979281	2: 239999829	HDAC4	TWIST2 (+243157)	HDAC4 (+322813)	22.5735	8.42244	23.0308	11.3158
cg26940518	16: 1593766	IFT140;TMEM204	TMEM204 (+9832)	IFT140 (+68342)	22.5669	2.32632	31.4423	6.86366
cg16776981	17: 79428142	BAHCC1	ACTG1 (+51749)	BAHCC1 (+54603)	22.5652	24.0392	25.2	6.44093
cg06773033	1: 45810348	TESK2	MUTYH (-4562)		22.5634	2.36166	30.3761	3.0801
cg21285564	22: 20072475	MIR1306;DGCR8	DGCR8 (+4721)	TRMT2A (+32292)	22.5594	1.66409	22.6185	6.03172
cg07777652	21: 40756696	WRB	SH3BGR (-67083)	WRB (+4484)	22.5588	9.11787	23.8792	12.0767
cg08259450	10: 76869460	DUSP13;DUSP13;DUSP13	SAMD8 (-1932)	DUSP13 (-491)	22.5581	1.64384	23.4613	3.73339
cg02139338	10: 134108333	STK32C	STK32C (+13143)	DPYSL4 (+107920)	22.5573	10.211	18.2881	7.76395
cg17253981	4: 114366508		CAMK2D (+316574)	ANK2 (+395724)	22.5524	9.86758	8.55141	3.9726
cg24227481	7: 73417185		ELN (-25241)	WBSCR28 (+141697)	22.5502	7.98696	13.4362	6.30245
cg13678009	11: 9684886	SWAP70	SWAP70 (-741)		22.5491	10.5992	12.8834	9.44444
cg24500959	10: 99474813	MARVELD1;MARVELD1;MARVELD1	ZFYVE27 (-22064)	MARVELD1 (+1349)	22.5489	4.53902	18.209	6.79841
cg01481000	1: 33514858		ADC (-31855)	AK2 (-12347)	22.5453	6.44567	22.1325	4.84709
cg14906103	4: 41936852	TMEM33	TMEM33 (-284)		22.5439	7.05831	28.1615	6.82368
cg03492136	12: 111137054		HVCN1 (-10109)	PPP1CC (+43728)	22.5423	9.40384	16.7158	5.82801
cg00636427	18: 77190089	NFATC1;NFATC1;NFATC1;NFATC1;NFATC1	CTDP1 (-249711)	NFATC1 (+29764)	22.5423	5.75062	0.0681491	3.21898
cg21898046	5: 180231026	MGAT1;MGAT1;MGAT1;MGAT1;MGAT1	MGAT1 (-979)		22.5417	5.56733	27.1427	8.57472
cg04883648	3: 33136372	TMPPE;GLB1;TMPPE;GLB1;GLB1	TMPPE (+1941)	CCR4 (+143307)	22.538	8.18407	29.0583	11.5053
cg03490073	3: 176806812	TBL1XR1	TBL1XR1 (+108235)		22.5361	8.09351	23.6326	14.0407
cg06273075	16: 14397688	MIR193B	MKL2 (+232493)	PARN (+326439)	22.5307	7.56251	12.9984	6.52159
cg00895174	16: 14729433	BFAR	BFAR (+2766)	PLA2G10 (+59092)	22.5306	2.1024	35.2434	6.59823
cg01924223	8: 42033498	PLAT;PLAT	AP3M2 (+23035)	PLAT (+31695)	22.5301	5.43458	23.3214	14.1614
cg24584161	15: 40452931	BUB1B	BUB1B (-278)		22.5216	3.29296	32.1511	3.68711
cg17726575	2: 11606945	E2F6;E2F6;E2F6;E2F6;E2F6	E2F6 (-649)		22.5206	6.52141	26.152	3.7154
cg00255135	8: 143090366		FLJ43860 (-573037)	TSNARE1 (+394176)	22.5123	8.40171	11.8838	4.44261
cg25734726	19: 40948296	SERTAD3;SERTAD3;SERTAD3	SERTAD1 (-16365)	SERTAD3 (+1985)	22.5088	10.0079	13.7482	5.3218
cg19000647	2: 11885321	LPIN1	LPIN1 (-1418)		22.504	6.65978	5.23139	5.25449
cg10790791	4: 154711597	SFRP2	SFRP2 (-1370)		22.4998	5.30645	-3.42959	3.38045
cg12836863	13: 32889023	BRCA2	ZAR1L (-2933)	BRCA2 (-593)	22.4996	4.31373	23.7032	11.4526
cg25182165	17: 55191642	AKAP1	MSI2 (-142288)	AKAP1 (+29090)	22.4986	3.83697	29.6574	4.81946
cg16613029	16: 9052762	USP7	CARHSP1 (-89900)	USP7 (+4578)	22.4964	4.47639	33.3663	3.07623
cg26711230	12: 14517944	ATF7IP	ATF7IP (-666)		22.4918	6.61141	29.3704	7.5721
cg04821009	5: 94982163	RFESD;RFESD;RFESD	RFESD (-317)		22.4818	11.6348	26.1393	9.07293
cg08948050	5: 139943173	APBB3;APBB3;APBB3;APBB3;SLC35A4	SLC35A4 (-1246)	APBB3 (+1015)	22.4756	3.32205	7.98764	4.91844
cg16844053	7: 148404978	CUL1	CUL1 (+9046)	EZH2 (+176462)	22.4753	7.41415	38.4369	5.21912
cg06215984	1: 203258903		CHIT1 (-60044)	BTG2 (-15760)	22.4749	7.02184	20.8568	4.93123
cg08106792	1: 153509323	S100A6	S100A6 (-607)		22.4744	2.25172	12.1118	3.93119
cg09334731	1: 7020807	CAMTA1	VAMP3 (-810521)	CAMTA1 (+175424)	22.4719	4.14858	29.7444	10.9894
cg24826020	4: 38070998	TBC1D1	KLF3 (-594791)	PTTG2 (+108943)	22.4688	6.3887	10.6129	6.26823
cg01662334	7: 27704065	HIBADH	HIBADH (-1446)		22.466	4.01942	20.741	7.15308
cg16326402	2: 158698856	ACVR1;ACVR1	ACVR1C (-213458)	ACVR1 (+33517)	22.4639	5.49437	33.3377	5.56079
cg00210271	12: 54088934		ATP5G2 (-18826)	CALCOCO1 (+32372)	22.4607	8.59954	24.7786	7.34355
cg02555772	16: 1079316		SSTR5 (-43439)	SOX8 (+47509)	22.4568	12.4288	17.2862	10.4687
cg18451484	12: 112760326		C12orf51 (+59569)	TRAFD1 (+196978)	22.4549	7.43872	24.4438	8.42063
cg17277896	1: 151445541		CGN (-38320)	POGZ (-13601)	22.4526	5.60555	29.6383	9.04035
cg22479226	5: 154153028	LARP1;LARP1	LARP1 (+60567)	C5orf4 (+77184)	22.4505	2.22435	26.0106	4.94836
cg09148268	21: 43348008	C2CD2;C2CD2	PRDM15 (-48418)	C2CD2 (+25990)	22.4504	6.09503	5.15551	2.0637
cg15195495	19: 681420	FSTL3	FSTL3 (+5032)	PRSS57 (+14040)	22.45	4.7543	18.3364	4.46871
cg25650256	5: 171538557	STK10	FBXW11 (-104681)	STK10 (+76788)	22.4497	5.40098	16.3024	5.00677
cg08976342	10: 31318135	ZNF438;ZNF438;ZNF438;ZNF438;ZNF438;ZNF438;ZNF438	ZNF438 (+2730)	AK302694 (+336933)	22.4482	7.58704	6.27346	5.38709
cg11664544	22: 30721636	TBC1D10A	OSM (-58808)	TBC1D10A (+1318)	22.4455	3.38697	30.8911	3.39624
cg07101841	17: 75315527	SEPT9;SEPT9;SEPT9	TNRC6C (-684790)	SEPT9 (+38036)	22.4454	4.7013	28.7342	15.4438
cg25380351	6: 31106181	PSORS1C1;PSORS1C2	PSORS1C2 (+945)		22.4407	6.33894	37.8235	6.23665
cg03105756	16: 4589127	C16orf5	C16orf5 (-312)		22.44	4.64282	29.8829	6.70334
cg25303150	10: 134211874	PWWP2B;PWWP2B	INPP5A (-139478)	STK32C (-90398)	22.4355	3.57912	7.8159	3.83262
cg10621012	5: 141062313	ARAP3	ARAP3 (-514)		22.4346	4.13731	22.5553	3.79593
cg09300089	16: 89539230	ANKRD11	ANKRD11 (+17738)	ZNF778 (+255120)	22.4336	2.32714	29.2028	7.59848
cg03613618	8: 97658325	PGCP	PGCP (+827)		22.4287	3.84187	28.0938	5.04454
cg03877767	2: 11680057	GREB1;GREB1	GREB1 (+5816)	NTSR2 (+130271)	22.4267	5.82542	29.2051	14.7233
cg06608378	15: 76016129	ODF3L1	UBE2Q2 (-119492)	CSPG4 (-10941)	22.4252	2.77095	11.0353	8.39925
cg08866794	6: 42104596	C6orf132	GUCA1A (-18547)	TAF8 (+86346)	22.4222	8.215	11.6661	6.54363
cg16537285	16: 88852425	FAM38A	PIEZO1 (-1054)		22.4218	3.2462	26.3453	5.9369
cg10161194	19: 3983180	EEF2;SNORD37	DAPK3 (-13354)	EEF2 (+2280)	22.4214	12.6832	33.9758	6.54206
cg09895325	1: 24968182	SRRM1	SRRM1 (-1411)		22.4199	7.01011	32.2211	9.3415
cg05705335	16: 81520589	CMIP	PLCG2 (-292309)	CMIP (+41815)	22.4159	7.95339	47.1593	9.31752
cg26228280	1: 12514410	VPS13D;VPS13D	DHRS3 (+163409)	VPS13D (+224298)	22.4159	6.89489	21.9535	5.6255
cg15572396	3: 58321349	PXK	PXK (+2733)	PDHB (+98229)	22.4104	6.39335	25.6497	5.73702
cg13430678	3: 11596003	ATG7;ATG7;ATG7	VGLL4 (+89394)	ATG7 (+281994)	22.4089	4.32433	26.6731	4.03176
cg18491039	5: 177660509	AGXT2L2	AGXT2L2 (-707)		22.4077	2.40247	29.6755	3.9114
cg10092867	20: 61447394	COL9A3	COL9A3 (-1019)		22.407	6.81761	3.1528	3.98905
cg12008047	19: 18497143	GDF15	GDF15 (+176)		22.406	10.1198	8.77079	9.4737
cg08634041	13: 78494330	EDNRB;EDNRB;EDNRB	EDNRB (-428)		22.4026	11.5359	12.9303	3.77671
cg27019645	18: 77218378	NFATC1;NFATC1;NFATC1;NFATC1;NFATC1	CTDP1 (-221422)	NFATC1 (+58053)	22.3975	11.0603	-2.91288	5.11588
cg00357213	10: 15902731	FAM188A	FAM188A (-213)		22.3948	3.81808	25.1728	4.43994
cg15651980	19: 48903304	GRIN2D	GRWD1 (-45725)	GRIN2D (+5173)	22.3941	1.82789	0.28036	2.64264
cg23184690	19: 45429771	APOC1P1;APOC1P1;APOC1P1	CLPTM1 (-28827)	APOC1 (+11851)	22.3919	4.6859	11.7443	5.26544
cg00861669	4: 174177352	GALNT7	HMGB2 (+77567)	GALNT7 (+87449)	22.3913	8.56366	22.2523	9.16979
cg01613189	8: 10875246	XKR6	SOX7 (-287225)	XKR6 (+183628)	22.3905	3.19963	24.5898	2.98319
cg14522298	7: 73645783		LAT2 (+21697)	RFC2 (+22954)	22.3902	6.43842	21.9123	7.30994
cg14990712	19: 4055085	ZBTB7A	ZBTB7A (+11730)	PIAS4 (+47337)	22.3884	9.02763	28.7237	10.203
cg13766687	3: 57200331	IL17RD	IL17RD (-929)		22.3859	3.61427	5.83414	5.00115
cg01709312	10: 112630835	LOC282997;PDCD4;PDCD4	PDCD4 (-717)		22.3858	5.97207	0.754838	6.07583
cg01661247	6: 132128337	ENPP1	ENPP1 (-818)		22.3848	11.2924	17.8507	6.44498
cg10752508	3: 98313516	CPOX	CPOX (-1062)		22.382	6.31314	15.5423	11.1717
cg02181247	11: 10325567	ADM	ADM (-1074)		22.3787	4.41404	2.72905	3.91485
cg15551096	6: 166901788	RPS6KA2;RPS6KA2	BRP44L (-105303)	RPS6KA2 (+373982)	22.3787	5.78356	11.951	6.05031
cg02035698	X: 152126884	ZNF185	PNMA5 (+33876)	ZNF185 (+43899)	22.3731	16.2472	19.4008	12.7504
cg16805068	20: 31410931	MAPRE1	MAPRE1 (+3233)	SUN5 (+181307)	22.3713	3.11237	35.7973	7.77066
cg09699787	2: 1711759	PXDN	PXDN (+36531)	TPO (+294527)	22.3706	4.51631	12.1979	6.29699
cg09062218	4: 4671041		MSX1 (-190350)	STX18 (-127267)	22.3681	5.68538	13.8301	1.66918
cg03252770	4: 154354354		KIAA0922 (-33143)	MND1 (+88554)	22.3647	4.67284	-5.70387	2.79096
cg10460643	3: 53205536	PRKCD;PRKCD	PRKCD (+10314)	TKT (+84593)	22.3618	4.26104	-0.131345	4.94588
cg26165146	12: 27484656	ARNTL2	ARNTL2 (-1130)		22.3615	7.4251	20.1775	2.35294
cg13784017	1: 68166689		GADD45A (+15830)	GNG12 (+132465)	22.3586	4.21553	25.6723	4.69326
cg08887400	6: 30652376	KIAA1949;KIAA1949	DHX16 (-11547)	PPP1R18 (+2716)	22.3583	3.81849	10.3529	6.81143
cg24712567	19: 1108560	SBNO2;SBNO2	GPX4 (+4625)	SBNO2 (+65721)	22.3552	14.3934	40.2191	10.006
cg00914222	1: 29585898	PTPRU;PTPRU;PTPRU	PTPRU (+22871)		22.3501	6.26839	23.7934	6.21945
cg23038277	1: 226833134	ITPKB	ITPKB (+93741)	C1orf95 (+96634)	22.3499	7.66288	32.3032	10.4328
cg19759135	5: 179221059	LTC4S;LTC4S	LTC4S (+74)		22.3472	3.67911	0.347909	4.65401
cg09081994	3: 119011925	CDGAP	ARHGAP31 (-1294)		22.3445	8.94297	8.28497	7.29966
cg05888894	8: 119107030	EXT1	EXT1 (+17027)	MED30 (+574066)	22.3389	5.78437	22.2616	9.43815
cg13239133	22: 21089302	PI4KA;PI4KA	SERPIND1 (-39080)	MED15 (+227417)	22.3382	1.52762	35.6704	9.76271
cg03821418	12: 124859683	NCOR2;NCOR2	NCOR2 (+192326)	ZNF664 (+401922)	22.3365	3.86024	27.4028	4.23135
cg23665568	1: 85745053	BCL10	BCL10 (-2467)		22.3356	3.11329	13.2529	4.12661
cg07857792	19: 18060683	KCNN1	KCNN1 (-1427)		22.3354	4.34106	34.3026	3.74549
cg09744397	15: 102265293	TARSL2	TARSL2 (-649)		22.3343	6.40002	32.2966	4.22851
cg16061561	17: 30263293	SUZ12	SUZ12 (-750)		22.3338	7.07456	8.58849	12.0626
cg05228359	11: 47995865		NUP160 (-125809)	PTPRJ (-6244)	22.3242	5.27933	24.9349	6.29824
cg06898279	14: 60629192	DHRS7	DHRS7 (+3018)	C14orf135 (+70564)	22.3223	6.04378	29.229	4.83225
cg19907137	4: 26856901		STIM2 (-5411)	TBC1D19 (+271356)	22.318	7.01595	21.1475	5.08902
cg25208677	1: 67521487	SLC35D1	SLC35D1 (-1408)		22.3155	7.22365	14.1914	10.7306
cg12176605	3: 40518138	ZNF619;ZNF619;ZNF619;ZNF619;ZNF619;ZNF619	ZNF619 (-465)		22.3108	5.57665	29.3462	5.5789
cg14858786	12: 6436676	PLEKHG6;PLEKHG6;PLEKHG6	TNFRSF1A (+14606)	PLEKHG6 (+17075)	22.3094	11.5402	0.308967	3.46302
cg04252044	3: 188664747		TPRG1 (-225015)	LPP (+734027)	22.3089	2.10295	2.05273	5.97657
cg10188300	19: 52772305	ZNF766	ZNF766 (-518)		22.3089	9.0355	34.1867	7.13228
cg15458222	3: 121380533	HCLS1	HCLS1 (-743)		22.2997	4.7807	29.0405	8.13933
cg26314281	3: 184529337	VPS8;VPS8	VPS8 (-593)		22.2993	5.58709	15.4353	8.82787
cg04906462	7: 130788305	FLJ43663;FLJ43663	KLF14 (-369418)	MKLN1 (-224289)	22.2955	6.47309	35.6519	6.77485
cg17891263	19: 38850081	CATSPERG	PSMD8 (-15108)	CATSPERG (+23639)	22.2902	6.30436	39.9925	9.98778
cg21912556	8: 18605482	PSD3;PSD3	PSD3 (+265713)	NAT2 (+356728)	22.29	7.44356	22.5034	5.35634
cg06652632	2: 24584081	ITSN2;ITSN2;ITSN2	ITSN2 (-685)		22.2898	11.1323	33.4651	15.675
cg21218687	1: 200993311	KIF21B	KIF21B (-484)		22.2887	3.59781	22.797	6.35157
cg03743984	3: 119396868	COX17	COX17 (-626)		22.2873	4.4944	25.1294	6.45818
cg12179380	8: 142084624		PTK2 (-73213)	SLC45A4 (+154048)	22.2871	8.38481	16.859	8.92313
cg03044533	11: 96065844	MAML2	MTMR2 (-408474)	MAML2 (+10499)	22.2863	4.00584	30.9309	11.1209
cg20513976	20: 62367893	LIME1	SLC2A4RG (-3317)	LIME1 (+761)	22.2851	9.96908	52.9901	5.38909
cg10670430	3: 196755688	MFI2;MFI2	MFI2 (+998)		22.285	6.86556	6.99385	4.4053
cg21563683	12: 46767928	SLC38A2	SLC38A2 (-1284)		22.2844	9.14351	24.0881	7.66199
cg00476608	12: 7044787	ATN1;ATN1	PTPN6 (-10952)	ATN1 (+11162)	22.284	4.22736	25.4774	4.99724
cg12551813	1: 200781121	CAMSAP1L1	GPR25 (-61044)	CAMSAP2 (+72436)	22.2797	5.10118	28.1205	4.63856
cg11264878	10: 47004362		PPYR1 (-79171)	SYT15 (-33762)	22.2796	4.56695	19.1992	5.29089
cg23733568	2: 109858972	SH3RF3	SH3RF3 (+112976)	SEPT10 (+512810)	22.2792	2.91431	20.687	2.91816
cg01637789	15: 39875777	THBS1	THBS1 (+2498)	GPR176 (+337315)	22.2775	2.91326	14.4072	9.95313
cg16124562	10: 31133829	ZNF438;ZNF438;ZNF438;ZNF438;ZNF438;ZNF438;ZNF438;ZNF438	AK302694 (+152627)	ZNF438 (+187036)	22.2759	9.75163	4.63201	7.95899
cg07479615	11: 1470155	BRSK2	MOB2 (+31959)	BRSK2 (+59027)	22.2755	6.77062	43.1125	6.10699
cg10628618	1: 215779210	KCTD3	KCTD3 (+38476)	USH2A (+817527)	22.2737	8.08313	28.1322	7.05443
cg01320573	6: 33387003	CUTA;CUTA;SYNGAP1;CUTA;CUTA;CUTA	CUTA (-939)	SYNGAP1 (-843)	22.2736	6.51472	10.7779	8.47066
cg24425705	19: 18704214	CRLF1	C19orf60 (+4720)	CRLF1 (+13445)	22.2732	4.35828	13.0361	5.30606
cg10568066	6: 30039442	RNF39;RNF39	RNF39 (+4185)	PPP1R11 (+4511)	22.273	11.9141	35.2814	9.57237
cg14535746	12: 96652787	ELK3	ELK3 (+64581)	CDK17 (+141578)	22.2705	10.8557	21.666	8.78978
cg08969102	5: 133563532		SKP1 (-50809)	CDKL3 (+139232)	22.2697	7.19888	13.2955	7.0464
cg19299755	11: 116706051		APOA1 (+2286)	APOC3 (+5428)	22.2672	4.18537	37.3592	7.63275
cg20937886	14: 25351079	STXBP6	GZMB (-247648)	STXBP6 (+168015)	22.2658	7.64899	-4.43289	3.01408
cg05265596	5: 169695565	LCP2	LCP2 (+29256)	FOXI1 (+162649)	22.263	5.91391	0.890245	4.49855
cg08240529	2: 37571401	QPCT	QPCT (-351)		22.263	4.34538	8.89306	7.13303
cg14430943	7: 155556652	RBM33	SHH (+48314)	RBM33 (+119450)	22.2585	6.14835	19.8307	7.51159
cg25954028	12: 124941423	NCOR2;NCOR2	NCOR2 (+110586)	ZNF664 (+483662)	22.2568	3.6693	36.5976	4.87232
cg25379390	11: 64793658	SNX15;SNX15	SNX15 (-1131)		22.2552	10.6296	31.4413	12.4802
cg22143547	6: 38671296	GLO1	GLO1 (-345)		22.2547	2.70371	30.1376	5.4046
cg13079837	12: 1104452	ERC1;ERC1;ERC1;ERC1;ERC1	ERC1 (+4049)	FBXL14 (+598878)	22.2517	3.66952	10.715	8.68998
cg10894205	17: 928747	ABR;ABR;ABR	TIMM22 (+28391)	ABR (+154383)	22.2493	11	29.2001	4.88332
cg07710073	3: 42628330		SEC22C (-4811)		22.2466	2.02428	18.1198	3.44195
cg27407423	10: 5851600	GDI2;GDI2	ASB13 (-143043)	GDI2 (+3911)	22.2462	8.20083	27.5326	16.5457
cg14652203	1: 174852553	RABGAP1L;RABGAP1L	CACYBP (-116338)	GPR52 (+435342)	22.2377	2.17743	28.9089	6.77701
cg11125249	3: 148737622	GYG1	GYG1 (+28428)	HLTF (+66718)	22.2339	1.78208	-3.70021	5.3403
cg01846046	11: 64034019	PLCB3	GPR137 (-17791)	PLCB3 (+15025)	22.233	5.81897	8.62807	4.31748
cg16358034	5: 53815303	SNX18;SNX18;SNX18	SNX18 (+1711)	ESM1 (+466110)	22.2326	5.08601	36.0683	8.50326
cg08952844	2: 88313351		RGPD2 (-188066)	SMYD1 (-53947)	22.2311	5.01574	19.2348	13.6182
cg03753191	13: 43566902	EPSTI1;EPSTI1	DNAJC15 (-30459)	TNFSF11 (+418612)	22.2298	5.75239	5.64809	3.94342
cg09759994	2: 113238376	TTL	TTL (-1366)		22.2298	5.27841	18.4444	6.52265
cg26575450	2: 64834280		SERTAD2 (+46765)	AFTPH (+82842)	22.2275	5.5783	27.3247	7.35155
cg02386311	16: 12073297	RUNDC2A	SNX29 (+2696)	CPPED1 (+824446)	22.2274	8.5606	23.7067	5.12016
cg13855998	9: 132248904		METTL11A (-139530)	PPP2R4 (+375677)	22.2262	5.32895	17.8805	6.55181
cg10329928	2: 20414196	SDC1;SDC1	LAPTM4A (-162408)	SDC1 (+10730)	22.2252	3.3186	1.75279	5.40421
cg10024583	17: 45772800	TBKBP1;TBKBP1	TBKBP1 (+171)		22.2248	3.87763	14.4877	1.23847
cg20090283	17: 36718549	SRCIN1	SRCIN1 (+43633)	ARHGAP23 (+133830)	22.2188	5.72885	2.04137	2.09166
cg24246360	6: 82954226	IBTK	IBTK (+3221)		22.2173	4.54344	21.2064	5.24435
cg05137587	3: 197026407	DLG1;DLG1	DLG1 (-961)		22.2173	8.25689	3.31562	6.07961
cg26571926	1: 8613145	RERE;RERE	SLC45A1 (+228756)	RERE (+264553)	22.2171	5.65518	17.6622	5.38707
cg02809796	4: 749139	PCGF3	PCGF3 (+49567)	CPLX1 (+70805)	22.2166	10.7676	24.9231	8.71253
cg25409308	11: 111602911	PPP2R1B	PPP2R1B (+34257)	SIK2 (+129742)	22.2166	8.89214	16.9898	7.93992
cg13758913	18: 24283684	LOC728606	KCTD1 (-155185)	AQP4 (+162031)	22.2165	6.67771	23.0127	4.94298
cg01543603	16: 89469541	ANKRD11	ANKRD11 (+87427)	ZNF778 (+185431)	22.2164	9.94758	5.93768	4.83307
cg06452419	17: 55938940		MRPS23 (-11508)	VEZF1 (+126674)	22.215	6.33677	4.98914	3.86467
cg21341586	4: 99851281	EIF4E;EIF4E;EIF4E;EIF4E;EIF4E	EIF4E (-1039)		22.2146	7.11716	17.4429	7.36417
cg22236375	2: 100089996	REV1;REV1	REV1 (+16483)	EIF5B (+136163)	22.2141	3.11841	33.1716	9.18204
cg02150354	5: 92914202	FLJ42709;FLJ42709	NR2F1 (-4840)		22.2141	4.82899	19.4059	6.02916
cg05536998	18: 46500646		SMAD7 (-23566)	DYM (+486432)	22.2126	5.31316	31.9057	5.8615
cg10416593	22: 50966123	TYMP;SCO2;TYMP;TYMP	SCO2 (-2091)		22.2114	4.49529	32.2982	3.98977
cg11686792	13: 114876061	RASA3	GAS6 (-309016)	RASA3 (+22033)	22.2102	6.45788	28.867	6.5686
cg13291694	6: 136584563	BCLAF1;BCLAF1;BCLAF1	BCLAF1 (+26425)	PDE7B (+411730)	22.21	7.60659	21.9575	5.87932
cg24680570	1: 232726838		NTPCR (-359531)	SIPA1L2 (-75596)	22.2085	5.49719	14.414	3.75692
cg12103628	10: 128600089	DOCK1	NPS (-747523)	DOCK1 (+6067)	22.2077	6.09421	9.78354	7.18283
cg02002240	5: 77864819	LHFPL2	LHFPL2 (+79828)	SCAMP1 (+208481)	22.2069	3.07851	9.72645	7.77591
cg24758816	11: 125756762	HYLS1;HYLS1	HYLS1 (+3254)	PUS3 (+16353)	22.2068	10.7717	24.4501	4.92945
cg22843803	11: 65196125		SCYL1 (-96422)	FRMD8 (+42085)	22.2067	6.32766	4.67008	4.11224
cg06996956	10: 50264253	C10orf72	LRRC18 (-141974)	VSTM4 (+59305)	22.2065	7.15252	4.69356	3.76444
cg26509250	2: 134884342		NCKAP5 (-558312)	MGAT5 (-127487)	22.2037	6.77967	21.5087	6.6662
cg21382649	12: 125225808		NCOR2 (-173799)	SCARB1 (+122710)	22.2029	3.64344	25.505	5.53836
cg20426710	22: 50248907	ZBED4	ZBED4 (+1411)	ALG12 (+63198)	22.2016	7.68314	11.9941	5.48526
cg10773266	10: 43895225	HNRNPF;HNRNPF;HNRNPF;HNRNPF	HNRNPF (+8073)	HNRPF (+13140)	22.1992	5.13362	28.7091	7.02582
cg05590818	2: 171943243	TLK1;TLK1	TLK1 (+144580)	GORASP2 (+158296)	22.1982	6.79318	28.2682	8.12455
cg07140459	3: 142165032	XRN1;XRN1	GK5 (-220584)	XRN1 (+1820)	22.1955	6.65447	26.2149	7.50556
cg25438517	5: 77146796		TBCA (-74612)	AP3B1 (+443731)	22.1943	6.91827	20.3282	6.59978
cg16692534	17: 80525324	FOXK2	FOXK2 (+47731)	WDR45L (+81086)	22.1942	6.45521	38.6794	8.34441
cg12510267	2: 145218137	ZEB2;ZEB2	GTDC1 (-128055)	ZEB2 (+59820)	22.1938	5.80602	2.52873	5.22538
cg02268561	10: 15212066	NMT2	NMT2 (-1372)		22.1926	6.16611	15.4639	6.61861
cg21242079	15: 79101063	ADAMTS7	CHRNB4 (-167477)	ADAMTS7 (+2709)	22.1918	4.17471	15.4312	8.17219
cg19872068	17: 44250734	KIAA1267	KIAA1267 (+19537)	STH (+174119)	22.1911	2.28983	25.5061	4.52152
cg08055663	16: 2737356	KCTD5	KCTD5 (+4862)	PRSS27 (+33195)	22.1895	4.96135	16.2439	5.16156
cg06604289	1: 14057606	PRDM2;PRDM2;PRDM2	KAZN (-867606)	PRDM2 (+26257)	22.1888	9.37622	0.654787	4.73415
cg26348226	1: 21617442	ECE1;ECE1;ECE1	ECE1 (-677)		22.1859	5.89144	29.2547	9.54827
cg26392328	17: 53827880	PCTP;PCTP	PCTP (-459)		22.1855	7.21174	27.8301	6.99299
cg04628256	3: 31571701		STT3B (-2789)		22.1849	4.40115	24.7374	2.49861
cg09133485	4: 8386266	ACOX3;ACOX3	ACOX3 (+56185)	HTRA3 (+114778)	22.1843	16.3532	17.594	18.2644
cg08534055	16: 9190392	C16orf72	USP7 (-133052)		22.1819	3.73876	6.38224	4.17628
cg11118690	8: 97351561		SDC2 (-154320)	PTDSS1 (+77395)	22.1795	4.61072	28.0009	7.23926
cg20116828	19: 13207602	NFIX	LYL1 (+6371)	NFIX (+101019)	22.1767	5.59951	13.3391	7.0474
cg20677436	12: 58013487	SLC26A10	SLC26A10 (-205)		22.1745	10.966	35.4096	7.80393
cg14490025	6: 41703872	TFEB;TFEB	TFEB (+124)		22.1745	1.80945	31.6437	7.81606
cg22363224	11: 124542398	SIAE;SPA17	SPA17 (-1341)		22.1734	10.9737	22.6072	7.56164
cg10941566	22: 30117148	CABP7	CABP7 (+805)		22.1722	5.29332	7.63361	3.44222
cg02852791	16: 710674	WDR90	RHOT2 (-7408)	WFIKKN1 (+29663)	22.1698	5.85111	22.1305	7.40432
cg27443779	11: 14664793	PDE3B;PSMA1	PDE3B (-475)		22.1626	4.52453	17.2361	3.15428
cg10583485	1: 63150905	DOCK7	DOCK7 (+3063)	ANGPTL3 (+87719)	22.1623	3.76037	27.7196	5.7522
cg16971515	8: 141568960	EIF2C2;EIF2C2	CHRAC1 (+47564)	EIF2C2 (+76685)	22.1604	4.35619	28.213	9.98987
cg07603484	19: 50434179	NUP62;NUP62;IL4I1;ATF5;NUP62;NUP62	NUP62 (-1381)		22.1537	4.28466	23.5954	7.98231
cg04795044	3: 129344706		PLXND1 (-19125)	TMCC1 (+254695)	22.1533	12.6758	24.7753	11.9781
cg16806210	11: 118398318	TTC36	TMEM25 (-3484)	TTC36 (+109)	22.1523	3.29381	22.3888	2.59897
cg08195632	16: 51059377		SALL1 (+125805)	CYLD (+283417)	22.1502	1.9653	10.4464	3.21746
cg25600951	2: 62419885		B3GNT2 (-3376)		22.1469	2.21211	18.9473	4.20159
cg16487328	6: 30164252	TRIM26	TRIM10 (-35542)	TRIM26 (+17018)	22.1465	2.74119	28.9862	5.72292
cg18481342	11: 1782709	HCCA2;CTSD	IFITM10 (-10886)	CTSD (+2512)	22.144	9.02356	32.7512	9.7301
cg06483698	7: 6310290	CYTH3	CYTH3 (+1951)	USP42 (+165741)	22.1403	6.49222	25.0051	7.56916
cg17530152	10: 90692333		ACTA2 (+20246)	STAMBPL1 (+52308)	22.1386	4.15202	21.1696	5.03154
cg10338518	4: 87895137	AFF1	AFF1 (+38984)	HSD17B13 (+348918)	22.1355	6.70294	6.95415	8.28072
cg08390901	2: 109747264	LOC100287216;SH3RF3	SH3RF3 (+1268)	SEPT10 (+624518)	22.1341	3.45359	5.7787	4.8945
cg01429859	1: 16163775	FLJ37453	UQCRHL (-29582)	SPEN (-10583)	22.1329	2.91719	30.5944	7.88508
cg19671553	19: 50004444	MIR150	FCGRT (-11991)	RPS11 (+4811)	22.1302	3.61684	15.7371	9.77287
cg02943420	14: 104183509	ZFYVE21	XRCC3 (-1687)	ZFYVE21 (+1429)	22.13	11.116	19.3793	7.80316
cg08685085	12: 57114435	NACA;NACA;NACA;NACA	PTGES3 (-32358)	NACA (+3871)	22.1288	2.35482	32.5308	5.32137
cg26635451	12: 89749142		DUSP6 (-2847)		22.1284	9.98205	10.889	7.13173
cg02695969	19: 932813	ARID3A	GRIN3B (-67623)	ARID3A (+6777)	22.1276	5.06747	5.00481	6.98834
cg07700644	11: 116663804	APOA5;APOA5	APOA5 (-669)		22.1234	6.32966	18.1708	8.54871
cg11937768	10: 65344030	REEP3	REEP3 (+62908)		22.1198	8.732	1.13263	4.26961
cg16890093	6: 32813084	PSMB8;PSMB8;TAP1	PSMB8 (-1269)		22.1177	4.41214	28.5506	4.77855
cg09607566	16: 89367323	ANKRD11	ZNF778 (+83213)	ANKRD11 (+189645)	22.1129	4.30676	25.3667	12.3496
cg20267398	2: 198379478	MOBKL3;MOBKL3;MOBKL3	HSPE1-MOB4 (+14758)	RFTN2 (+161105)	22.1104	3.08434	26.1131	6.94924
cg06548292	18: 74729145	MBP;MBP;MBP;MBP;MBP;MBP	MBP (+115628)	ZNF236 (+193030)	22.11	7.16344	5.43625	8.55449
cg22036872	1: 247496922		ZNF496 (-1878)		22.1088	6.60187	21.3737	7.93692
cg08500171	6: 31590674	BAT2;SNORA38	PRRC2A (+2225)	BAG6 (+29495)	22.1037	3.99987	21.8412	4.60415
cg02093062	10: 99496557	ZFYVE27;ZFYVE27;ZFYVE27	ZFYVE27 (-320)		22.1028	2.64341	16.1438	5.20346
cg19880465	3: 38038709	VILL	VILL (+3632)	PLCD1 (+27568)	22.1006	7.19295	25.1319	10.5758
cg04991639	1: 25175737		RUNX3 (+81032)	CLIC4 (+103978)	22.1003	4.26197	7.78876	5.66523
cg20170223	20: 34356200		PHF20 (-3722)		22.0918	5.41598	23.4409	6.86793
cg08472727	13: 24847935	SPATA13;SPATA13	C1QTNF9 (-35780)	SPATA13 (+113075)	22.0891	3.91835	-3.07071	2.12899
cg06531580	6: 12060075	HIVEP1	EDN1 (-230453)	HIVEP1 (+47352)	22.0853	5.59135	31.3655	8.55638
cg14229207	9: 135929747	GTF3C5;GTF3C5	CEL (-7617)	GTF3C5 (+23686)	22.0852	11.4943	46.3607	9.38678
cg26021007	17: 45283040		MYL4 (-3387)		22.0838	6.44804	3.98331	7.09009
cg11027221	11: 67770665	UNC93B1	UNC93B1 (+927)		22.0822	5.02551	13.1384	4.38084
cg01323212	6: 42719001		RPL7L1 (-128669)	TBCC (-5118)	22.0821	5.66414	21.1812	3.49356
cg24937136	1: 226593346	PARP1	LIN9 (-96149)	PARP1 (+2454)	22.0821	6.3518	22.9212	6.28261
cg20935023	17: 4698934	PSMB6	PSMB6 (-522)		22.0752	8.40361	32.4717	2.64908
cg25611041	11: 122936064		HSPA8 (-3164)		22.0735	6.48022	30.1296	8.92163
cg19214594	22: 50629038	TRABD	PANX2 (+19879)	TUBGCP6 (+54361)	22.0726	7.09671	5.30202	5.24786
cg00199007	20: 61583910	SLC17A9	SLC17A9 (-88)		22.0718	4.33235	15.7783	2.40349
cg25008263	14: 89884608	FOXN3;FOXN3	FOXN3 (+200885)	TTC8 (+593691)	22.0708	2.68511	3.73674	1.65579
cg12911122	6: 41516486	FOXP4;FOXP4;FOXP4	MDFI (-89708)	FOXP4 (+2323)	22.065	7.9306	17.5189	6.4351
cg12153755	5: 141062571	ARAP3	ARAP3 (-772)		22.0601	5.84312	23.0708	10.0527
cg18376497	4: 143488622	INPP4B;INPP4B	INPP4B (+278981)	IL15 (+930874)	22.0572	6.15412	5.78874	7.70407
cg11146034	12: 96590670	ELK3	ELK3 (+2464)	CDK17 (+203695)	22.0527	4.22109	14.1363	6.52463
cg15441416	19: 54972047	LENG8	LENG9 (+2846)	LENG8 (+11983)	22.0502	11.2766	9.94977	6.89625
cg23963229	1: 8725074	RERE;RERE	RERE (+152624)	SLC45A1 (+340685)	22.0498	0.982677	19.3428	5.25358
cg06655030	16: 2809731	SRRM2	SRRM2 (+7402)	TCEB2 (+17565)	22.0469	10.7129	40.3186	10.4525
cg20701183	1: 87799914	LMO4	LMO4 (+5764)		22.0446	3.04368	31.0828	4.15867
cg18673825	12: 121647177	P2RX4	P2RX4 (-486)		22.039	5.68415	38.0104	7.24442
cg23956499	1: 243635016	SDCCAG8	SDCCAG8 (+215710)	AKT3 (+371567)	22.0322	3.25628	29.1811	8.37047
cg07749597	5: 42840698		SEPP1 (-28675)	C5orf39 (+199748)	22.0316	5.71048	-4.41823	1.91959
cg18564167	6: 53720312	LRRC1	MLIP (-255932)	LRRC1 (+60779)	22.0244	4.40851	8.10645	2.81006
cg22811478	7: 111505623	DOCK4	IMMP2L (-303051)	DOCK4 (+340838)	22.0219	6.22456	10.1293	8.98464
cg13545165	11: 45204843	PRDM11	TP53I11 (-232236)	SYT13 (+103040)	22.0198	4.63076	31.9324	7.12718
cg05115862	17: 79439144		ACTG1 (+40747)	BAHCC1 (+65605)	22.0192	7.2068	25.1764	3.97949
cg00900105	16: 83842731	HSBP1	MLYCD (-89998)	HSBP1 (+1139)	22.0185	8.27873	30.6434	7.10486
cg16320809	17: 76418061	PGS1	PGS1 (+43327)	DNAH17 (+155414)	22.0184	5.92237	31.059	4.66105
cg03127244	6: 33245638	B3GALT4	B3GALT4 (+722)		22.0103	6.5825	22.543	5.85573
cg03325598	3: 12994877	IQSEC1;IQSEC1	RPL32 (-112929)	IQSEC1 (+119739)	22.0081	7.5232	42.7911	6.99054
cg10004079	17: 26372530	NLK	NLK (+2843)	KRT18P55 (+261877)	22.0063	6.99902	23.5523	6.74194
cg00610577	12: 12008666	ETV6	BCL2L14 (-215211)	ETV6 (+205879)	22.0037	3.62095	1.75366	1.66083
cg17799760	20: 55968730	RBM38;RBM38	RBM38 (+2277)	CTCFL (+131452)	21.9958	4.01819	11.7633	5.24991
cg03464357	10: 432894	DIP2C	ZMYND11 (+206961)	DIP2C (+302713)	21.9947	6.47386	29.3515	6.71062
cg06817737	12: 966396	WNK1	RAD52 (+92466)	WNK1 (+104308)	21.9898	4.10831	28.5521	3.95869
cg06863830	11: 111503445	SIK2	SIK2 (+30276)	PPP2R1B (+133723)	21.9897	5.12837	30.091	4.98859
cg07573342	22: 37582320	C1QTNF6;C1QTNF6	IL2RB (-36359)	C1QTNF6 (+2195)	21.9888	7.0758	19.5068	8.20144
cg19792802	11: 65647270	CTSW	CTSW (-13)		21.9799	7.77235	14.2764	5.5737
cg07662864	8: 6470040	MCPH1	AGPAT5 (-95837)	ANGPT2 (-49257)	21.972	10.558	7.05103	17.3369
cg07891440	16: 89973716	TCF25	TUBB3 (-15970)	TCF25 (+33723)	21.9645	5.3046	26.9522	1.16304
cg11661493	17: 74423978	UBE2O	UBE2O (+25309)	SPHK1 (+43289)	21.9644	3.27609	33.5276	6.07255
cg06103243	3: 193923516		HES1 (+69586)	CPN2 (+148540)	21.964	3.84337	1.47318	4.86262
cg09517873	1: 12656315	DHRS3	DHRS3 (+21504)	VPS13D (+366203)	21.9596	6.95541	6.02906	5.87043
cg21022395	10: 112722440	SHOC2	ADRA2A (-114349)	SHOC2 (+43140)	21.9594	5.81763	29.0191	6.79593
cg25939644	5: 172434325	ATP6V0E1	C5orf41 (-49029)	ATP6V0E1 (+23563)	21.958	5.70347	24.298	7.84198
cg00421624	1: 153746588	SLC27A3	SLC27A3 (-1179)		21.9545	8.20846	20.4077	9.32015
cg05994974	7: 139761087	PARP12	PARP12 (+2433)	TBXAS1 (+232136)	21.9537	6.21919	6.53945	10.5593
cg10285466	14: 38725710	CLEC14A	CLEC14A (-137)		21.9488	11.1955	-5.97059	6.11538
cg01033360	19: 3381432	NFIC;NFIC	NFIC (+14868)	C19orf77 (+99107)	21.9487	15.1495	45.778	14.2505
cg22844229	12: 58013475	SLC26A10	SLC26A10 (-217)		21.9481	10.4156	29.8513	10.0295
cg26164710	1: 15348264	KIAA1026;KIAA1026;KIAA1026;KIAA1026;KIAA1026	TMEM51 (-131964)	KAZN (+423052)	21.9466	7.13592	20.6235	7.48776
cg20528093	11: 31837144	PAX6	PAX6 (+2364)	ELP4 (+305848)	21.9463	7.20394	-0.469841	2.58216
cg14025831	20: 3873404	PANK2;PANK2;PANK2	PANK2 (+3663)	RNF24 (+122811)	21.9462	8.0676	25.5172	11.9855
cg11767711	19: 36358783	APLP1;APLP1	APLP1 (-617)		21.9456	2.38696	27.6032	2.62503
cg08345465	6: 108901318	FOXO3;FOXO3	ARMC2 (-268300)	FOXO3 (+19250)	21.9456	9.37847	31.8837	5.62931
cg03829320	16: 31884589	ZNF267	ZNF267 (-489)		21.9452	5.14155	20.0947	9.44538
cg16389456	12: 123636548		PITPNM2 (-41514)	MPHOSPH9 (+69893)	21.9417	7.20969	10.5216	2.93254
cg00897796	2: 161127463		ITGB6 (-70875)	RBMS1 (+222854)	21.9415	1.13078	25.6685	7.11556
cg06903075	11: 71709751	IL18BP;IL18BP;IL18BP;IL18BP;IL18BP	IL18BP (-206)		21.9414	6.35391	22.2732	10.8831
cg13264394	3: 152066605	MBNL1;MBNL1;MBNL1;MBNL1;MBNL1;MBNL1;MBNL1	P2RY1 (-486130)	TMEM14E (-7827)	21.9399	9.56841	20.5841	5.60427
cg01614759	10: 45495435	C10orf25;ZNF22	ZNF22 (-837)		21.9394	4.07617	24.6606	7.87995
cg27098470	22: 42828411	NFAM1	NFAM1 (-11)		21.9393	4.4721	8.18835	4.65818
cg27616227	8: 108510314	ANGPT1	ANGPT1 (-61)		21.9382	4.17053	23.9632	5.60658
cg08355863	6: 33587496		ITPR3 (-1659)		21.9381	3.87366	7.93174	6.84019
cg10542519	X: 49029384	PLP2	PLP2 (+1201)	PRICKLE3 (+13391)	21.9373	11.9363	18.5266	15.6623
cg07296256	13: 113438010	ATP11A;ATP11A	MCF2L (-185524)	ATP11A (+93368)	21.9361	15.2084	26.6981	6.70723
cg02461773	10: 70168312	RUFY2;RUFY2	RUFY2 (-1367)		21.9337	7.21265	29.4742	5.93218
cg11081272	11: 78130236	GAB2	GAB2 (-1369)		21.9331	4.29912	10.8475	7.72854
cg07585334	16: 8617571		TMEM114 (+4654)		21.9328	7.86083	18.2271	10.5303
cg09584359	10: 81056358	ZMIZ1	PPIF (-50861)	ZMIZ1 (+227567)	21.9306	8.19257	32.8053	7.31573
cg08787837	16: 86029554		FOXF1 (-514578)	IRF8 (+96781)	21.9264	9.22515	-1.8487	5.91062
cg13952892	11: 126140110	FOXRED1;SRPR	SRPR (-1234)	FOXRED1 (+1176)	21.9258	2.23007	24.627	7.10668
cg06086316	12: 48207862	HDAC7;HDAC7	HDAC7 (+5900)	SLC48A1 (+40896)	21.9256	3.31825	16.4191	6.88524
cg18884388	7: 190334		FAM20C (-2634)		21.9249	13.1332	18.2506	3.68702
cg00112260	1: 32104920	PEF1	PEF1 (+5917)	HCRTR1 (+21620)	21.9237	5.81644	21.0153	10.4465
cg05376738	1: 212923780	NSL1;NSL1	BATF3 (-50454)	NSL1 (+41358)	21.9236	3.28549	27.9355	6.10333
cg16054018	10: 104562697	C10orf26;C10orf26	CYP17A1 (+34592)	C10orf26 (+58971)	21.9229	4.84852	8.69983	4.67053
cg20484086	1: 227015727		ITPKB (-88852)	PSEN2 (-42545)	21.9217	5.0791	30.2796	4.4883
cg16389901	14: 54423807	BMP4;BMP4	BMP4 (-2538)		21.9205	6.28039	18.618	8.00524
cg18832247	6: 15300007	JARID2	JARID2 (+53481)	DTNBP1 (+363281)	21.9183	7.60068	6.53656	7.22606
cg11468363	4: 87857418	AFF1	AFF1 (+1265)	HSD17B13 (+386637)	21.9175	6.80813	11.9907	7.5767
cg01503516	15: 85202406	NMB;NMB	NMB (-605)		21.9167	3.33883	25.3247	4.66691
cg06331715	7: 6204185	CYTH3	USP42 (+59636)	CYTH3 (+108056)	21.9165	8.07839	30.4591	7.28691
cg04316233	17: 16593613	CCDC144A	ZNF624 (-36447)	KRT16P2 (+142533)	21.9163	6.27314	12.2456	3.31642
cg00940502	18: 29598296	RNF125	RNF125 (-148)		21.9158	4.00355	3.68283	6.30051
cg02919090	15: 64263738	DAPK2	HERC1 (-137592)	DAPK2 (+74782)	21.9144	1.97886	23.8896	5.41843
cg01221780	5: 93446029	FAM172A;FAM172A;FAM172A;FAM172A	POU5F2 (-368721)	FAM172A (+1374)	21.9141	7.93272	26.5612	5.65913
cg22938901	7: 28201106	JAZF1	JAZF1 (+19330)	TAX1BP1 (+421393)	21.9124	3.35431	31.5566	4.16877
cg01510388	8: 65711658	CYP7B1	CYP7B1 (-311)		21.9117	7.71076	31.49	6.63348
cg00527653	10: 72574724	SGPL1	SGPL1 (-979)		21.9114	3.74661	29.65	4.33995
cg11204139	17: 3907470		ATP2A3 (-39713)	ZZEF1 (+138782)	21.9087	6.40577	26.5497	7.18287
cg00281664	13: 113384048	ATP11A;ATP11A	MCF2L (-239486)	ATP11A (+39406)	21.9083	11.3566	12.3335	9.25091
cg01032398	19: 45408121	APOE	APOE (-917)		21.9082	2.39538	23.7498	4.97123
cg02459569	1: 150944634	LASS2;LASS2	CERS2 (+2844)	SETDB1 (+45820)	21.9028	4.10333	30.3643	3.6996
cg01132064	11: 46382562	DGKZ;DGKZ;DGKZ;DGKZ	DGKZ (-582)		21.9024	3.93139	28.1492	9.90368
cg22620797	3: 69061827	C3orf64	C3orf64 (+946)		21.9018	5.45682	43.4612	3.847
cg01900030	7: 92412319	CDK6;CDK6	CDK6 (+53621)	RBM48 (+254233)	21.9017	5.54853	19.928	4.69094
cg11671265	4: 78722517	CNOT6L	CNOT6L (+18026)	CXCL13 (+289611)	21.8935	20.1161	8.9647	21.822
cg00539564	22: 43254081	ARFGAP3;ARFGAP3	ARFGAP3 (-674)		21.8935	8.92065	30.2966	10.1417
cg01492538	7: 2774543	GNA12	AMZ1 (+55381)	GNA12 (+109415)	21.8919	5.32684	28.1625	6.72656
cg26234543	2: 62732450	TMEM17	TMEM17 (+1153)	B3GNT2 (+309189)	21.8897	4.85242	33.1218	4.18721
cg26675906	17: 27720942	TAOK1	TAOK1 (+3000)	ABHD15 (+173099)	21.885	7.05506	19.2341	22.0407
cg19809659	6: 33163443	RXRB	COL11A2 (-3199)		21.8828	7.00423	24.7851	4.2841
cg23106844	1: 151371309	PSMB4	PSMB4 (-731)		21.8811	10.6428	20.4667	10.4963
cg23895155	14: 105863671	PACS2;PACS2	TEX22 (-1248)		21.8805	3.53683	28.6914	3.83924
cg18815120	1: 231512676	EGLN1	C1orf124 (+38995)	EGLN1 (+48113)	21.8801	4.03908	21.9724	5.41428
cg19275653	2: 175532338	WIPF1	WIPF1 (-33032)	CHRNA1 (+96861)	21.8786	6.04641	5.63687	2.31819
cg03622664	13: 21371628	XPO4	N6AMT2 (-23572)	XPO4 (+105284)	21.8776	8.63568	16.1493	10.6102
cg25965864	12: 7013684	LRRC23;LRRC23;LRRC23	LRRC23 (-212)		21.8774	2.27184	24.9036	5.30464
cg01577187	2: 106362832	NCK2;NCK2	FHL2 (-347152)	NCK2 (-105371)	21.8771	3.65752	2.73594	3.16301
cg00583046	6: 31024990	HCG22	MUC22 (+51262)	C6orf15 (+55341)	21.8768	1.24392	5.3028	0.879762
cg07213830	1: 1093940		C1orf159 (-42205)	TTLL10 (-15345)	21.876	3.96513	-3.7103	4.17897
cg01130611	3: 46885978		PRSS42 (-10394)	MYL3 (+18994)	21.8702	5.63484	15.8206	12.3447
cg19215266	10: 35417163	CREM;CREM;CREM;CREM;CREM;CREM	CREM (+779)		21.8674	8.76764	31.214	6.76327
cg26919618	6: 33286790	ZBTB22;DAXX;DAXX;ZBTB22;DAXX;DAXX	TAPBP (-4627)	ZBTB22 (-1072)	21.8664	11.8734	19.3442	9.977
cg20811236	18: 46501400		SMAD7 (-24320)	DYM (+485678)	21.8664	4.80936	11.7033	3.69705
cg14594187	9: 124498961	DAB2IP	DAB2IP (+169563)	TTLL11 (+356923)	21.8661	4.27904	3.17747	2.20832
cg20267732	11: 77787848	NDUFC2	NDUFC2-KCTD14 (+3416)	THRSP (+12942)	21.8656	4.94668	17.1147	4.48568
cg14869505	12: 57037657	ATP5B;SNORD59B	BAZ2A (-7495)	ATP5B (+2194)	21.8654	5.30142	22.5155	6.29268
cg06899329	19: 19627922	NDUFA13;TSSK6	TSSK6 (-1454)		21.8642	8.8734	24.0648	8.48504
cg11575942	13: 76113014	COMMD6;COMMD6	COMMD6 (-1024)		21.8638	9.16431	19.2788	10.3099
cg18799399	12: 58087353	OS9;OS9;OS9;OS9	OS9 (-384)		21.8636	8.69744	21.1764	12.1679
cg15723784	15: 67441067	SMAD3;SMAD3;SMAD3	SMAD3 (+82873)	AAGAB (+106006)	21.8618	5.01349	3.86991	3.0993
cg26718357	8: 22554232		EGR3 (-3418)		21.8607	3.92771	26.6248	2.59682
cg19318330	21: 44782872		SIK1 (+64129)	CRYAA (+193732)	21.8605	7.08706	17.9608	5.68681
cg09742346	16: 81527501	CMIP;CMIP	PLCG2 (-285397)	CMIP (+48727)	21.86	6.57491	35.1751	3.91439
cg06175008	3: 71116326	FOXP1	FOXP1 (+177989)		21.8582	8.91804	14.0179	3.63949
cg07178896	16: 50238554	PAPD5;PAPD5	ADCY7 (-83268)	PAPD5 (+51726)	21.8553	6.92012	18.2629	6.09202
cg08439122	1: 223899685	CAPN2;CAPN2	CAPN2 (-433)		21.8541	6.68238	29.7609	10.9075
cg07351675	7: 1578263	MAFK	MAFK (+7896)	TMEM184A (+17802)	21.8525	7.52874	14.2346	6.1114
cg22562591	8: 82002977	PAG1	ZNF704 (-215962)	PAG1 (+21325)	21.8521	8.00955	0.668169	4.13379
cg03124318	12: 109491989	USP30	USP30 (+1610)	ALKBH2 (+39303)	21.845	3.4973	27.5759	8.18063
cg14345882	6: 26364793	BTN3A2	BTN3A2 (-3612)		21.8433	2.0254	26.29	4.19699
cg16888658	2: 25142117	ADCY3	ADCY3 (-63)		21.8432	10.0072	0.480042	6.38586
cg14417974	9: 124058376	GSN;GSN;GSN;GSN;GSN;GSN;GSN	GSN (-3702)		21.8427	3.79527	11.8061	4.45879
cg24375218	18: 46461399	SMAD7	SMAD7 (+15681)	CTIF (+395973)	21.8418	8.02038	1.85793	4.48075
cg11823034	2: 218858970		RUFY4 (-74767)	TNS1 (-50175)	21.8407	5.2426	9.05708	2.97796
cg07636142	7: 69292759	AUTS2;AUTS2;AUTS2	AUTS2 (+228855)		21.84	6.70771	22.3616	6.78609
cg24664957	12: 123381003	VPS37B	VPS37B (-292)		21.8379	5.42822	21.3909	5.03814
cg08242636	16: 67062389	CBFB;CBFB	CBFB (-660)		21.8253	6.09348	23.221	6.65521
cg01103207	7: 47535640	TNS3	TNS3 (+86101)		21.8241	2.6417	19.2827	5.77877
cg16951654	6: 32807341	TAP2;TAP2	TAP2 (-795)		21.8234	11.915	32.634	11.1593
cg08817507	17: 79924068		ASPSCR1 (-11357)	NOTUM (-5012)	21.8225	7.18267	27.7962	10.5366
cg11393995	6: 2842359	SERPINB1	SERPINB1 (-279)		21.82	6.43276	19.7136	6.57819
cg18463417	20: 30796991	PLAGL2;POFUT1;POFUT1	PLAGL2 (-1446)	POFUT1 (+1296)	21.818	2.5252	32.2842	5.46426
cg14371590	12: 58013915	SLC26A10;SLC26A10	SLC26A10 (+223)		21.8178	4.17989	20.0958	4.91286
cg23817292	21: 30442054	CCT8	CCT8 (+3955)	USP16 (+45117)	21.8176	7.67798	5.86412	30.8842
cg08885142	11: 69264296		CCND1 (-191576)	TPCN2 (+447947)	21.8175	3.59319	2.314	3.47972
cg25246431	11: 12398874	PARVA	PARVA (-151)		21.8171	2.95826	21.7795	3.94921
cg05316650	7: 2774474	GNA12	AMZ1 (+55312)	GNA12 (+109484)	21.8121	8.33527	28.7498	4.80174
cg21096548	14: 77275514	ANGEL1	VASH1 (+47280)	IRF2BPL (+219519)	21.8118	3.23651	23.4385	4.13041
cg04659689	7: 2903377		GNA12 (-19419)	CARD11 (+180131)	21.8101	4.96868	-2.1727	4.49216
cg09219547	6: 166870055	RPS6KA2;RPS6KA2	BRP44L (-73570)	RPS6KA2 (+405715)	21.8094	9.10234	6.20366	6.98377
cg12221087	17: 78237432	RNF213;RNF213	ENDOV (-151534)	RNF213 (+2766)	21.8073	6.69699	14.4891	9.66307
cg20927312	3: 14443473	SLC6A6;SLC6A6;SLC6A6	SLC6A6 (-632)		21.8061	7.47518	15.0306	10.3682
cg14780255	1: 201720358	NAV1;NAV1	IPO9 (-77929)	NAV1 (+102909)	21.8054	3.30854	21.1204	5.27028
cg06218079	17: 80834228	TBCD	ZNF750 (-36298)	B3GNTL1 (+175457)	21.8041	8.4956	20.0949	6.50638
cg12662929	1: 160368823		VANGL2 (-1540)		21.8019	2.60587	34.0419	7.17097
cg24775940	4: 148602086	PRMT10	PRMT10 (+3193)	TMEM184C (+63548)	21.7967	5.48815	27.2337	6.08681
cg15690475	17: 44101453	MAPT;MAPT;MAPT;MAPT;MAPT;MAPT	STH (+24838)	KIAA1267 (+168818)	21.7964	8.54587	2.60243	3.1247
cg17913347	2: 98357103		ZAP70 (+27073)	TMEM131 (+255250)	21.7945	9.08226	26.6956	10.9954
cg19149691	11: 75140541	KLHL35	RPS3 (+29980)	GDPD5 (+96057)	21.7935	6.53908	30.5974	8.97981
cg06126815	7: 95065139	PON2;PON2	PON2 (-756)		21.7913	11.3973	21.8662	6.62526
cg25922751	12: 124950720	NCOR2;NCOR2	NCOR2 (+101289)	ZNF664 (+492959)	21.7909	3.56723	28.3499	9.07837
cg07058377	17: 2041773	SMG6;SMG6	HIC1 (+82170)	SMG6 (+165295)	21.7899	2.3619	16.9143	2.1319
cg07573717	1: 19717337	CAPZB	PQLC2 (+78598)	CAPZB (+94728)	21.7886	7.3725	29.6373	10.039
cg21049487	12: 104328065	HSP90B1	GNN (-4077)	HSP90B1 (+3877)	21.7877	5.94975	12.427	6.95402
cg04880940	17: 34144101	TAF15;TAF15	TAF15 (+7614)	C17orf66 (+51793)	21.7864	9.57821	1.74121	3.44692
cg16256243	2: 85648512		MAT2A (-117588)	CAPG (-10837)	21.7851	5.71435	2.49776	2.39085
cg17028443	X: 3630086	PRKX	MXRA5 (-365403)	PRKX (+1588)	21.7829	4.44104	15.1565	6.90195
cg25535418	6: 144386474	PLAGL1;PLAGL1	PLAGL1 (-56934)	SF3B5 (+30279)	21.7827	9.76766	18.5097	3.61268
cg26579986	6: 37504610		CCDC167 (-36911)	MDGA1 (+161155)	21.7794	5.04895	19.4953	3.71593
cg22637435	8: 141361108	TRAPPC9;TRAPPC9	KCNK9 (-645810)	TRAPPC9 (+107569)	21.7786	4.93038	27.2829	4.23446
cg01831872	2: 36682726	CRIM1	CRIM1 (+99357)	FEZ2 (+142605)	21.7776	2.7452	17.3226	5.38607
cg17317266	19: 11495261	EPOR	EPOR (-244)		21.7773	4.05859	25.9799	1.68916
cg07384974	3: 131103269	NUDT16	NUDT16 (+2661)	MRPL3 (+118590)	21.7767	2.5044	22.8218	4.07509
cg27468976	16: 89410322	ANKRD11	ZNF778 (+126212)	ANKRD11 (+146646)	21.771	9.47631	19.8418	7.11032
cg05654925	1: 10752632	CASZ1;CASZ1	CASZ1 (+104074)	PEX14 (+217630)	21.7677	7.15231	18.3283	5.3094
cg02757609	17: 74552994		PRCD (+16874)	ST6GALNAC2 (+29150)	21.7661	10.9727	18.725	9.12286
cg21483999	15: 72476373	GRAMD2	GRAMD2 (+13762)	SENP8 (+65743)	21.7658	7.66895	39.6283	6.8276
cg14996263	12: 7046277	ATN1;ATN1	PTPN6 (-9462)	ATN1 (+12652)	21.7657	2.27834	4.41058	3.69779
cg10418263	6: 35265544	DEF6	DEF6 (-50)		21.7654	0.891376	18.9584	5.45527
cg06133876	6: 138540448	KIAA1244;PBOV1	PBOV1 (-822)		21.7638	1.70923	-5.06096	3.66791
cg20585830	22: 21998385	SDF2L1	PPIL2 (-21887)	SDF2L1 (+1844)	21.7637	4.15655	21.7649	3.31569
cg11582226	13: 77587296	FBXL3	FBXL3 (+14034)	CLN5 (+21238)	21.763	7.50538	32.2223	8.76569
cg24173182	17: 1961286	HIC1;HIC1	HIC1 (+1683)	SMG6 (+245782)	21.7629	12.4195	24.5629	20.0703
cg11546709	11: 76492260		TSKU (-2024)		21.7618	9.15244	10.185	8.88054
cg12245912	11: 3187491	OSBPL5;OSBPL5;OSBPL5	OSBPL5 (-910)		21.7597	8.7364	31.9685	11.5916
cg09844292	1: 11086877	MASP2	TARDBP (+14199)	MASP2 (+20418)	21.7562	2.23785	16.9987	7.995
cg14327063	9: 107757388		SLC44A1 (-249540)	ABCA1 (-66862)	21.7552	8.03971	3.30806	10.0684
cg26495575	19: 1455356	APC2	APC2 (+5209)	C19orf25 (+23871)	21.7548	4.80549	31.0544	7.86354
cg07834396	10: 23385979	MSRB2	PTF1A (-95480)	MSRB2 (+1553)	21.7544	9.55843	20.2499	6.19087
cg09709457	3: 194875295	C3orf21	LSG1 (-482090)	XXYLT1 (+116599)	21.7537	4.01122	12.2004	5.11473
cg09583379	16: 19133877		SYT17 (-45760)	ITPRIPL2 (+8624)	21.7523	5.10713	17.5629	3.90801
cg06083412	8: 71228213	NCOA2	PRDM14 (-244652)	NCOA2 (+87806)	21.7519	7.51946	24.5908	9.75235
cg04194674	17: 36715953	SRCIN1	SRCIN1 (+46229)	ARHGAP23 (+131234)	21.7514	3.08504	2.96651	2.44757
cg19417168	19: 4531961	PLIN5	PLIN4 (-14246)	PLIN5 (+3246)	21.7476	4.52713	31.6177	14.7399
cg06147087	2: 170687433	UBR3	MYO3B (-347221)	UBR3 (+3416)	21.7466	4.14885	37.626	7.75826
cg27561786	1: 8525010	RERE;RERE	SLC45A1 (+140621)	RERE (+352688)	21.7456	4.96058	30.5543	8.9464
cg04205655	16: 67965756	CTRL;CTRL	CTRL (+21)		21.7453	3.30798	17.4783	3.58089
cg26800802	7: 139859464	JHDM1D	PARP12 (-95944)	JHDM1D (+17276)	21.7437	2.15781	29.2807	6.48273
cg06528559	2: 63275509	LOC100132215	OTX1 (-2427)		21.7397	3.251	2.87149	4.7371
cg03124636	6: 30711426	IER3;FLOT1	FLOT1 (-974)	IER3 (+900)	21.7382	6.6262	22.9427	4.95941
cg17684906	5: 172384830	LOC100268168;LOC100268168	RPL26L1 (-1608)		21.7365	1.58987	20.7597	5.20528
cg10710218	1: 55012989	ACOT11;ACOT11	ACOT11 (-817)		21.7358	4.43142	27.8026	4.49791
cg12150406	18: 8708612		NDUFV2 (-394015)	RAB12 (+99170)	21.7307	6.52349	3.20927	2.41402
cg24062526	2: 86255804	POLR1A	ST3GAL5 (-139648)	POLR1A (+77473)	21.7303	4.92055	-0.0521216	0.803364
cg20910008	8: 22301378	PPP3CC	SORBS3 (-107872)	PPP3CC (+2896)	21.7296	8.69132	29.7234	4.67449
cg11256186	1: 42288825	HIVEP3;HIVEP3	EDN2 (-338482)	HIVEP3 (+95670)	21.729	9.35994	29.0578	4.36407
cg10717691	1: 210426358		HHAT (-75237)	SYT14 (+314821)	21.7276	18.0428	30.4522	20.1769
cg23036452	1: 203644735	ATP2B4;ATP2B4	LAX1 (-89548)	ATP2B4 (+48821)	21.7265	4.95813	11.2548	5.03354
cg08130663	17: 1549896	SCARF1;RILP;SCARF1;SCARF1;SCARF1;SCARF1	SCARF1 (-856)		21.7261	2.7196	30.0718	4.4345
cg14272075	17: 55122538	RNF126P1	AKAP1 (-40014)	SCPEP1 (+67071)	21.7253	6.00948	25.2113	10.762
cg00115549	8: 21968255	NUDT18	NUDT18 (-800)		21.7243	5.99403	24.6502	6.1908
cg22511889	19: 4868496	PLIN3;PLIN3;PLIN3	PLIN3 (-717)		21.7222	3.74307	20.1806	5.15412
cg06395634	1: 25868969	LDLRAP1	LDLRAP1 (-1106)		21.7211	5.16983	0.0680049	1.91971
cg12825509	3: 185648568	TRA2B	IGF2BP2 (-105742)	TRA2B (+7355)	21.7183	6.35953	14.3469	5.40549
cg17901038	17: 74385781	UBE2O	SPHK1 (+5092)	UBE2O (+63506)	21.7183	7.51783	37.5626	7.40698
cg24397874	22: 38368323	SOX10	SOX10 (+12215)	POLR2F (+18650)	21.7167	2.85206	32.501	3.94124
cg11791770	11: 611791	PHRF1	IRF7 (+4207)	PHRF1 (+35309)	21.7162	10.8013	12.0313	6.9352
cg03087897	19: 14550846	PKN1;PKN1	PKN1 (-239)		21.716	10.0273	30.1361	7.1316
cg21045241	19: 45506088	RELB	CLASRP (-36209)	RELB (+1382)	21.7152	7.01299	9.35713	6.8291
cg15571231	2: 153277513	FMNL2	FMNL2 (+85763)	PRPF40A (+296461)	21.7152	4.80196	30.3088	7.86461
cg13421412	3: 52529393	STAB1;STAB1	STAB1 (+38)		21.7114	10.6418	54.585	7.60993
[truncated: 35,148 more rows]

## Sheet: Table S2
Supplementary Table 2: Loci with detectable hydroxymethylation in the cerebellum (N=65,563). Shown for each probe is chromosomal location (Hg19), Illumina gene annotation, GREAT Annotation (with distance to TSS shown in brackets), average hydroxymethylation % in the cerebellum across 8 samples (6 London Brain Bank + 2 commercially available) and corresponding standard deviation and average % hydr…
Probe	Position	Illumina Annotation	GREAT Annotation		Cerebellum		Prefrontal cortex
					Average 5hmC (%)	Standard Deviation (%)	Average 5hmC (%)	Standard Deviation (%)
cg19586199	19: 14225172	PRKACA;PRKACA	SAMD1 (-23941)	PRKACA (+3386)	71.4472	5.5549	40.83	8.56656
cg12008643	11: 73104585	RELT;RELT	PLEKHB1 (-254008)	RELT (+17181)	64.1287	4.91574	29.7194	4.09447
cg22127773	17: 7754785	KDM6B	TMEM88 (-3598)		59.4986	7.23096	32.8765	7.49761
cg19365614	1: 156553783	TTC24	APOA1BP (-7774)	TTC24 (+4265)	58.2643	11.5877	22.9336	4.74082
cg08446824	4: 1720184	TMEM129;TMEM129	TACC3 (-3032)	TMEM129 (+2899)	57.7843	9.25563	3.61866	5.49952
cg16398761	14: 74220238	C14orf43;C14orf43	PNMA1 (-39111)	C14orf43 (+33657)	56.86	11.9575	32.2959	6.10918
cg19333963	19: 1467979	APC2	C19orf25 (+11248)	APC2 (+17832)	56.7826	4.39146	29.1553	7.00834
cg27414909	4: 1201492	LOC100130872;LOC100130872-SPON2	SPON2 (-34836)	CTBP1 (+41415)	56.1963	7.75165	18.7677	4.06985
cg01308419	7: 6565891	GRID2IP	KDELR2 (-42043)	GRID2IP (+25175)	55.3068	7.86905	26.0637	6.85479
cg24373369	15: 65320737	MTFMT	SPG21 (-38487)	MTFMT (+1239)	54.9845	7.59457	40.1037	7.13073
cg13905238	3: 197155273		DLG1 (-129827)	BDH1 (+127584)	54.7017	10.801	35.2044	7.27542
cg13421412	3: 52529393	STAB1;STAB1	STAB1 (+38)		54.585	7.60993	21.7114	10.6418
cg01315092	2: 120980375	TMEM185B	TMEM185B (+608)		53.9098	8.25583	38.3318	13.6422
cg00114029	1: 35351407	DLGAP3	C1orf212 (-25991)	DLGAP3 (+19576)	53.5592	4.65871	9.14868	2.2066
cg16627786	22: 19711051	GP1BB;SEPT5	TBX1 (-33174)	GP1BB (+5060)	53.5114	13.3944	4.71022	6.2518
cg19233405	1: 154988721	ZBTB7B	ZBTB7B (+13520)	DCST2 (+17535)	53.2971	4.97664	30.6004	12.4828
cg03306486	19: 1467952	APC2	C19orf25 (+11275)	APC2 (+17805)	53.1793	8.10607	35.2592	6.56412
cg22996031	11: 67163517	RAD9A	RAD9A (+4095)	PPP1CA (+5858)	53.1762	5.73646	27.6062	5.76934
cg20513976	20: 62367893	LIME1	SLC2A4RG (-3317)	LIME1 (+761)	52.9901	5.38909	22.2851	9.96908
cg02053964	12: 124950784	NCOR2;NCOR2	NCOR2 (+101225)	ZNF664 (+493023)	52.9874	5.6465	31.9552	7.35346
cg27583010	16: 30198505	CORO1A;LOC606724	SLX1B (-6658)	CORO1A (+3775)	52.6875	6.85349	15.4632	8.6682
cg09731745	10: 134473515	INPP5A	INPP5A (+122163)	NKX6-2 (+126021)	52.2678	10.1004	8.61408	7.09789
cg10169241	19: 1467032	APC2	C19orf25 (+12195)	APC2 (+16885)	51.7768	4.22343	30.814	13.0732
cg03263514	22: 19711036	GP1BB;SEPT5	TBX1 (-33189)	GP1BB (+5045)	51.7299	4.07648	20.5374	5.27
cg03339817	2: 128458281	SFT2D3	SFT2D3 (-315)		51.4553	6.65169	34.5402	15.6243
cg13431226	3: 139062594	MRPS22	MRPS22 (-203)		51.2605	5.85748	33.9846	7.19596
cg10808783	19: 1467921	APC2	C19orf25 (+11306)	APC2 (+17774)	51.0598	4.45663	22.6245	5.10803
cg26823162	19: 55792075	HSPBP1;HSPBP1	BRSK1 (-3458)	HSPBP1 (-325)	50.763	6.46069	40.4281	4.26127
cg26328335	12: 50354840	AQP5	AQP5 (-438)		50.6272	10.9447	44.5992	9.68033
cg15843262	2: 25473895	DNMT3A;DNMT3A;DNMT3A	POMC (-82337)	DNMT3A (+90878)	50.4551	8.23903	17.2644	3.81215
cg16675054	5: 171616574	STK10	EFCAB9 (-4601)	STK10 (-1229)	50.4347	9.00358	18.1448	10.2764
cg00911794	17: 1962132	HIC1;HIC1	HIC1 (+2529)	SMG6 (+244936)	50.3276	4.42927	26.5642	6.907
cg12306853	6: 143833173	FUCA2	FUCA2 (-154)		50.1222	7.84023	33.4915	7.70374
cg14084907	1: 3634811	TP73;TP73;TP73;TP73	LOC388588 (-54540)	TP73 (+65683)	50.0868	12.9861	37.5851	5.83872
cg04850731	12: 57618943	NXPH4	SHMT2 (-4412)		50.0505	6.7909	0.910718	13.4004
cg20181887	12: 123753272	CDK2AP1	CDK2AP1 (+3414)	C12orf65 (+35429)	49.9821	9.21032	15.0744	5.44627
cg05649108	18: 34854722	BRUNOL4;BRUNOL4;BRUNOL4;BRUNOL4	TPGS2 (-445565)	CELF4 (+291277)	49.8981	3.70654	6.4326	2.81793
cg26228266	1: 35351340	DLGAP3	C1orf212 (-25924)	DLGAP3 (+19643)	49.8551	9.2248	5.27905	1.27194
cg17760058	19: 2321626	LSM7	LINGO3 (-13471)	LSM7 (+6987)	49.7268	10.4048	16.3683	10.2868
cg04576568	2: 220377822	ACCN4;ACCN4	ACCN4 (-1069)		49.6622	12.1469	18.079	3.44049
cg10858196	11: 118773555	BCL9L	BCL9L (+8057)	CXCR5 (+19081)	49.5712	6.56115	2.91972	4.80259
cg22857947	19: 14225039	PRKACA;PRKACA	SAMD1 (-23808)	PRKACA (+3519)	49.5228	7.85245	36.884	7.18446
cg21768604	7: 2742325	AMZ1	AMZ1 (+23163)	GNA12 (+141633)	49.4995	10.2456	1.42846	5.60288
cg19800026	5: 14492945	TRIO	TRIO (+349117)	ANKH (+378941)	49.4576	6.73026	26.2176	2.03334
cg11524400	11: 1778524	HCCA2;CTSD	IFITM10 (-6701)	CTSD (+6697)	49.4188	8.93826	6.78624	12.7281
cg12195230	14: 103470300	CDC42BPB	CDC42BPB (+53441)	AMN (+81308)	49.3339	7.48219	8.46413	7.40418
cg17560015	8: 145013249	PLEC1;PLEC1;PLEC1;PLEC1;PLEC1;PLEC1;PLEC1;PLEC1	EPPK1 (-65816)	PLEC (+11794)	49.3178	9.59989	21.4482	7.55327
cg00443981	17: 58499679	C17orf64	USP32 (-30094)	APPBP2 (+103900)	49.0881	4.53477	28.4928	11.3235
cg19430537	17: 74118361		EXOC7 (-18494)	FOXJ1 (+19018)	49.0057	4.38282	41.8496	6.4357
cg15696816	17: 17713886	RAI1	SREBF1 (+26438)	RAI1 (+129100)	48.9706	12.5554	14.4143	3.36109
cg02302043	19: 4988178	KDM4B	KDM4B (+19055)	PTPRS (+352635)	48.9107	9.56758	11.2603	3.24507
cg20852226	11: 76859010	MYO7A;MYO7A;MYO7A	MYO7A (+19701)	GDPD4 (+139452)	48.9056	9.74906	18.9916	10.4321
cg09655666	17: 34820190		ZNHIT3 (-22282)	CCL4L2 (+180157)	48.8503	7.59317	2.91639	3.4195
cg09969277	15: 89922328	LOC254559	POLG (-44303)	RHCG (+117470)	48.7883	7.03265	6.82294	1.10961
cg02089452	16: 89500152	ANKRD11	ANKRD11 (+56816)	ZNF778 (+216042)	48.771	8.03926	15.6028	7.57902
cg08208595	14: 105793554	PACS2;PACS2	TEX22 (-71365)	PACS2 (+12803)	48.7519	7.09398	23.9889	14.2169
cg08932381	3: 138078989	MRAS;MRAS	ESYT3 (-74425)	MRAS (+11482)	48.672	8.8931	7.34147	5.81958
cg20493718	17: 80202979	CSNK1D;CSNK1D	SLC16A3 (+16698)	CSNK1D (+28614)	48.5367	12.0915	28.7137	5.36612
cg04262392	16: 2136746	TSC2;TSC2;TSC2	TSC2 (+38757)	PKD1 (+49152)	48.3913	9.0531	2.76879	3.40059
cg06749872	16: 30198509	CORO1A;LOC606724	SLX1B (-6654)	CORO1A (+3779)	48.3592	16.6458	11.9823	9.71731
cg10412286	16: 89977652	TCF25	TUBB3 (-12034)	TCF25 (+37659)	48.3462	7.05258	24.6501	8.50233
cg19872463	12: 6881629	LAG3	LAG3 (-40)		48.3007	6.08064	29.6474	9.76598
cg25034766	14: 75747332	FOS	JDP2 (-151504)	FOS (+1852)	48.2854	12.02	20.7207	0.90636
cg23995446	19: 7934807		LRRC8E (-18582)	EVI5L (+23426)	48.084	4.61096	24.9472	4.87476
cg23634348	4: 967822	DGKQ	DGKQ (-479)		47.9644	4.57234	18.4275	2.89833
cg03963853	16: 4732369	MGRN1;MGRN1;MGRN1;MGRN1	NUDT16L1 (-11324)	MGRN1 (+57545)	47.9229	7.9916	19.6106	8.90272
cg00758420	1: 16070820	TMEM82	FBLIM1 (-14434)	TMEM82 (+1904)	47.8349	16.3578	2.73181	1.69605
cg15677087	20: 61584850	SLC17A9	SLC17A9 (+852)		47.7534	9.38727	23.0898	6.17968
cg07858113	6: 30711561	IER3;FLOT1	FLOT1 (-1109)	IER3 (+765)	47.6322	7.18134	33.0889	6.03685
cg10355814	10: 134460330	INPP5A	INPP5A (+108978)	NKX6-2 (+139206)	47.5326	7.79958	18.7438	13.8045
cg01263386	19: 47933586	SLC8A2	MEIS3 (-10802)	SLC8A2 (+41720)	47.5107	4.6197	13.9939	1.80523
cg22990158	14: 24802150	ADCY4	ADCY4 (+2126)	LTB4R (+21446)	47.4625	8.58693	13.6988	3.99121
cg04249305	12: 132197229	SFRS8	MMP17 (-115711)	SFSWAP (+1595)	47.4621	7.31317	26.3093	7.37531
cg14215338	9: 132381976	C9orf50	METTL11A (-6458)	PPP2R4 (+508749)	47.3597	9.86905	32.8527	7.30622
cg23787873	22: 19710909	GP1BB;SEPT5	TBX1 (-33316)	GP1BB (+4918)	47.281	9.0865	27.601	7.43561
cg05705335	16: 81520589	CMIP	PLCG2 (-292309)	CMIP (+41815)	47.1593	9.31752	22.4159	7.95339
cg09410317	10: 3168669	PFKP	PITRM1 (+46363)	PFKP (+58958)	47.1007	15.4351	17.0222	8.16265
cg11291882	19: 56090781	ZNF579	SGK110 (-33873)	ZNF579 (+1429)	47.0955	10.0484	12.3773	6.33841
cg17966560	1: 156357871		RHBG (+18869)	C1orf61 (+41468)	47.0476	5.75826	18.0504	5.41448
cg07613752	3: 27756421		SLC4A7 (-258177)	EOMES (+7363)	46.9106	5.5271	7.72595	4.28108
cg10096948	16: 67428497	TPPP3;TPPP3;ZDHHC1	TPPP3 (-1077)		46.9044	13.6443	33.7934	8.98762
cg20435485	22: 50753068	FAM116B	PPP6R2 (-28677)	PLXNB2 (-7068)	46.7447	12.9235	20.4745	6.53607
cg02506421	3: 49145923		QARS (-3753)		46.7353	10.9516	23.0314	9.84607
cg11329449	5: 171765986	SH3PXD2B	UBTD2 (-55192)	SH3PXD2B (+115540)	46.6629	5.95612	11.3125	4.19888
cg20411756	11: 640606	DRD4	TMEM80 (-55009)	DRD4 (+3302)	46.6234	11.5818	20.8038	13.73
cg16210718	22: 19711007	GP1BB;SEPT5	TBX1 (-33218)	GP1BB (+5016)	46.5728	7.35174	14.4087	2.98843
cg14229207	9: 135929747	GTF3C5;GTF3C5	CEL (-7617)	GTF3C5 (+23686)	46.3607	9.38678	22.0852	11.4943
cg02812809	19: 39361447	RINL	HNRNPL (-20831)	RINL (+7471)	46.3078	7.34837	29.4509	13.1718
cg27492928	17: 11993871	MAP2K4	MYOCD (-575335)	MAP2K4 (+69737)	46.2993	6.98708	30.7815	6.05233
cg02071579	16: 88550450	ZFPM1	ZC3H18 (-86338)	ZFPM1 (+30437)	46.246	6.58824	0.779583	3.96826
cg08201451	16: 70760142	VAC14	MTSS1L (-40189)	VAC14 (+74918)	46.231	6.0471	-1.49438	4.83656
cg01248460	16: 2741260	KCTD5	KCTD5 (+8766)	PRSS27 (+29291)	46.2178	5.72498	20.351	3.83491
cg01445163	17: 41477300	ARL4D	ARL4D (+948)		46.1936	11.6818	19.2069	6.01163
cg05745100	11: 1478112	BRSK2	MOB2 (+24002)	BRSK2 (+66984)	45.9822	8.76708	4.75482	2.6533
cg16580616	1: 235256519		IRF2BP2 (-511249)	TOMM20 (+35736)	45.9258	7.47834	26.6182	13.5894
cg05214235	11: 12737685	TEAD1	RASSF10 (-293284)	TEAD1 (+41717)	45.898	8.82863	22.8479	8.17929
cg08958549	19: 1469891	APC2	C19orf25 (+9336)	APC2 (+19744)	45.8738	9.66397	25.9754	8.3047
cg26624794	5: 172332685	ERGIC1	RPL26L1 (-53753)	ERGIC1 (+71463)	45.828	6.6532	5.04035	6.0628
cg19222405	19: 1826867	REXO1	ATP8B3 (-14669)	REXO1 (+21584)	45.8084	10.2386	16.0123	12.3808
cg01033360	19: 3381432	NFIC;NFIC	NFIC (+14868)	C19orf77 (+99107)	45.778	14.2505	21.9487	15.1495
cg16936421	10: 729226	DIP2C	DIP2C (+6381)	ZMYND11 (+503293)	45.7149	8.07912	8.04803	5.60864
cg25375029	1: 244820484	PPPDE1	FAM36A (-178154)	C1orf101 (+195812)	45.6958	6.76996	16.1618	4.52889
cg23629166	1: 2345368	PEX10;PEX10	PEX10 (-1359)		45.6953	5.91295	21.0658	7.93519
cg26569315	16: 87886902	SLC7A5	SLC7A5 (+16197)	JPH3 (+250404)	45.6677	6.07113	7.8053	4.22653
cg13747275	19: 1992952	BTBD2	BTBD2 (+22749)	CSNK1G2 (+51792)	45.5619	9.49727	31.8061	12.9047
cg19878482	8: 144655026	C8orf73	C8orf73 (-99)		45.4485	11.2748	14.9855	2.55444
cg07745707	16: 88496476	ZNF469	ZFPM1 (-23537)	ZNF469 (+2598)	45.38	9.45954	20.99	11.8333
cg14213590	9: 139237503	GPSM1	GPSM1 (+15572)	DNLZ (+20737)	45.358	11.0781	21.1525	3.15785
cg21217540	1: 110752307		KCNC4 (-1028)		45.2501	9.04863	21.2495	3.95439
cg09187007	1: 3514990	MEGF6	MEGF6 (+13068)	ARHGEF16 (+143844)	45.192	6.40006	9.83521	5.87758
cg25976170	22: 29707585	GAS2L1;GAS2L1;GAS2L1	RASL10A (+4162)	GAS2L1 (+4589)	45.1568	2.72157	22.7827	5.3805
cg09758490	4: 1198524	LOC100130872;LOC100130872-SPON2	SPON2 (-31868)	CTBP1 (+44383)	45.0428	8.04224	19.1217	7.67691
cg11452354	6: 44187052	SLC29A1;SLC29A1	SLC29A1 (-4243)		45.0229	5.33067	1.74516	1.41664
cg09417937	11: 1298918	TOLLIP	TOLLIP (+31973)	MUC5B (+54624)	45.0123	6.16554	8.45893	3.22968
cg19541688	19: 46289559	DMWD	DMPK (-3745)		44.9933	9.88962	8.46931	6.29255
cg22791904	19: 14273676	LPHN1;LPHN1	ASF1B (-26237)	LPHN1 (+43320)	44.9682	13.609	3.78444	13.9055
cg19010490	15: 37388127	MEIS2;MEIS2;MEIS2;MEIS2;MEIS2;MEIS2;MEIS2	MEIS2 (+4613)		44.95	11.8619	1.17511	4.46352
cg08864283	16: 613142	C16orf11	PIGQ (-6825)	SOLH (+35287)	44.8956	13.0237	-2.57671	3.37501
cg03511735	8: 142405227		GPR20 (-27863)	PTP4A3 (-26779)	44.8442	12.0924	9.17425	10.4233
cg14032261	1: 211909305		NEK2 (-60334)	LPGAT1 (+94808)	44.8041	5.20304	10.0422	2.01917
cg04653469	4: 1232739	CTBP1;CTBP1	SPON2 (-66083)	CTBP1 (+10168)	44.8012	8.42667	9.85922	5.43946
cg15409097	12: 58003925	GEFT;GEFT	ARHGEF25 (-37)		44.7706	9.0726	6.97534	5.86154
cg20240347	1: 204465584		MDM4 (-19922)	PIK3C2B (-6111)	44.7599	11.2474	30.4272	8.33722
cg04165024	16: 1787370	MAPK8IP3;MAPK8IP3	MAPK8IP3 (+31150)	NME3 (+34339)	44.7578	13.8566	8.50979	8.34912
cg20092736	11: 67982703		SUV420H1 (-1920)		44.7512	6.4217	25.2384	15.8758
cg27172769	19: 1255283	MIDN	CIRBP (-13983)	MIDN (+6732)	44.7364	6.17595	23.6181	4.24877
cg09298313	14: 55569959		LGALS3 (-25975)	SOCS4 (+76116)	44.6832	5.33064	17.5009	6.30963
cg11217953	1: 26051823	MAN1C1	SEPN1 (-74843)	MAN1C1 (+107865)	44.6323	8.24085	14.5113	3.2087
cg21104449	3: 196485278	PAK2	SENP5 (-109448)	PAK2 (+18551)	44.6103	7.23832	9.81858	5.17631
cg16617297	7: 130582172		MKLN1 (-430422)	KLF14 (-163285)	44.5118	10.0441	16.5612	2.01872
cg12603173	11: 64508421	RASGRP2;RASGRP2;RASGRP2	NRXN2 (-17762)	RASGRP2 (+3907)	44.473	16.4576	25.1213	16.4588
cg07688604	12: 133065928	FBRSL1	GALNT9 (-160024)	P2RX2 (-129474)	44.4343	6.03921	7.10484	2.13203
cg09696411	12: 58013517	SLC26A10	SLC26A10 (-175)		44.4088	9.56114	20.6821	15.2594
cg02098786	14: 24801794	ADCY4	ADCY4 (+2482)	LTB4R (+21090)	44.3741	6.70612	12.4324	4.99019
cg05434641	16: 56391437		AMFR (+68006)	GNAO1 (+166187)	44.3559	9.96366	24.3019	9.93962
cg22185977	5: 1518133	LPCAT1	SLC6A3 (-72591)	LPCAT1 (+5942)	44.3152	15.6331	26.3012	4.70672
cg06831064	16: 2229298	CASKIN1	CASKIN1 (+17166)	TRAF7 (+23500)	44.2923	15.3846	11.7163	10.3423
cg05086567	17: 7486615	MPDU1;MPDU1	MPDU1 (-349)		44.2882	3.25755	30.7509	5.59461
cg26909981	19: 49377294	PPP1R15A	PPP1R15A (+1646)	TULP2 (+24701)	44.2787	4.91233	27.2459	4.16707
cg22117062	4: 2794231	SH3BP2	TNIP2 (-36129)	SH3BP2 (-25680)	44.276	12.6832	33.9265	11.0532
cg18585560	14: 70236546	SFRS5;SFRS5	SRSF5 (+2713)	SLC10A1 (+27459)	44.2402	6.98765	12.0576	6.9507
cg14924160	13: 41496235	SUGT1L1	ELF1 (+97272)	SLC25A15 (+132689)	44.1804	6.46339	25.605	9.06544
cg23175074	10: 105212490	CALHM2;CALHM2	CALHM2 (-329)		44.1444	5.64903	24.5451	3.06205
cg10978034	6: 33129988		COL11A2 (+30256)	HLA-DPB1 (+86286)	44.048	5.8234	47.197	4.75063
cg05066959	8: 41519308	ANK1;ANK1;ANK1;ANK1;ANK1;ANK1;ANK1;MIR486;ANK1	NKX6-3 (-14434)	ANK1 (+234971)	44.0387	12.7371	4.47572	5.67931
cg08505076	17: 7122063	ACADVL;DLG4;DLG4;ACADVL	DLG4 (-1136)	ACADVL (-1089)	43.9755	5.74825	27.493	6.7507
cg25078649	6: 43478829	C6orf154	YIPF3 (+5898)	TJAP1 (+33569)	43.9091	10.1322	25.2582	11.2462
cg05715751	17: 79391071	BAHCC1	BAHCC1 (+17532)	ACTG1 (+88820)	43.8617	4.6163	18.2633	7.67398
cg05347334	4: 2439397		RNF4 (-31397)	ZFYVE28 (-19028)	43.832	5.66964	-1.6396	7.32854
cg16017800	6: 157184114	ARID1B;ARID1B;ARID1B	ARID1B (+85051)	TMEM242 (+561138)	43.6787	3.95544	29.9855	3.91876
cg01443071	17: 40120250	CNP	CNP (+1492)	DNAJC7 (+49464)	43.6392	10.9711	14.1011	6.96199
cg00544436	6: 34203564	HMGA1;HMGA1;HMGA1;HMGA1;HMGA1	HMGA1 (-1085)		43.6386	10.4893	11.5898	6.58635
cg22750986	17: 12895279	ELAC2;ELAC2;ELAC2	ELAC2 (+26101)	ARHGAP44 (+202451)	43.5955	5.17145	18.2903	3.0296
cg02286008	16: 30133247	MAPK3;MAPK3;MAPK3	GDPD3 (-8370)	MAPK3 (+1382)	43.539	5.25816	37.6601	2.69428
cg19595750	12: 133065939	FBRSL1	GALNT9 (-160035)	P2RX2 (-129463)	43.517	4.64358	4.41754	2.96961
cg13759674	9: 140051205	GRIN1;GRIN1;GRIN1	LRRC26 (+13285)	GRIN1 (+17597)	43.4922	3.64564	3.52608	1.1579
cg23891286	1: 178994301	FAM20B	FAM20B (-772)		43.4685	5.65615	28.9368	6.12502
cg22620797	3: 69061827	C3orf64	C3orf64 (+946)		43.4612	3.847	21.9018	5.45682
cg10868156	17: 17713364	RAI1	SREBF1 (+26960)	RAI1 (+128578)	43.4469	12.9941	14.1499	9.22172
cg25694349	12: 133065906	FBRSL1	GALNT9 (-160002)	P2RX2 (-129496)	43.4106	2.63923	3.66522	1.15023
cg11985754	4: 1214965	CTBP1;CTBP1	SPON2 (-48309)	CTBP1 (+27942)	43.3578	6.32212	20.6944	8.88974
cg03431067	16: 367990	AXIN1;AXIN1	AXIN1 (+34685)	PDIA2 (+35376)	43.2607	3.84781	5.22787	7.85848
cg09329079	7: 1582834	TMEM184A	MAFK (+12467)	TMEM184A (+13231)	43.2266	15.0963	18.2298	3.79771
cg01939453	6: 166077483		PDE10A (-1896)		43.2058	3.62382	-0.443837	1.65106
cg02384338	16: 19883969	GPRC5B	C16orf88 (-154478)	GPRC5B (+12181)	43.1829	13.334	5.29903	4.55597
cg19495068	17: 44061467	MAPT;MAPT;MAPT;MAPT;MAPT;MAPT	STH (-15148)	MAPT (+89720)	43.1302	15.0743	11.6587	14.8827
cg14574905	2: 122176293	CLASP1;CLASP1;CLASP1	TFCP2L1 (-133516)	CLASP1 (+230758)	43.1192	5.65146	22.8492	10.0817
cg07479615	11: 1470155	BRSK2	MOB2 (+31959)	BRSK2 (+59027)	43.1125	6.10699	22.2755	6.77062
cg02256455	14: 104165475	XRCC3;XRCC3;XRCC3;KLC1;KLC1	XRCC3 (+16347)	KLC1 (+69951)	43.0145	5.60021	11.645	8.53992
cg04781796	1: 1959747	GABRD	PRKCZ (-22161)	GABRD (+8980)	43.0129	13.8322	-10.5711	8.70549
cg25534244	17: 53341098	HLF	HLF (-1222)		42.9597	4.85324	27.2043	5.42991
cg06013113	16: 678127	RAB40C	WFIKKN1 (-2884)	AK128777 (-1111)	42.8988	7.32966	18.5116	10.0772
cg08081346	7: 1141254	C7orf50;C7orf50;C7orf50	GPER (+13532)	ZFAND2A (+58600)	42.876	8.29593	3.54901	3.4961
cg03956820	17: 80190154	SLC16A3;SLC16A3;SLC16A3;SLC16A3	SLC16A3 (+3873)	CSNK1D (+41439)	42.8449	7.81021	26.1709	5.35338
cg11606444	11: 121353563	SORL1	SORL1 (+30652)	BLID (+633359)	42.8218	4.03811	7.86138	3.2941
cg06852942	5: 476497	SLC9A3	EXOC3 (+33164)	SLC9A3 (+48051)	42.8092	12.4882	8.33334	5.80636
cg23060465	8: 141625545	EIF2C2;EIF2C2	EIF2C2 (+20100)	CHRAC1 (+104149)	42.7999	13.7773	25.2121	10.9687
cg03325598	3: 12994877	IQSEC1;IQSEC1	RPL32 (-112929)	IQSEC1 (+119739)	42.7911	6.99054	22.0081	7.5232
cg14688628	12: 56143765	GDF11	ORMDL2 (-68040)	GDF11 (+6702)	42.758	5.91926	14.257	3.2427
cg26542302	5: 39022543	RICTOR	RICTOR (+51957)	OSMR (+176443)	42.7426	5.13992	11.4895	4.53451
cg13857210	9: 138999217		NACC2 (-12087)	LHX3 (+95786)	42.7386	11.2809	13.5537	14.736
cg06751612	16: 88798854	FAM38A	CTU2 (+25964)	PIEZO1 (+52517)	42.7213	12.7132	17.5979	5.30786
cg04872075	16: 87379784	FBXO31;FBXO31	FBXO31 (+37609)	FOXL1 (+767670)	42.7132	13.988	2.35733	2.20712
cg10100767	14: 105246561	AKT1;AKT1;AKT1	AKT1 (+15518)	SIVA1 (+27092)	42.7077	10.7142	15.7378	7.16545
cg25156843	15: 89646224	ABHD2;ABHD2	ABHD2 (+14844)	RLBP1 (+118697)	42.6394	8.08762	5.72552	2.93642
cg00954996	1: 2193454	SKI	RER1 (-129759)	SKI (+33321)	42.6308	7.66234	25.1839	8.77836
cg16660220	11: 46576948	AMBRA1	CHRM4 (-168842)	AMBRA1 (+35965)	42.6079	7.8077	19.7867	4.6406
cg10678427	3: 127176163		TPRA1 (+133404)	PLXNA1 (+468727)	42.6018	6.75695	2.45136	1.18329
cg02097203	11: 2548282	KCNQ1;KCNQ1	KCNQ1 (+82062)	CDKN1C (+358712)	42.5833	11.1792	7.43906	6.4842
cg18884060	10: 126370288	FAM53B	FAM53B (+62641)	LHPP (+219948)	42.5707	7.89656	6.418	3.15105
cg14211055	21: 47704251	MCM3AP	YBEY (-2015)	MCM3AP (+984)	42.5421	9.45961	36.2257	7.43469
cg04400940	3: 150329548	SELT	SELT (+8483)	SIAH2 (+151714)	42.5043	4.5461	24.6969	5.77057
cg21935113	11: 63531732	C11orf95	C11orf95 (+4380)	RTN3 (+82811)	42.4648	7.45528	11.7833	6.82939
cg11710211	19: 56609064	ZNF787	ZNF787 (+23584)	NLRP5 (+97973)	42.4646	5.98888	8.40652	7.92347
cg15860235	4: 2794188	SH3BP2	TNIP2 (-36086)	SH3BP2 (-25723)	42.4522	9.76955	37.3148	7.62365
cg10154010	16: 2326080	ABCA3	RNPS1 (-8223)	ABCA3 (+64666)	42.4279	11.4314	16.3171	7.66867
cg08649439	7: 4761868	FOXK1	KIAA0415 (-53393)	FOXK1 (+39939)	42.3933	9.23618	14.9984	6.59406
cg12468850	8: 21767224	DOK2	GFRA2 (-120879)	DOK2 (+3980)	42.3881	11.9826	6.8496	5.70638
cg04530981	16: 1786516	MAPK8IP3;MAPK8IP3	MAPK8IP3 (+30296)	NME3 (+35193)	42.3673	17.3583	3.60062	0.71935
cg26041493	11: 66306861	ZDHHC24	ZDHHC24 (+6809)	BBS1 (+28743)	42.3604	8.2298	10.9362	2.6314
cg13159929	17: 7493222	SOX15;SOX15	SOX15 (+265)		42.3351	7.38182	23.428	4.84373
cg23114616	1: 6526398	TNFRSF25;PLEKHG5;TNFRSF25;PLEKHG5;PLEKHG5;TNFRSF25;PLEKHG5;TNFRSF25;PLEKHG5;TNFRSF25;TNFRSF25	TNFRSF25 (-144)		42.3049	8.99832	3.76136	5.77882
cg13459217	1: 205326437	KLHDC8A	NUAK2 (-35555)	LEMD1 (+64776)	42.25	5.67075	14.4408	9.3533
cg12111783	X: 40027674	BCOR;BCOR	ATP6AP2 (-412541)	BCOR (-70956)	42.1598	13.0994	28.5109	9.80601
cg05749855	16: 89472771	ANKRD11	ANKRD11 (+84197)	ZNF778 (+188661)	42.1517	9.90077	17.0347	9.59686
cg07482574	19: 50979287	C19orf63;C19orf63;FAM71E1	C19orf63 (-448)		42.1384	8.65443	22.7902	8.67651
cg10636447	20: 826023	FAM110A;FAM110A;FAM110A	FAM110A (+11668)	ANGPT4 (+70936)	42.1132	10.8521	6.68559	7.15359
cg12186839	19: 599343	HCN2	HCN2 (+9451)	POLRMT (+34224)	42.0429	7.87452	4.67038	8.1381
cg10078645	12: 124903668	NCOR2;NCOR2	NCOR2 (+148341)	ZNF664 (+445907)	42.0068	11.2477	10.8287	2.56747
cg12598235	15: 89921182	LOC254559	POLG (-43157)	RHCG (+118616)	41.9823	7.32677	10.5999	3.34403
cg15768226	20: 55965245	RBM38;RBM38	RBM38 (-1208)		41.9597	7.11793	27.0515	8.00982
cg20384325	15: 49268750		SHC4 (-13110)	COPS2 (+179103)	41.9582	9.28346	10.0842	2.07409
cg04766529	6: 137144557	PEX7	PEX7 (+856)		41.9574	10.9496	24.1384	11.5532
cg00711896	16: 30410051	ZNF48	SEPT1 (-15881)	ZNF771 (-8683)	41.9568	10.2627	16.503	4.81319
cg10112599	16: 428288	TMEM8A	MRPL28 (-7720)	TMEM8A (+3661)	41.9454	7.37239	17.3545	6.48587
cg21784396	7: 127991421	PRRT4	RBM28 (-7460)	PRRT4 (+10317)	41.9258	7.09875	15.8003	10.5706
cg10984625	2: 238599858	LRRFIP1;LRRFIP1;LRRFIP1;LRRFIP1;LRRFIP1	LRRFIP1 (-948)		41.9046	12.9677	31.3077	8.65762
cg19118951	21: 35575070		KCNE2 (-161252)	MRPS6 (+129248)	41.8705	5.58699	28.1683	4.46572
cg01228352	3: 150329615	SELT	SELT (+8550)	SIAH2 (+151647)	41.8384	12.5782	14.0409	10.3649
cg25590335	19: 14552072	PKN1;PKN1	PKN1 (+987)		41.8313	7.96998	10.7835	4.40912
cg15780398	2: 97439827	CNNM4	CNNM3 (-42163)	CNNM4 (+13189)	41.7813	9.50575	28.6452	7.46873
cg09877744	22: 51042356	MAPK8IP2;MAPK8IP2	MAPK8IP2 (+795)		41.779	10.109	8.76698	6.60479
cg24744430	6: 146864390	RAB32	RAB32 (-437)		41.7726	3.75928	38.5872	4.66154
cg03043709	7: 2046920	MAD1L1;MAD1L1;MAD1L1	MAD1L1 (+225662)	ELFN1 (+298123)	41.754	16.2872	8.06849	6.86796
cg08146111	13: 51544280	RNASEH2B	RNASEH2B (+60467)	GUCY1B2 (+110717)	41.7496	7.21618	6.49435	5.20381
cg25646708	3: 134031685		RYK (-62100)	AMOTL2 (+61720)	41.629	11.5171	19.2714	10.4464
cg15745284	6: 32064923	TNXB	TNXB (+12227)	CYP21A2 (+58831)	41.6203	12.9688	7.41322	3.63409
cg04414542	19: 1947832	CSNK1G2	CSNK1G2 (+6672)	BTBD2 (+67869)	41.5792	9.54658	4.40515	3.60769
cg26088629	13: 113676938	MCF2L;MCF2L	F7 (-83166)	MCF2L (+53404)	41.5422	11.4872	14.9748	3.74578
cg00558804	16: 88769761	RNF166	CTU2 (-3129)	RNF166 (+3067)	41.5353	14.0669	18.1666	8.94494
cg26923863	4: 1221838	CTBP1;CTBP1	SPON2 (-55182)	CTBP1 (+21069)	41.5184	12.2497	15.797	11.2654
cg16929199	7: 155243417		EN2 (-7406)	INSIG1 (+153932)	41.5011	11.0765	-0.129856	2.84554
cg20162240	10: 129733373	PTPRE	PTPRE (+28049)	MKI67 (+191094)	41.4977	5.88668	3.28906	5.50646
cg08040471	17: 80407779	C17orf62;C17orf62;C17orf62	C17orf62 (+927)	C17orf62 (+927)	41.4839	8.1591	34.6934	4.08
cg24630516	11: 75852389	UVRAG	WNT11 (+65184)	UVRAG (+326178)	41.4544	6.25251	17.0229	8.96099
cg22490254	2: 11269719		PQLC3 (-25820)	KCNF1 (+217657)	41.3595	5.28803	33.2424	7.89538
cg24420089	11: 457304	PTDSS2	PTDSS2 (+7025)	RNH1 (+49516)	41.3434	14.6161	11.7533	9.8671
cg21252105	9: 139459307		EGFL7 (-100916)	NOTCH1 (-19070)	41.3051	9.39974	23.0661	4.57129
cg02492205	16: 30016775	INO80E	DOC2A (+5625)	INO80E (+9245)	41.2944	10.3261	25.6589	5.7638
cg24192660	19: 17439877	ANO8	ANO8 (+5760)	MRPL34 (+23401)	41.1849	11.6084	13.9788	5.1176
cg08190828	16: 85024050	ZDHHC7;ZDHHC7	ZDHHC7 (+21090)	CRISPLD2 (+170464)	41.1753	10.7976	1.96869	3.45346
cg21645554	11: 111169473	C11orf93;C11orf92	ARHGAP20 (-586023)	POU2AF1 (+80683)	41.1698	4.22294	1.93197	1.32185
cg19939503	1: 223919461	CAPN2;CAPN2	CAPN2 (+19343)	TP53BP2 (+114212)	41.1654	6.35461	26.3953	3.47074
cg18151262	19: 1254251	MIDN	CIRBP (-15015)	MIDN (+5700)	41.1418	5.43426	8.29844	6.55283
cg14837635	1: 116943616	C1orf203;ATP1A1;ATP1A1;ATP1A1;C1orf203	ATP1A1 (+27822)	CD58 (+170098)	41.1393	10.9951	10.2292	2.44012
cg14580919	19: 5141553	KDM4B	KDM4B (+172430)	PTPRS (+199260)	41.1191	8.53333	9.10314	6.47343
cg04096723	1: 8414772	RERE;RERE;RERE	SLC45A1 (+30383)	RERE (+462926)	41.1042	7.5931	23.0164	5.9495
cg13212283	12: 57632120	NDUFA4L2	SHMT2 (+8765)	STAC3 (+12855)	41.0935	8.33684	15.0738	3.36049
cg08549241	16: 89440133	ANKRD11	ANKRD11 (+116835)	ZNF778 (+156023)	41.0887	10.9292	13.1812	4.76878
cg11966886	17: 71282180	CDC42EP4	CPSF4L (-24162)	CDC42EP4 (+25962)	41.0725	8.18966	13.3561	2.86108
cg12068069	1: 26497107	ZNF593	ZNF593 (+720)		41.0239	5.67514	31.3487	2.37681
cg12815916	2: 131114432	PTPN18;PTPN18	PTPN18 (+853)		41.0144	8.30629	9.41659	6.2523
cg10294853	17: 79391030	BAHCC1	BAHCC1 (+17491)	ACTG1 (+88861)	41.0011	5.88731	10.9838	11.9347
cg15452590	11: 607997	PHRF1	IRF7 (+8001)	PHRF1 (+31515)	40.9924	15.1186	26.9267	10.4086
cg18737081	10: 80999807	ZMIZ1	PPIF (-107412)	ZMIZ1 (+171016)	40.9527	6.51753	13.6804	7.55104
cg21751684	15: 89920887	LOC254559	POLG (-42862)	RHCG (+118911)	40.9261	7.29114	8.47177	5.78209
cg18131141	1: 36043002	TFAP2E	TFAP2E (+4032)	PSMB2 (+64442)	40.9091	5.42079	16.8575	5.33238
cg07697189	5: 171766855	SH3PXD2B	UBTD2 (-56061)	SH3PXD2B (+114671)	40.9054	4.17109	6.92449	6.3013
cg16745091	2: 122176233	CLASP1;CLASP1;CLASP1	TFCP2L1 (-133456)	CLASP1 (+230818)	40.9046	8.41373	13.7447	7.07744
cg12853742	14: 24780890	LTB4R;LTB4R2;LTB4R2;LTB4R2;LTB4R;CIDEB;LTB4R	CIDEB (-315)	LTB4R (+186)	40.8954	5.85071	22.597	7.68034
cg02964385	6: 36515676	STK38	STK38 (-430)		40.8906	6.72602	30.3494	6.73647
cg14798382	19: 16629806	CHERP;C19orf44	CALR3 (-22804)	CHERP (+23456)	40.8679	6.06536	27.4628	14.1717
cg16523372	19: 30364182		URI1 (-68963)	CCNE1 (+61282)	40.8546	6.38479	15.2555	2.54967
cg25903158	7: 1288721		UNCX (+16068)	MICALL2 (+210387)	40.852	7.23706	2.93875	1.52912
cg11188659	21: 46368313	C21orf70	ADARB1 (-126179)	C21orf67 (-8486)	40.8451	8.67612	4.6232	5.60171
cg13917273	9: 132099943		METTL11A (-288491)	PPP2R4 (+226716)	40.8292	6.91092	15.2834	4.94197
cg14635955	7: 2648737	IQCE;IQCE	TTYH3 (-22865)	IQCE (+50106)	40.8017	6.88931	27.158	8.56105
cg25299214	2: 74328923	TET3	BOLA3 (+46115)	TET3 (+55474)	40.7684	15.0436	6.01029	16.6733
cg00522333	20: 25036597	ACSS1	C20orf3 (-63173)	ACSS1 (+2220)	40.7555	6.01265	25.2551	8.26686
cg18801800	18: 8612161	RAB12	NDUFV2 (-490466)	RAB12 (+2719)	40.7229	8.36807	17.6287	2.69167
cg14576951	7: 1514568	INTS1	MICALL2 (-15460)	INTS1 (+29449)	40.7196	9.35596	16.9039	6.59056
cg25859141	7: 155168238		EN2 (-82585)	INSIG1 (+78753)	40.6865	7.54837	0.317526	0.933844
cg19955928	2: 240152257	HDAC4	HDAC4 (+170385)	TWIST2 (+395585)	40.6676	8.92392	24.6148	3.54961
cg25439798	21: 47456315		COL6A2 (-61717)	COL6A1 (+54653)	40.6594	7.96593	-19.0166	8.74906
cg24525457	7: 100091255	C7orf51	AGFG2 (-45578)	TSC22D4 (-14354)	40.6416	4.07736	2.34988	0.869073
cg07139509	14: 70038717	C14orf162	KIAA0247 (-39592)	SLC39A9 (+173333)	40.6206	11.631	0.279947	8.72398
cg26508200	12: 109235071	SSH1;SSH1	CORO1C (-109777)	SSH1 (+16287)	40.6012	9.61149	16.9887	5.25319
cg24555089	2: 240187690	HDAC4	HDAC4 (+134952)	TWIST2 (+431018)	40.5933	9.27816	27.2254	6.62775
cg22566355	12: 49943340	KCNH3	KCNH3 (+10401)	MCRS1 (+16881)	40.5865	5.07328	5.51261	1.62783
cg20951642	2: 240509066		HDAC4 (-186424)	NDUFA10 (+455752)	40.5727	9.80853	6.10166	8.83199
cg05054998	21: 46378625	C21orf70	ADARB1 (-115867)	C21orf67 (-18798)	40.5561	13.3904	1.96256	11.5384
cg10565187	19: 1468943	APC2	C19orf25 (+10284)	APC2 (+18796)	40.5468	7.81056	27.7858	6.56314
cg14823429	2: 240187023	HDAC4	HDAC4 (+135619)	TWIST2 (+430351)	40.5149	7.28356	26.7788	5.59984
cg21165064	1: 156402678		C1orf61 (-3339)		40.5111	9.0816	12.3445	3.44594
cg07329296	20: 60882647	ADRM1;ADRM1	ADRM1 (+4621)	LAMA5 (+59720)	40.503	4.58447	9.3188	11.3192
cg05347845	1: 229569892	ACTA1	ACTA1 (-50)		40.5014	10.7335	14.4424	2.88849
cg02357751	22: 19710880	GP1BB;SEPT5	TBX1 (-33345)	GP1BB (+4889)	40.4409	12.5292	27.5291	6.3152
cg14826331	17: 40120496	CNP	CNP (+1738)	DNAJC7 (+49218)	40.4309	11.9099	13.5546	8.34112
cg26573923	16: 87825195		SLC7A5 (+77904)	JPH3 (+188697)	40.4215	7.53104	-4.45943	5.88518
cg26128121	17: 37331531	CACNB1	ARL5C (-9118)	CACNB1 (+22424)	40.4082	11.2259	15.2845	2.61647
cg09712464	17: 2627328		RAP1GAP2 (-72403)	KIAA0664 (-12402)	40.3952	12.4568	16.3168	4.93801
cg19074779	2: 240650148		HDAC4 (-327506)	NDUFA10 (+314670)	40.3757	6.12623	-2.39359	6.5577
cg07584494	19: 5074758	KDM4B	KDM4B (+105635)	PTPRS (+266055)	40.3663	11.2849	16.7184	11.3538
cg13924996	11: 67053829	ADRBK1	SSH3 (-17089)	ADRBK1 (+19925)	40.3382	9.04613	21.4977	13.7094
cg00718036	4: 108745325	SGMS2	SGMS2 (-395)		40.3366	8.83602	19.1698	4.62585
cg06655030	16: 2809731	SRRM2	SRRM2 (+7402)	TCEB2 (+17565)	40.3186	10.4525	22.0469	10.7129
cg17427926	17: 76227386	LOC283999	TMEM235 (-4)		40.3118	7.86865	4.76487	4.94404
cg10303107	11: 45230795	PRDM11	TP53I11 (-258188)	SYT13 (+77088)	40.311	8.14026	16.1413	5.59997
cg22565961	5: 81017303	SSBP2	ACOT12 (-327316)	SSBP2 (+29768)	40.3106	5.88156	18.5909	5.98118
cg16863795	17: 79259536	SLC38A10;SLC38A10	SLC38A10 (+9559)	C17orf89 (+46426)	40.3031	4.82392	19.2456	5.16304
cg02622209	17: 19239866	EPN2;EPN2;EPN2	B9D1 (+26179)	EPN2 (+99177)	40.2915	13.0823	24.9861	2.70893
cg00928393	15: 28358388	HERC2	OCA2 (-13931)	HERC2 (+208906)	40.2802	12.3994	6.04576	3.43588
cg02111433	16: 53947953	FTO	FTO (+210079)	IRX3 (+372424)	40.2254	2.84439	29.0462	5.85098
cg24202131	18: 34855482	BRUNOL4;BRUNOL4;BRUNOL4;BRUNOL4	TPGS2 (-446325)	CELF4 (+290517)	40.2219	11.0477	17.485	7.49203
cg24712567	19: 1108560	SBNO2;SBNO2	GPX4 (+4625)	SBNO2 (+65721)	40.2191	10.006	22.3552	14.3934
cg21849932	20: 62369462	LIME1	SLC2A4RG (-1748)		40.2089	5.91033	34.2379	4.15702
cg01794468	7: 1123907	C7orf50;C7orf50;C7orf50	GPER (-3815)		40.1978	8.65155	9.31031	12.6948
cg08727352	6: 33264844	RGL2;RGL2	RGL2 (+2320)	PFDN6 (+7467)	40.1914	8.38348	29.0374	9.32365
cg26205751	7: 127233634	FSCN3	FSCN3 (-54)		40.1912	11.2394	19.3688	3.31421
cg08274876	8: 59059235	FAM110B	UBXN2B (-264587)	FAM110B (+152123)	40.1657	10.9428	6.26517	6.02859
cg19745541	14: 102245559	PPP2R5C;PPP2R5C	DYNC1H1 (-185305)	PPP2R5C (+17425)	40.1652	6.10037	23.8303	6.45193
cg01727145	2: 220313422	SPEG	GMPPA (-50164)	SPEG (+13723)	40.1619	13.9464	4.0531	6.34918
cg19866325	1: 47078752	MOBKL2C;MOBKL2C	MKNK1 (-8787)	MOB3C (+2052)	40.1339	14.7966	1.90349	0.904052
cg10977643	14: 97082103		VRK1 (-181580)	PAPOLA (+113391)	40.1189	11.331	3.86824	3.28518
cg27353308	10: 133796559	BNIP3	BNIP3 (-1125)		40.1005	11.9362	15.236	11.3427
cg01726870	4: 1989369	WHSC2;MIR943	WHSC2 (+21592)	WHSC1 (+116247)	40.0931	7.02068	4.17493	2.41463
cg23098912	17: 5993686	WSCD1	WSCD1 (+19753)	AIPL1 (+344832)	40.0756	3.78384	2.19192	3.09439
cg14524775	1: 155920832	ARHGEF2;ARHGEF2;ARHGEF2	RXFP4 (+9353)	ARHGEF2 (+27503)	40.0672	10.4427	9.2961	7.4377
cg17276853	17: 32964596	TMEM132E	TMEM132E (+56829)	CCT6B (+323931)	40.0427	8.5352	18.602	7.55352
cg13639901	7: 155556590	RBM33	SHH (+48376)	RBM33 (+119388)	40.0315	9.46014	25.8872	11.3732
cg02575675	16: 29875187	LOC440356;LOC440356;CDIPT	CDIPT (-610)		40.0193	11.2465	19.858	9.29832
cg21569714	5: 153798362	GALNT10;GALNT10	SAP30L (-27154)	GALNT10 (+228068)	40.0156	9.37742	4.19185	3.71463
cg17891263	19: 38850081	CATSPERG	PSMD8 (-15108)	CATSPERG (+23639)	39.9925	9.98778	22.2902	6.30436
cg08418670	19: 4374567	SH3GL1	SH3GL1 (+25997)	MPND (+31044)	39.9507	8.02812	32.1166	10.6885
cg25594319	10: 134461778	INPP5A	INPP5A (+110426)	NKX6-2 (+137758)	39.8938	7.4172	16.3453	7.68823
cg20560862	11: 2997051	NAP1L4	PHLDA2 (-46402)	NAP1L4 (+16555)	39.8908	5.60182	28.6497	7.08092
cg27318635	16: 3781749	CREBBP;CREBBP	TRAP1 (-14152)	CREBBP (+148371)	39.8256	5.4703	8.59259	3.4816
cg04839131	7: 150644715	KCNH2;KCNH2	KCNH2 (+30686)	ABP1 (+95143)	39.8017	12.3922	8.54524	2.20496
cg22752255	15: 63817066	USP3	USP3 (+20257)	HERC1 (+309080)	39.7711	10.2591	17.1204	9.34974
cg01678790	14: 102484867	DYNC1H1	DYNC1H1 (+54003)	HSP90AA1 (+121218)	39.7657	13.4102	1.85461	3.12897
cg10796749	1: 10056837	RBP7	RBP7 (-417)		39.7625	7.72001	28.245	7.48055
cg18676764	9: 34127499	DCAF12	DCAF12 (-729)		39.7344	9.36401	21.3701	7.94231
cg25594100	7: 4786943	FOXK1	KIAA0415 (-28318)	FOXK1 (+65014)	39.7159	5.25403	20.5358	7.70943
cg19515398	8: 141537687		CHRAC1 (+16291)	EIF2C2 (+107958)	39.7074	6.46703	7.3548	8.83033
cg05492818	16: 89114193		CBFA2T3 (-70690)	ACSF3 (-46023)	39.6806	9.66032	-4.32363	12.1798
cg26312935	15: 59279406	RNF111	RNF111 (-458)		39.6316	5.17225	19.0869	3.68862
cg21483999	15: 72476373	GRAMD2	GRAMD2 (+13762)	SENP8 (+65743)	39.6283	6.8276	21.7658	7.66895
cg09473826	1: 175568216	TNR	TNR (+144535)	TNN (+531223)	39.6196	3.61093	15.24	4.19571
cg20967343	22: 46509534	LOC400931;MIRLET7B	WNT7B (-136527)	PPARA (-36964)	39.6185	12.2796	13.9381	2.8946
cg27469283	12: 124846741	NCOR2;NCOR2	NCOR2 (+205268)	ZNF664 (+388980)	39.6097	5.48257	11.2578	10.5914
cg11988591	8: 144451909	RHPN1;C8orf51	RHPN1 (+885)		39.6011	6.29009	13.8823	2.80032
cg04864152	17: 19247902	MIR1180;B9D1	B9D1 (+18143)	EPN2 (+107213)	39.6004	12.0201	12.1803	3.83079
cg24800655	12: 133065941	FBRSL1	GALNT9 (-160037)	P2RX2 (-129461)	39.5918	6.66602	7.62436	2.13794
cg24368383	1: 1565856	MIB2;MIB2;MIB2;MIB2;MIB2;MIB2	MMP23B (-1703)		39.5881	6.41566	12.6546	2.85845
cg08582182	7: 101478535	CUX1;CUX1;CUX1	SH2B2 (-449869)	CUX1 (+17654)	39.568	6.79057	5.02655	6.06079
cg12460175	22: 18268062		BID (-10632)	MICAL3 (+239262)	39.5465	10.6171	10.114	16.5822
cg14015401	7: 4747745	FOXK1	KIAA0415 (-67516)	FOXK1 (+25816)	39.5384	10.9635	14.4499	5.51772
cg16075139	11: 2406923	CD81	CD81 (+8377)	TRPM5 (+37351)	39.5042	13.9189	16.6511	11.9653
cg26188814	4: 1292205	MAEA;MAEA	CRIPAK (-93134)	MAEA (+8534)	39.5029	12.6696	12.4656	3.91955
cg00660655	21: 46368151	C21orf70	ADARB1 (-126341)	C21orf67 (-8324)	39.488	8.10036	3.32378	3.57843
cg05551825	7: 5735129	RNF216;RNF216	RNF216 (+86231)	FSCN1 (+102694)	39.48	8.28298	5.40333	0.68658
cg23896431	7: 937950	ADAP1	GET4 (+21760)	ADAP1 (+56355)	39.4351	11.9539	7.58492	3.277
cg03754582	1: 35442255		DLGAP3 (-71272)	LOC653160 (+2051)	39.4251	7.78432	5.79537	4.57389
cg06925984	17: 77767242		CBX8 (+3672)	CBX2 (+15266)	39.3946	9.12379	23.3361	12.988
cg25224330	7: 5278293		SLC29A4 (-44267)	WIPI2 (+48459)	39.3911	9.12142	19.522	10.6884
cg25365214	10: 81070954	ZMIZ1	PPIF (-36265)	ZMIZ1 (+242163)	39.3657	16.7483	19.6114	4.83859
cg11518240	12: 2902790	FKBP4	FKBP4 (-1317)		39.3398	6.59848	21.6715	9.86565
cg12293340	4: 1750442		FGFR3 (-44596)	TACC3 (+27226)	39.3271	5.06139	4.31176	1.1592
cg06380449	17: 73255012	GGA3;GGA3	MRPS7 (-2736)	GGA3 (+2694)	39.3167	8.87978	24.0364	5.88079
cg05265234	22: 38884016	DDX17;DDX17;DDX17;DDX17;DDX17;DDX17	DDX17 (+18328)	KDELR3 (+19934)	39.309	7.35296	12.0407	2.30761
cg18410680	17: 7758397	TMEM88	CYB5D1 (-2666)	TMEM88 (+14)	39.2679	8.82816	33.7237	11.7208
cg02744699	17: 80197898		SLC16A3 (+11617)	CSNK1D (+33695)	39.2608	15.7472	1.2962	3.96918
cg19157647	17: 19247897	MIR1180;B9D1	B9D1 (+18148)	EPN2 (+107208)	39.227	13.5539	9.06261	11.6971
cg26286839	5: 79378955	THBS4	THBS4 (+47786)	SERINC5 (+172942)	39.216	16.3627	32.7767	6.69139
cg11651220	1: 20512944	UBXN10	VWA5B1 (-104467)	PLA2G2C (-11258)	39.1594	5.90152	7.57351	3.17596
cg20347882	7: 155166554		EN2 (-84269)	INSIG1 (+77069)	39.137	8.3546	-0.461949	2.15659
cg04177251	4: 8193123		ABLIM2 (-32565)	SH3TC1 (-7936)	39.118	8.03529	23.2335	7.04654
cg09572125	6: 33400477	SYNGAP1	ZBTB9 (-21878)	SYNGAP1 (+12631)	39.113	9.70961	20.904	7.2324
cg24107728	1: 53760337	LRP8;LRP8;LRP8;LRP8	MAGOH (-56056)	LRP8 (+33483)	39.0701	10.3036	14.7396	4.54955
cg04375492	17: 73870818	TRIM47	WBP2 (-19318)	TRIM47 (+3837)	39.0611	5.73662	9.86998	2.67359
cg11026555	12: 124247223	DNAH10	DNAH10 (+182)		39.0436	6.63184	18.3359	10.0228
cg01866330	8: 142235430	SLC45A4	PTK2 (-224019)	SLC45A4 (+3242)	39.0413	8.78228	7.74277	6.41504
cg14852082	4: 1580132		FAM53A (+105855)	CRIPAK (+194793)	39.0347	7.87596	9.29432	5.41526
cg16406030	16: 88566691	ZFPM1	ZC3H18 (-70097)	ZFPM1 (+46678)	39.0338	13.1905	9.92058	6.33159
cg24844449	22: 29706704	GAS2L1;GAS2L1;GAS2L1	GAS2L1 (+3708)	RASL10A (+5043)	39.0336	14.1725	23.4	4.66666
cg09288470	6: 87890907	ZNF292	C6orf162 (-141398)	ZNF292 (+25639)	39.0258	4.61038	16.0852	8.58207
cg27359668	13: 113673103	MCF2L;MCF2L	F7 (-87001)	MCF2L (+49569)	39.0104	7.34534	6.05321	2.26898
cg08997713	10: 3184137	PITRM1	PITRM1 (+30895)	PFKP (+74426)	38.9769	11.5393	15.4709	8.40705
cg18888655	19: 17403176	ABHD8	ANKLE1 (+10723)	ABHD8 (+11105)	38.9759	4.51165	30.2893	1.62462
cg02354388	4: 185362534	IRF2	ENPP6 (-223421)	IRF2 (+33191)	38.9615	4.23251	25.7883	9.09704
cg24796644	6: 37617956	MDGA1	CCDC167 (-150257)	MDGA1 (+47809)	38.9615	9.96567	13.2905	4.78509
cg25772827	1: 34632573	C1orf94;CSMD2	CSMD2 (-1699)		38.9593	9.99388	7.63137	2.97805
cg09481927	16: 88503704	ZNF469	ZFPM1 (-16309)	ZNF469 (+9826)	38.9386	9.82789	13.9468	12.6898
cg01361068	15: 100889683	FLJ42289;FLJ42289	ADAMTS17 (-7501)	CERS3 (+195241)	38.9381	8.09183	17.5095	4.30762
cg13718729	9: 140056619	GRIN1;GRIN1;GRIN1	LRRC26 (+7871)	GRIN1 (+23011)	38.9349	5.67425	10.8927	3.62426
cg22705204	19: 2246901	SF3A2	AMH (-2211)		38.912	15.9169	6.30884	1.91171
cg15785120	17: 80438912	NARF;NARF;NARF;NARF	FOXK2 (-38681)	NARF (+22373)	38.9112	9.32884	26.5263	2.78232
cg18050634	17: 79420145	BAHCC1	BAHCC1 (+46606)	ACTG1 (+59746)	38.9083	12.3484	6.38375	6.2881
cg11999331	17: 81016852		METRNL (-20714)	B3GNTL1 (-7167)	38.9054	10.0664	11.9261	6.16839
cg11372818	10: 131989849		GLRX3 (+55211)		38.9052	12.5481	21.2295	8.11961
cg20024953	12: 57584802	LRP1	NXPH4 (-25775)	LRP1 (+62521)	38.892	12.3514	2.42891	1.15789
cg15718663	11: 3187784	OSBPL5;OSBPL5;OSBPL5	OSBPL5 (-1203)		38.8877	8.87142	18.985	4.71616
cg14678774	19: 12978360	MAST1	DNASE2 (+13974)	MAST1 (+29102)	38.8748	12.4744	29.9872	9.11855
cg08928675	7: 5528044	FBXL18	TNRC18 (-64868)	FBXL18 (+25354)	38.87	12.881	8.96783	8.07385
cg15028507	7: 1121929	C7orf50;C7orf50;C7orf50	GPER (-5793)	GPR146 (+24789)	38.8376	9.72941	7.34644	8.84702
cg18549688	2: 236299625		AGAP1 (-103107)	SH3BP4 (+438998)	38.8333	9.29058	1.14947	10.1309
cg04517524	14: 94405342	ASB2	PRIMA1 (-150577)	ASB2 (+37733)	38.8217	4.74693	18.3867	3.1251
cg07976816	4: 6883843	KIAA0232;KIAA0232	TBC1D14 (-27651)	KIAA0232 (+99385)	38.8174	9.53915	21.3391	5.79381
cg08006672	16: 85427738		KIAA0182 (-219185)	KIAA0513 (+366329)	38.8113	9.04214	14.938	10.716
cg09831875	12: 124907162	NCOR2;NCOR2	NCOR2 (+144847)	ZNF664 (+449401)	38.8091	8.02854	11.5555	3.86094
cg06184785	15: 90456924	C15orf38	C15orf38-AP3S2 (-703)		38.8017	7.04126	19.6494	3.95541
cg13269555	10: 102822002	KAZALD1	TLX1 (-69058)	KAZALD1 (+1004)	38.7953	8.14704	22.8506	7.14968
cg16817992	7: 150655133	KCNH2;KCNH2	KCNH2 (+20268)	ABP1 (+105561)	38.7802	8.0138	8.78274	7.06714
cg09042577	11: 119185584	MCAM	MCAM (+2255)	CBL (+108595)	38.7776	10.3104	5.61616	10.6618
cg02529544	16: 87690083	JPH3	JPH3 (+53585)	SLC7A5 (+213016)	38.7738	16.897	7.13418	2.66824
cg10043593	16: 1783590	MAPK8IP3;MAPK8IP3	MAPK8IP3 (+27370)	NME3 (+38119)	38.7681	12.2085	0.0341931	1.28385
cg10513330	2: 28829939	PLB1;PLB1	PPP1CB (-144674)	PLB1 (+111002)	38.7663	5.10845	18.3389	1.57849
cg27423323	20: 2963112	PTPRA;PTPRA;PTPRA	GNRH2 (-61155)	PTPRA (+59260)	38.7176	4.92389	23.7375	7.47746
cg13465946	19: 13208349	NFIX	LYL1 (+5624)	NFIX (+101766)	38.7167	9.78303	19.6182	11.5342
cg21757314	7: 104641631		MLL5 (-13005)	LHFPL3 (+672528)	38.7149	9.44838	8.85056	4.62583
cg16692534	17: 80525324	FOXK2	FOXK2 (+47731)	WDR45L (+81086)	38.6794	8.34441	22.1942	6.45521
cg11505661	12: 57618965	NXPH4	SHMT2 (-4390)		38.6749	6.21741	2.72753	6.20437
cg02543850	11: 33346306	HIPK3;HIPK3	C11orf41 (-217570)	HIPK3 (+67139)	38.6698	5.23189	28.9841	4.52626
cg19904122	19: 3286059	BRUNOL5	NFIC (-80505)	CELF5 (+61359)	38.623	10.8517	12.916	4.74003
cg23989207	17: 80870107	TBCD	ZNF750 (-72177)	B3GNTL1 (+139578)	38.6225	8.79189	8.14305	6.4917
cg19305488	19: 1468359	APC2	C19orf25 (+10868)	APC2 (+18212)	38.6053	5.09284	29.7925	4.05088
cg22816857	19: 11565391	ELAVL3;ELAVL3	PRKCSH (+19123)	ELAVL3 (+26411)	38.6018	10.5622	10.2229	7.29759
cg01713086	8: 28268413		FZD3 (-83308)	ZNF395 (-24437)	38.6015	5.15827	14.9147	4.99844
cg25140345	1: 2440291	PANK4	PANK4 (+17743)	PLCH2 (+32538)	38.5953	13.0406	10.6893	3.84727
cg15116677	18: 48190513	MAPK4	MAPK4 (+104030)	MRO (+155920)	38.5936	13.9391	-3.49061	2.77998
cg21141143	5: 60922694		C5orf64 (-10941)	ZSWIM6 (+294595)	38.5554	7.47585	36.5619	2.97298
cg10174683	16: 85619974		KIAA0182 (-26949)	KIAA0513 (+558565)	38.5451	10.8841	8.88903	12.8614
cg08822897	11: 64258103		SLC22A11 (-64994)	RPS6KA4 (+131479)	38.5289	3.7425	11.2869	5.30088
cg12428298	2: 71206811	ANKRD53;ANKRD53	TEX261 (+15189)	ATP6V1B1 (+43814)	38.5203	8.9695	8.89604	3.03184
cg13380204	17: 40441155	STAT5A	STAT5A (+1591)	STAT3 (+99357)	38.5174	5.30568	34.7824	5.5428
cg05357527	17: 77090559	HRNBP3	ENGASE (+19541)	RBFOX3 (+388120)	38.4987	8.90182	-4.65832	3.20601
cg08882472	6: 56607099	DST;DST;DST;DST	KIAA1586 (-304284)	DST (-99406)	38.4953	4.62582	21.0156	3.1294
cg19740859	2: 2193641	MYT1L	PXDN (-445351)	MYT1L (+141403)	38.4904	12.1905	6.29601	11.4162
cg20709110	22: 19946873	COMT;COMT;COMT	TXNRD2 (-17515)	ARVCF (+57435)	38.475	15.4086	16.0903	7.56063
cg04874782	2: 241900108		SNED1 (-38146)	AGXT (+91947)	38.4603	7.56646	14.7379	7.13871
cg21725652	8: 10918152	XKR6	SOX7 (-330131)	XKR6 (+140722)	38.4579	9.56478	13.6527	5.39797
cg11489090	8: 10405250		PRSS55 (+22195)	RP1L1 (+107366)	38.457	7.69566	15.0796	7.92573
cg01183711	16: 88883084	GALNS	APRT (-4743)		38.4457	12.0096	11.7176	5.28939
cg24989405	2: 106804783	UXS1	UXS1 (+6011)	C2orf40 (+122671)	38.4442	8.68703	16.4197	4.31234
cg12483984	20: 62545440	DNAJC5	DNAJC5 (+18986)	UCKL1 (+42359)	38.4392	4.81549	11.9516	3.99548
cg11546537	10: 121508846	INPP5F;INPP5F	INPP5F (+23288)	MCMBP (+123547)	38.4389	8.23886	6.98649	5.5476
cg16844053	7: 148404978	CUL1	CUL1 (+9046)	EZH2 (+176462)	38.4369	5.21912	22.4753	7.41415
cg05306745	17: 76921845	TIMP2	TIMP2 (-374)		38.4311	10.0083	-0.314709	1.52785
cg14782266	2: 42565367		COX7A2L (+23620)	EML4 (+168878)	38.4214	13.1568	-0.0737645	3.45885
cg03162143	4: 762159	PCGF3	CPLX1 (+57785)	PCGF3 (+62587)	38.4204	8.37138	14.4384	5.157
cg12392473	20: 48099331	KCNB1	KCNB1 (-149)		38.3993	6.71174	2.83015	0.910786
cg18005280	3: 66463731	LRIG1	LRIG1 (+87113)	SLC25A26 (+344447)	38.3943	10.7092	6.72521	7.52388
cg13931640	9: 137277819	RXRA	COL5A1 (-255832)	RXRA (+59504)	38.394	10.6013	17.0455	3.65802
cg16993108	7: 1986301	MAD1L1;MAD1L1;MAD1L1	ELFN1 (+237504)	MAD1L1 (+286281)	38.3938	5.92015	4.81023	8.34614
cg25934700	22: 50644755	SELO	PANX2 (+35596)	TUBGCP6 (+38644)	38.3883	11.4047	7.44626	9.66177
cg23202468	3: 42705828	ZBTB47	ZBTB47 (+10653)	HHATL (+38490)	38.3762	8.60011	18.8361	12.3092
cg24899767	17: 73499833	CASKIN2;CASKIN2	CASKIN2 (+11793)	KIAA0195 (+47170)	38.3684	16.8409	11.268	2.16349
cg03673989	11: 380069	B4GALNT4	PKP3 (-14147)	B4GALNT4 (+10275)	38.3649	12.5081	14.73	11.2088
cg07359545	22: 19711327	GP1BB;SEPT5	TBX1 (-32898)	GP1BB (+5336)	38.3568	8.44461	12.1919	2.7242
cg07803375	7: 811206	HEATR2	SUN1 (-60935)	PRKAR1B (-43894)	38.3541	7.5639	27.2263	8.19963
cg08373904	11: 1543275	HCCA2	MOB2 (-35328)	DUSP8 (+49874)	38.3421	7.50061	27.2675	6.55326
cg07831918	16: 84690554	KLHL36	USP10 (-43000)	COTL1 (-38886)	38.3203	10.2326	12.0712	11.3903
cg27056175	8: 141556352	EIF2C2;EIF2C2	CHRAC1 (+34956)	EIF2C2 (+89293)	38.3168	4.85099	9.17286	5.01993
cg12002710	11: 44765125		TSPAN18 (-20850)	CD82 (+177985)	38.306	6.15548	13.4211	10.4752
cg16355531	10: 126370306	FAM53B	FAM53B (+62623)	LHPP (+219966)	38.306	9.26805	7.7496	9.5772
cg27405731	7: 101571203	CUX1;CUX1;CUX1	SH2B2 (-357201)	CUX1 (+110322)	38.2957	6.66131	16.412	4.59333
cg04949193	6: 157469080	ARID1B;ARID1B;ARID1B	TMEM242 (+276172)	ARID1B (+370017)	38.2855	10.0193	20.7854	8.35461
cg19201009	10: 99475406	MARVELD1;MARVELD1;MARVELD1	ZFYVE27 (-21471)	MARVELD1 (+1942)	38.2615	8.22227	24.2426	6.62566
cg23386895	11: 65083974	CDC42EP2	DPF2 (-17250)	CDC42EP2 (+1686)	38.2506	5.00471	16.5981	8.96368
cg14768519	17: 79870056	SIRT7;PCYT2	PCYT2 (-717)		38.2495	15.0346	14.7751	6.63784
cg15270970	7: 30791913	INMT	INMT (+163)		38.2297	9.54651	9.82822	5.65439
cg20327845	10: 3138418	PFKP	PFKP (+28707)	PITRM1 (+76614)	38.2033	4.9215	7.63861	5.15045
cg16305746	3: 197236368		DLG1 (-210922)	BDH1 (+46489)	38.1672	12.3018	12.1292	7.89617
cg17353893	7: 73753326	CLIP2;CLIP2	GTF2IRD1 (-114793)	CLIP2 (+49522)	38.1634	7.05785	15.1918	13.4211
cg07164791	10: 134885969		KNDC1 (-88001)	GPR123 (+1537)	38.1603	8.78878	17.5365	9.50833
cg21459532	18: 59483441	RNF152	RNF152 (+76862)	CDH20 (+325807)	38.1503	9.79848	-3.81462	2.07532
cg20626045	10: 45477672	RASSF4	C10orf10 (-3343)		38.1457	6.09981	25.7658	6.64455
cg24348495	20: 62693971	TCEA2;TCEA2	TCEA2 (+5533)	RGS19 (+17352)	38.14	8.07973	19.7404	6.77296
cg09991769	14: 103242929	TRAF3;TRAF3;TRAF3	TRAF3 (-886)		38.1296	11.3427	13.6796	5.65497
cg15436123	4: 3390332	RGS12;RGS12;RGS12	HGFAC (-53393)	RGS12 (+74459)	38.116	8.82895	29.8835	3.34085
cg05255168	16: 1518657	CLCN7;CLCN7	C16orf91 (-39313)	CLCN7 (+6427)	38.116	6.77807	14.6533	11.0778
cg07984614	10: 126314798	FAM53B	FAM53B (+118131)	LHPP (+164458)	38.1115	18.3877	3.62763	3.01766
cg14131220	9: 34590742	CNTFR;CNTFR	CNTFR (-1008)		38.1025	8.21673	21.3991	3.16472
cg01792257	14: 77242523	VASH1	VASH1 (+14289)	IRF2BPL (+252510)	38.0924	16.5415	22.8399	9.37684
cg06368978	1: 2249896		RER1 (-73317)	SKI (+89763)	38.0611	12.5069	1.40951	2.46178
cg05277504	17: 79961614	ASPSCR1	STRA13 (+19158)	ASPSCR1 (+26189)	38.0574	10.3999	3.50949	7.88819
cg19921377	19: 7580209	ZNF358	ZNF358 (-794)		38.0423	6.12394	16.6782	11.1455
cg01208614	5: 141031443	FCHSD1	RELL2 (+14927)	ARAP3 (+30356)	38.0412	6.65244	37.9961	3.39917
cg17928916	17: 80041824	FASN	DUS1L (-18145)	FASN (+14281)	38.0395	12.4361	14.3927	8.46101
cg20577468	8: 80803196		HEY1 (-123099)	MRPS28 (+139309)	38.0318	3.94105	31.1691	4.20414
cg08677655	17: 1549108	SCARF1;SCARF1;SCARF1;SCARF1;SCARF1	SCARF1 (-68)		38.0216	9.08519	16.6169	7.55323
cg18673825	12: 121647177	P2RX4	P2RX4 (-486)		38.0104	7.24442	22.039	5.68415
cg18906815	12: 124996063	NCOR2;NCOR2	NCOR2 (+55946)	ZNF664 (+538302)	38.0045	4.0108	19.6026	4.76695
cg14204619	11: 1469370	BRSK2	MOB2 (+32744)	BRSK2 (+58242)	38.0037	11.3728	0.88335	3.54679
cg25294526	17: 7786177		CHD3 (-1945)		37.9893	9.71824	39.1275	5.93937
cg05670093	11: 1304306	TOLLIP	TOLLIP (+26585)	MUC5B (+60012)	37.982	12.3552	8.47123	9.78459
cg13415629	9: 134731631		RAPGEF1 (-146403)	MED27 (+223642)	37.9618	12.434	4.2279	6.45839
cg10294252	15: 74912474	CLK3;CLK3	CLK3 (+5140)	EDC3 (+75911)	37.9605	15.4195	11.0755	2.98314
cg02140384	1: 61518897		C1orf87 (-979456)	NFIA (-28636)	37.9538	10.8241	31.985	4.74866
cg07017164	17: 44087629	MAPT;MAPT;MAPT;MAPT;MAPT;MAPT	STH (+11014)	KIAA1267 (+182642)	37.9462	11.5923	11.7903	11.0137
cg12582616	6: 15427489	JARID2	JARID2 (+180963)	DTNBP1 (+235799)	37.9324	9.67556	27.1406	4.63911
cg03669698	22: 29707524	GAS2L1;GAS2L1;GAS2L1	RASL10A (+4223)	GAS2L1 (+4528)	37.9223	8.14779	11.0221	6.88036
cg18546006	13: 50569769	TRIM13;TRIM13;TRIM13;TRIM13;DLEU2	TRIM13 (-1373)		37.9209	5.58763	31.9866	10.7729
cg23668057	17: 76164111	SYNGR2	SYNGR2 (-559)		37.9147	5.50245	33.1412	8.74873
cg23947919	12: 132406608	ULK1	PUS1 (-7204)	ULK1 (+27330)	37.9101	11.0451	8.6615	8.86439
cg03790745	11: 63679432	RCOR2	RCOR2 (+4883)	MARK2 (+73033)	37.8759	8.82657	18.5991	5.21504
cg09001549	12: 129281454	SLC15A4	SLC15A4 (+27086)	TMEM132C (+529507)	37.8613	8.73075	25.8432	7.11664
cg22191277	19: 33870347	CEBPG	CEBPG (+4918)	PEPD (+142451)	37.8587	4.08822	12.3023	6.04079
cg27629898	8: 142070851		PTK2 (-59440)	SLC45A4 (+167821)	37.8509	13.8198	14.0354	8.17651
cg04872399	1: 201346784	TNNT2;TNNT2;TNNT2;TNNT2;TNNT2;TNNT2;TNNT2;TNNT2	TNNT2 (+20)		37.8456	7.42262	1.00328	4.15812
cg24439334	1: 2345374	PEX10;PEX10	PEX10 (-1365)		37.8428	8.85446	17.9125	4.96042
cg11960435	20: 31434982	MAPRE1	MAPRE1 (+27284)	SUN5 (+157256)	37.8377	8.31103	9.40386	5.99856
cg27467383	22: 38073472	LGALS1	NOL12 (-8871)	LGALS1 (+1860)	37.8362	7.95559	12.6986	4.03373
cg17330061	7: 98630634	SMURF1;SMURF1	SMURF1 (+111108)	TRRAP (+154522)	37.825	6.09017	19.491	8.03941
cg25380351	6: 31106181	PSORS1C1;PSORS1C2	PSORS1C2 (+945)		37.8235	6.23665	22.4407	6.33894
cg08926365	6: 112007564	FYN;FYN;FYN	TRAF3IP2 (-80091)	FYN (+33700)	37.8219	5.65823	11.8475	7.2771
cg26807432	10: 712207	DIP2C	DIP2C (+23400)	ZMYND11 (+486274)	37.8199	5.43386	-7.02212	6.45934
cg02600099	11: 111589721	SIK2	PPP2R1B (+47447)	SIK2 (+116552)	37.8081	5.41905	24.7993	11.1779
cg10093859	1: 1230440	ACAP3	ACAP3 (+12828)	SCNN1D (+14625)	37.8044	6.86653	5.59047	5.10123
cg05317714	8: 145698116	KIFC2	FOXH1 (+3601)	KIFC2 (+6379)	37.7957	10.6634	11.2313	6.05478
cg00189176	22: 24132508	SMARCB1;SMARCB1	SMARCB1 (+3359)	DERL3 (+48690)	37.776	7.76064	15.1988	3.73491
cg20309606	1: 208390710	PLXNA2	CD34 (-306028)	PLXNA2 (+26954)	37.7708	4.86496	12.8152	3.82019
cg08734053	1: 35442250		DLGAP3 (-71267)	LOC653160 (+2056)	37.764	5.75152	10.2116	2.83333
cg07559420	10: 76686512	MYST4	KAT6B (+100134)	DUPD1 (+131759)	37.7569	9.53313	10.1067	3.73969
cg17653203	4: 2933715	MFSD10;MFSD10	MFSD10 (+2870)	ADD1 (+88132)	37.7565	11.9572	35.8063	3.01869
cg03768727	12: 121659614	P2RX4	P2RX4 (+11951)	CAMKK2 (+76496)	37.7439	9.39004	8.94355	7.0486
cg06564132	19: 14552177	PKN1;PKN1	PKN1 (+1092)	PTGER1 (+33996)	37.7218	11.7228	-3.03307	2.07219
cg18017627	6: 52268072	PAQR8	EFHC1 (-16921)	PAQR8 (+41147)	37.7209	5.08492	7.08452	5.74248
cg04170535	2: 161127677		ITGB6 (-71089)	RBMS1 (+222640)	37.7147	5.13632	19.0905	6.71974
cg01716603	17: 37029974	LASP1	LASP1 (+3863)	PLXDC1 (+277927)	37.7139	7.55374	20.2981	4.96764
cg23773946	20: 62327968	TNFRSF6B;TNFRSF6B	TNFRSF6B (+838)		37.7047	7.39649	18.8616	5.38245
cg01363572	16: 9203216	C16orf72	USP7 (-145876)		37.7022	9.30842	28.7067	5.58114
cg11404795	17: 27948506	CORO6	CORO6 (-66)		37.6999	7.06287	14.5379	5.0007
cg01735277	15: 75077691	CSK;CSK	LMAN1L (-27502)	CSK (+3267)	37.6861	6.08404	14.9064	8.54709
cg02364970	17: 77921375	TBC1D16	CBX4 (-108163)	TBC1D16 (+88271)	37.6688	10.3657	-1.86439	9.31156
cg14879736	3: 139062602	MRPS22	MRPS22 (-195)		37.659	14.1812	25.1801	7.72424
cg18845718	13: 47370386	ESD	ESD (+980)		37.651	8.12008	18.5087	3.20161
cg18307783	5: 92931623		NR2F1 (+12581)	POU5F2 (+145685)	37.6498	11.3431	10.153	10.9198
cg04948503	14: 64105073	WDR89;WDR89	PPP2R5E (-94995)	SGPP1 (+89682)	37.6286	9.58168	18.1161	9.13118
cg06147087	2: 170687433	UBR3	MYO3B (-347221)	UBR3 (+3416)	37.626	7.75826	21.7466	4.14885
cg06323521	1: 27710217	CD164L2	CD164L2 (-413)		37.6127	9.41066	11.0745	6.77121
cg27349909	4: 746564	PCGF3	PCGF3 (+46992)	CPLX1 (+73380)	37.5935	9.27401	4.70783	2.8651
cg00500789	1: 43751370	C1orf210;C1orf210	C1orf210 (-121)		37.5887	16.418	9.96381	3.68856
cg23311929	10: 126698647	CTBP2;CTBP2;CTBP2	CTBP2 (+17805)	ZRANB1 (+67956)	37.5872	3.42864	7.06228	3.46485
cg27268279	10: 71672083	COL13A1;COL13A1;COL13A1;COL13A1;COL13A1;COL13A1;COL13A1;COL13A1;COL13A1;COL13A1;COL13A1;COL13A1;COL13A1;COL13A1;COL13A1;COL13A1;COL13A1;COL13A1;COL13A1;COL13A1	H2AFY2 (-140273)	COL13A1 (+110440)	37.5861	12.0368	14.9951	8.10951
cg17901038	17: 74385781	UBE2O	SPHK1 (+5092)	UBE2O (+63506)	37.5626	7.40698	21.7183	7.51783
cg08194989	8: 41655154	ANK1;ANK1;ANK1;ANK1;ANK1	NKX6-3 (-150280)	ANK1 (+99125)	37.5501	9.62832	14.545	4.32951
cg14480343	15: 89876619	POLG;POLG	POLG (+1406)	FANCI (+89426)	37.5417	13.0475	12.4617	14.3771
cg23112821	14: 100658902		YY1 (-46199)	DEGS2 (-32891)	37.5376	10.3584	19.9783	3.31591
cg11714320	12: 111845176	SH2B3	SH2B3 (+1425)	ATXN2 (+192303)	37.537	8.08491	27.696	3.77932
cg00082787	22: 29424662	ZNRF3	KREMEN1 (-44403)	ZNRF3 (+144908)	37.5229	8.52446	17.6996	8.54083
cg00419094	12: 106480579	NUAK1	APPL2 (-850572)	NUAK1 (+53231)	37.5167	7.16058	7.59047	4.05934
cg13990926	12: 54133447		HOXC13 (-199128)	CALCOCO1 (-12141)	37.514	3.31819	0.526488	1.37618
cg15118279	8: 38851155	TM2D2;TM2D2;TM2D2;TM2D2	ADAM9 (-3349)	TM2D2 (+2885)	37.5117	8.35768	23.8351	7.73515
cg04608004	1: 9781268	PIK3CD	PIK3CD (+69479)	CLSTN1 (+103281)	37.5042	9.4419	6.24921	3.51068
cg26688911	20: 39969536	LPIN3	LPIN3 (-23)		37.4976	3.52455	25.1441	2.97658
cg06769258	4: 680338	MFSD7	MFSD7 (+2634)	MYL5 (+8628)	37.4891	7.61113	20.3898	2.89937
cg19005275	12: 113588263	CCDC42B	RASAL1 (-14705)	DDX54 (+35020)	37.4777	17.9665	26.118	7.42073
cg13429812	13: 113866280	CUL4A;CUL4A	PCID2 (-3252)	CUL4A (+2350)	37.4756	7.47902	13.7517	4.42802
cg10836101	19: 30020886	VSTM2B	POP4 (-76283)	VSTM2B (+3396)	37.4713	3.77897	19.3545	2.8252
cg03156170	17: 55673870	MSI2;MSI2	MRPS23 (+253562)	MSI2 (+339940)	37.4682	5.52238	17.6507	4.89637
cg09272923	1: 7730096	CAMTA1	VAMP3 (-101232)	CAMTA1 (+884713)	37.4626	6.58994	25.6818	3.60843
cg12043732	20: 61284223	SLCO4A1	NTSR1 (-55965)	SLCO4A1 (+10427)	37.4572	8.93803	10.575	5.79888
cg06203364	1: 2137307	C1orf86	SKI (-22826)	PRKCZ (+155399)	37.4528	11.69	11.3062	17.1695
cg09487101	19: 1287428	EFNA2	MUM1 (-67547)	EFNA2 (+1276)	37.45	5.55704	19.3736	8.0895
cg17342071	2: 241076416	MYEOV2;MYEOV2	OR6B3 (-90928)	OTOS (+3656)	37.4491	4.88778	23.9196	3.98917
cg13599131	10: 133796523	BNIP3	BNIP3 (-1089)		37.442	6.64055	12.4249	13.3704
cg15983385	6: 29589056	GABBR1;GABBR1;GABBR1	GABBR1 (+11905)	OR2H2 (+33374)	37.4387	8.16501	10.3533	6.8557
cg25789370	6: 167415325	FGFR1OP;FGFR1OP	CCR6 (-109969)	FGFR1OP (+2510)	37.417	8.89651	28.1666	5.51539
cg00345343	16: 89422185	ANKRD11	ANKRD11 (+134783)	ZNF778 (+138075)	37.4103	6.44167	7.46442	6.10271
cg14458783	17: 1028673	ABR;ABR	ABR (+54457)	TIMM22 (+128317)	37.3604	15.6574	3.8697	6.20993
cg19299755	11: 116706051		APOA1 (+2286)	APOC3 (+5428)	37.3592	7.63275	22.2672	4.18537
cg09346993	6: 31938358	STK19;STK19;STK19;DOM3Z	STK19 (-1287)		37.3575	4.26287	27.5708	8.07642
cg02936752	19: 54963326	LENG8	LENG8 (+3262)	LENG9 (+11567)	37.3496	9.55983	5.996	2.27546
cg20267897	20: 62433369	ZBTB46	ZBTB46 (+3486)	SLC2A4RG (+62159)	37.3387	9.00603	3.54154	11.3632
cg07472953	17: 38170906	CSF3;CSF3;CSF3	CSF3 (-707)		37.3172	9.61913	9.42696	7.91166
cg26075639	7: 2758392		AMZ1 (+39230)	GNA12 (+125566)	37.3138	8.01117	28.3633	8.64266
cg09476997	16: 2087932	SLC9A3R2;SLC9A3R2	NTHL1 (+9934)	SLC9A3R2 (+11064)	37.3086	7.21667	18.3964	3.53625
cg16476991	13: 114831404	RASA3	GAS6 (-264359)	RASA3 (+66690)	37.2724	11.2996	36.7946	3.94479
cg00081019	1: 243658800	SDCCAG8;AKT3	SDCCAG8 (+239494)	AKT3 (+347783)	37.2697	5.47187	19.4932	1.71499
cg13187009	20: 55965497	RBM38;RBM38	RBM38 (-956)		37.2637	11.9996	28.7696	11.7802
cg01981960	7: 101274037	MYL10	MYL10 (-1462)		37.256	14.5561	8.35997	5.00027
cg17414101	2: 241855379		SNED1 (-82875)	AGXT (+47218)	37.2488	13.887	21.1202	10.2631
cg27180994	7: 43929080	URGCP;URGCP;URGCP	MRPS24 (-19936)	URGCP (+17150)	37.2247	9.62054	18.6824	4.35013
cg01629749	7: 959866	ADAP1	ADAP1 (+34439)	GET4 (+43676)	37.222	13.2973	21.5592	14.1164
cg04107994	7: 6209931	CYTH3	USP42 (+65382)	CYTH3 (+102310)	37.2145	5.24023	6.7687	7.0891
cg18696576	6: 34203630	HMGA1;HMGA1;HMGA1;HMGA1;HMGA1	HMGA1 (-1019)		37.2068	9.94871	18.9602	6.41963
cg20053493	11: 47776175	FNBP4	AGBL2 (-39248)	NUP160 (+93881)	37.2031	7.45605	17.9139	14.3833
cg00813509	12: 124941317	NCOR2;NCOR2	NCOR2 (+110692)	ZNF664 (+483556)	37.1869	5.83525	7.44107	4.88943
cg08550588	6: 31696063	DDAH2	DDAH2 (+1975)	C6orf25 (+4943)	37.1857	9.65037	12.6483	13.6613
cg11285327	22: 18273802	MICAL3	BID (-16372)	MICAL3 (+233522)	37.1753	5.22716	9.23335	7.68629
cg14071503	19: 50391752	TBC1D17;TBC1D17	IL4I1 (+8394)	TBC1D17 (+11071)	37.1626	14.2475	15.8042	10.5631
cg04364230	1: 110750033		KCNC4 (-3302)		37.1516	9.94063	9.64415	9.50969
cg11492063	17: 5990345	WSCD1	WSCD1 (+16412)	AIPL1 (+348173)	37.1456	7.29404	5.02765	3.75867
cg05208895	7: 100276062	GNB2	GNB2 (+4700)	GIGYF1 (+10807)	37.1433	10.92	27.3449	7.76684
cg27147556	17: 41477350	ARL4D	ARL4D (+998)		37.1204	5.87059	15.8098	10.7604
cg25858249	6: 150920485	PLEKHG1	PLEKHG1 (-513)		37.112	10.3105	27.5262	4.52429
cg03726569	19: 5587744	SAFB2	SAFB2 (+35193)	ZNRF4 (+132319)	37.1038	7.30276	14.8672	5.0155
cg20823455	1: 120166605	ZNF697	ZNF697 (+23784)	HSD3B1 (+116780)	37.0911	11.6855	10.3958	14.7834
cg07275979	8: 124084365	WDR67;WDR67	WDR67 (-554)		37.0716	5.57278	26.4127	5.80965
cg04456916	5: 178902699		ADAMTS2 (-130269)	RUFY1 (-74871)	37.0688	6.09916	22.7781	8.59525
cg27425169	15: 66313425	MEGF11	RAB11A (+151629)	MEGF11 (+232649)	37.0531	5.01986	5.49961	3.50205
cg24442454	6: 37616803	MDGA1	CCDC167 (-149104)	MDGA1 (+48962)	37.0057	4.72079	2.19164	6.96962
cg15673994	1: 151675859	TNRC4	CELF3 (+13430)	SNX27 (+91198)	36.9874	15.9377	7.34951	1.78609
cg17763354	10: 86016954	RGR;RGR;RGR	RGR (+12146)		36.9863	4.77758	4.98277	3.54878
cg08293097	17: 17682641	SMCR5;RAI1	SREBF1 (+57683)	RAI1 (+97855)	36.9842	13.6444	20.4268	2.95754
cg20595268	12: 124901695	NCOR2;NCOR2	NCOR2 (+150314)	ZNF664 (+443934)	36.9797	11.8936	11.9582	3.91485
cg10098021	6: 30653732	KIAA1949;KIAA1949	DHX16 (-12903)	PPP1R18 (+1360)	36.9763	2.9124	18.1687	2.21193
cg26970242	7: 45042639	CCM2;CCM2;CCM2;CCM2	CCM2 (+2853)	NACAD (+85853)	36.9749	12.8261	16.3662	6.3611
cg17647904	12: 124908601	NCOR2;NCOR2	NCOR2 (+143408)	ZNF664 (+450840)	36.9629	8.01634	27.9829	9.3173
cg25973354	19: 1395646		GAMT (+5905)	NDUFS7 (+11940)	36.9485	11.6497	16.2162	8.56484
cg01782059	1: 44715942	ERI3	DMAP1 (+36818)	ERI3 (+104996)	36.9425	8.9968	14.1019	13.1051
cg02283735	1: 44011587	PTPRF;PTPRF	KDM4A (-104209)	PTPRF (+15041)	36.9415	9.30828	5.55609	4.91124
cg07283601	12: 132210078	SFRS8	MMP17 (-102862)	SFSWAP (+14444)	36.9339	6.47413	6.97623	4.05613
cg25882887	8: 22844374	RHOBTB2	PEBP4 (-58954)	RHOBTB2 (-8986)	36.9301	7.53777	21.5845	9.51972
cg20512711	11: 31841524		PAX6 (-2016)		36.9234	4.9899	3.0049	8.89806
cg25627714	2: 97174709	NEURL3	NEURL3 (-3616)		36.9178	5.11489	15.2894	8.34259
cg11105872	3: 71543684	FOXP1;FOXP1	FOXP1 (-249369)	EIF4E3 (+230841)	36.9111	6.25102	20.844	4.51282
cg09885622	5: 1504991	LPCAT1	SLC6A3 (-59449)	LPCAT1 (+19084)	36.8978	9.99393	10.9733	8.01157
cg09597710	7: 1121124	C7orf50;C7orf50;C7orf50	GPER (-6598)	GPR146 (+23984)	36.8943	15.9503	-2.91028	4.43598
cg04352288	16: 87958407	CA5A	SLC7A5 (-55308)	CA5A (+11704)	36.8936	12.6097	-0.65044	1.18139
cg12102538	3: 101401630	RPL24	ZBTB11 (-5643)	RPL24 (+3932)	36.8851	9.31767	18.9269	8.34075
cg24295300	19: 4043300		ZBTB7A (+23515)	PIAS4 (+35552)	36.8809	4.80087	25.7934	14.4085
cg12395689	10: 133777125		BNIP3 (+18309)	PPP2R2D (+29166)	36.8685	13.1815	13.2221	7.144
cg18994254	10: 104495290	SFXN2	C10orf26 (-8436)	SFXN2 (+20993)	36.867	7.96373	17.922	6.02448
cg17481703	13: 76444831		LMO7 (+234373)		36.8614	8.14327	25.9545	5.87674
cg03960390	1: 2334914	RER1	PEX10 (+9095)	RER1 (+11701)	36.8601	9.51861	11.8097	11.1255
cg08731696	1: 59280489		FGGY (-482135)	JUN (-30705)	36.8569	12.8053	24.3728	6.39156
cg12177010	15: 44083728	SERF2	SERF2 (-445)		36.8407	10.0648	19.1087	4.52957
cg17419299	13: 48876950	RB1	RB1 (-932)		36.8304	6.18337	22.9759	5.51716
cg19912736	10: 93567154	TNKS2	TNKS2 (+9004)	FGFBP3 (+102103)	36.8272	6.53287	18.0077	6.93588
cg03941745	16: 30442009	DCTPP1	DCTPP1 (-637)		36.7948	6.71053	29.8219	4.42516
cg08737236	16: 2254692	MLST8	MLST8 (-485)		36.7942	4.52716	13.6053	2.26297
cg17878881	12: 125349072	SCARB1;SCARB1	SCARB1 (-554)		36.7934	4.7841	19.3257	4.28665
cg19136632	3: 69133862	ARL6IP5	UBA3 (-4339)	ARL6IP5 (-227)	36.7894	8.38256	27.1406	7.65624
cg09541794	8: 144872852		FAM83H (-56939)	SCRIB (+24696)	36.7885	13.3837	2.55569	11.9233
cg13910439	9: 2022036	SMARCA2;SMARCA2	VLDLR (-599756)	SMARCA2 (+6695)	36.7802	7.69273	16.5992	7.36524
cg21073930	19: 12984170	MAST1	DNASE2 (+8164)	MAST1 (+34912)	36.7729	10.0537	3.13127	6.35822
cg10319629	12: 132285459		MMP17 (-27481)	SFSWAP (+89825)	36.7697	11.5807	17.9801	8.07563
cg14066075	9: 140325583	NOXA1	NOXA1 (+7737)	ENTPD8 (+10317)	36.7667	18.3243	25.4578	13.214
cg08678044	19: 51226849	CLEC11A	CLEC11A (+245)		36.7609	6.35176	25.4327	5.69693
cg23202575	3: 183888295	DVL3	AP2M1 (-4338)		36.744	19.6688	16.5509	15.9808
cg00070235	16: 1682446	CRAMP1L	HN1L (-45831)	CRAMP1L (+17806)	36.7411	6.88929	6.01834	5.73811
cg17918326	20: 34823957	C20orf4	DLGAP4 (-171490)	EPB41L1 (+81296)	36.7401	4.85548	26.8368	5.56444
cg24516259	1: 2428864	PLCH2	PLCH2 (+21111)	PANK4 (+29170)	36.7311	9.45025	1.55682	6.24828
cg09437523	16: 85247785		KIAA0182 (-399138)	KIAA0513 (+186376)	36.701	11.114	2.67421	3.24019
cg04129548	2: 227662083	IRS1	IRS1 (+1422)		36.6923	8.51792	14.3586	9.71321
cg02389590	8: 110658029	GOLSYN;GOLSYN;GOLSYN;GOLSYN;GOLSYN;GOLSYN;GOLSYN;GOLSYN;GOLSYN;GOLSYN;GOLSYN;GOLSYN;GOLSYN;GOLSYN	SYBU (-979)		36.6844	11.4432	15.7828	9.21465
cg10256077	16: 89341851	ANKRD11	ZNF778 (+57741)	ANKRD11 (+215117)	36.6842	10.0885	-3.4741	3.04918
cg12778183	17: 56769387	TEX14;TEX14;RAD51C;TEX14;TEX14;RAD51C	RAD51C (-575)	TEX14 (+28)	36.6715	9.76684	18.5465	7.50592
cg02287105	6: 32115284		FKBPL (-17218)	PRRT1 (+4435)	36.6608	8.23752	5.26588	5.17408
cg11064170	2: 178080435	HNRNPA3	HNRNPA3 (+3014)	NFE2L2 (+49423)	36.6586	4.17675	24.1902	9.58226
cg26495757	8: 21992877		HR (-4313)		36.6524	9.32882	17.4812	5.67804
cg19201856	7: 73600995	EIF4H;EIF4H	LAT2 (-23091)	EIF4H (+12290)	36.6467	8.65793	28.256	6.14065
cg07151594	11: 1295072		TOLLIP (+35819)	MUC5B (+50778)	36.6313	8.98374	19.7445	7.02366
cg10090414	8: 142309652		SLC45A4 (-70980)	GPR20 (+67712)	36.6296	11.1638	0.899098	4.75488
cg08802482	7: 2657119		TTYH3 (-14483)	IQCE (+58488)	36.6115	8.98689	6.20582	3.67937
cg11886880	14: 104376135		PPP1R13B (-62209)	C14orf2 (+11767)	36.6113	8.64833	9.69217	4.26226
cg15920131	12: 57601886	LRP1	NXPH4 (-8691)	LRP1 (+79605)	36.6087	15.2256	6.62485	1.69466
cg26002370	10: 73596857	PSAP;PSAP;PSAP	C10orf54 (-63521)	PSAP (+14224)	36.6023	10.1939	26.1143	4.70243
cg01601926	16: 8986308	USP7	CARHSP1 (-23446)	USP7 (+71032)	36.6006	10.2146	8.23163	4.70106
cg05054531	12: 132929737		P2RX2 (-265665)	GALNT9 (-23833)	36.5983	10.0513	2.9998	17.8965
cg25954028	12: 124941423	NCOR2;NCOR2	NCOR2 (+110586)	ZNF664 (+483662)	36.5976	4.87232	22.2568	3.6693
cg16653408	22: 42313569		SHISA8 (-2899)		36.5821	7.551	14.4706	4.36385
cg12309703	2: 218621258	DIRC3	TNP1 (-896477)	TNS1 (+187537)	36.5821	8.65501	15.9268	5.91226
cg14169740	9: 139132818	QSOX2	LHX3 (-37815)	QSOX2 (+4868)	36.5818	13.6314	5.4466	2.494
cg24730892	1: 6094993	KCNAB2;KCNAB2	NPHP4 (-42461)	KCNAB2 (-10987)	36.5707	10.522	5.40153	6.00801
cg15082394	6: 33264525	RGL2;RGL2	RGL2 (+2639)	PFDN6 (+7148)	36.5653	4.39987	14.8133	4.71044
cg15111486	1: 184195211		TSEN15 (+174401)	EDEM3 (+528829)	36.5578	15.2525	-2.90599	1.48362
cg19360850	1: 155654191	YY1AP1;YY1AP1	DAP3 (-4690)		36.5388	8.17	23.3253	5.08469
cg04315214	1: 2043799	PRKCZ;PRKCZ;PRKCZ	SKI (-116334)	PRKCZ (+61891)	36.537	8.43215	7.22471	9.60872
cg17403699	7: 152622135		ACTR3B (+165285)		36.5226	5.44641	23.8226	6.65645
cg15183704	15: 91207655		BLM (-52923)	CRTC3 (+134458)	36.51	11.8333	24.2879	6.8775
cg10066231	7: 99646992	ZSCAN21	ZSCAN21 (-424)		36.4934	7.52693	27.8783	6.20984
cg24676071	7: 45613410	ADCY1	ADCY1 (-714)		36.4884	6.37996	16.6337	8.76179
cg00082833	16: 1561275	IFT140	TMEM204 (-22659)	TELO2 (+17924)	36.487	11.3954	7.2258	5.53298
cg01150866	10: 45460926	RASSF4	RASSF4 (+5708)	C10orf10 (+13403)	36.471	6.07597	17.719	3.12998
cg06434316	5: 157157993	THG1L	THG1L (-329)		36.4696	7.27914	17.8224	8.28056
cg00039463	16: 3931489	CREBBP;CREBBP	CREBBP (-1369)		36.463	11.6403	9.1326	6.0355
cg02520816	16: 4056403	ADCY9	CREBBP (-126283)	ADCY9 (+109782)	36.4465	9.78483	9.13264	10.5199
cg27458631	22: 30749857	SF3A1;SF3A1	TBC1D10A (-26903)	SF3A1 (+3055)	36.4398	7.90065	15.0846	5.62297
cg04718987	4: 185355309	IRF2	ENPP6 (-216196)	IRF2 (+40416)	36.4377	5.4651	14.5277	4.89112
cg25179780	12: 132849404	GALNT9	GALNT9 (+56500)	NOC4L (+220412)	36.437	9.30557	-2.06399	6.17413
cg17315281	4: 7193783	SORCS2	SORCS2 (-590)		36.4335	6.73395	17.662	5.15643
cg12039505	6: 15353052	JARID2	JARID2 (+106526)	DTNBP1 (+310236)	36.4116	4.25601	13.269	7.40487
cg25825726	19: 6230459	MLLT1	MLLT1 (+49499)	ACSBG2 (+94750)	36.4108	9.32011	9.27857	1.76535
cg00396427	16: 25023604	ARHGAP17;ARHGAP17	ARHGAP17 (+3070)	SLC5A11 (+166052)	36.4055	6.12603	25.3363	4.76371
cg08985817	4: 3783460		ADRA2C (+15165)	OTOP1 (+445160)	36.403	4.91712	20.5967	7.41782
cg19719475	3: 23849114	UBE2E1;UBE2E1	UBE2E1 (+1731)	NKIRAS1 (+109422)	36.3963	2.90945	21.2813	2.94699
cg09915889	11: 129993935	APLP2;APLP2;APLP2;APLP2;APLP2;APLP2	ST14 (-35746)	APLP2 (+53473)	36.3909	6.69409	7.43238	5.30766
cg13986670	1: 11708792	FBXO2	FBXO2 (+6095)	PTCHD2 (+169498)	36.3805	3.49773	6.06132	8.83672
cg16905306	3: 52574451	LOC440957	C3orf78 (+3831)	PBRM1 (+139287)	36.3725	10.3263	15.0844	4.90116
cg23445003	7: 101535821	CUX1;CUX1;CUX1	SH2B2 (-392583)	CUX1 (+74940)	36.3593	8.09709	16.0004	5.20596
cg09193477	7: 158188683	PTPRN2;PTPRN2;PTPRN2	PTPRN2 (+191798)		36.3578	6.73507	8.72108	5.70713
cg16943126	10: 134311114		STK32C (-189638)	INPP5A (-40238)	36.3572	9.36863	9.51951	6.77593
cg26014739	2: 134945540		NCKAP5 (-619510)	MGAT5 (-66289)	36.3552	8.32635	23.5192	5.53511
cg20648501	8: 61626832	CHD7	CLVS1 (-573692)	CHD7 (+35509)	36.3189	9.53954	1.74889	8.96228
cg19897113	1: 26083702	MAN1C1	SEPN1 (-42964)	MAN1C1 (+139744)	36.3123	12.1902	8.97121	7.4335
cg19885625	11: 64815313	NAALADL1	SAC3D1 (+6938)	NAALADL1 (+10695)	36.3111	8.06077	17.0778	5.04921
cg09082852	11: 36058451	LDLRAD3	PRR5L (-339083)	LDLRAD3 (+92840)	36.3062	6.83816	14.0647	4.30797
cg06707236	19: 911965	C19orf22	MED16 (-18748)	R3HDM4 (+1259)	36.3049	6.32128	18.132	6.43934
cg27385729	11: 118619582	DDX6	TREH (-69202)	DDX6 (+42389)	36.2975	3.62332	17.366	11.5392
cg16926502	15: 74467709	ISLR;ISLR	ISLR (+805)		36.286	10.0318	-4.42422	7.07618
cg05154546	4: 3373555	RGS12;RGS12;RGS12	HGFAC (-70170)	RGS12 (+57682)	36.2837	8.9779	3.26736	6.17784
cg11959374	19: 5696620	LONP1	RPL36 (+6349)	LONP1 (+23555)	36.2829	19.0709	2.84884	2.7713
cg05370802	19: 3121240	GNA11	GNA15 (-14950)	GNA11 (+26833)	36.2789	17.2207	7.90744	5.67819
cg14496375	19: 51872365	CLDND2	CLDND2 (-109)		36.2695	4.72526	18.7138	9.31994
cg19593182	6: 30176076	TRIM26	TRIM10 (-47366)	TRIM26 (+5194)	36.2677	2.47803	18.879	6.31251
cg16700466	19: 40884244	PLD3;PLD3	HIPK4 (+11849)	PLD3 (+29913)	36.2627	11.19	14.8151	4.59578
cg05978306	17: 1373774	MYO1C;MYO1C;MYO1C	CRK (-14214)	MYO1C (+22226)	36.2586	4.5181	18.8832	6.47323
cg05547152	16: 11343312		SOCS1 (+6726)	CIITA (+372258)	36.251	8.8738	4.04059	7.33915
cg13400969	17: 44087762	MAPT;MAPT;MAPT;MAPT;MAPT;MAPT	STH (+11147)	KIAA1267 (+182509)	36.2332	6.91397	10.2958	6.57074
cg26013992	1: 61520099		C1orf87 (-980658)	NFIA (-27434)	36.2313	10.4664	20.117	6.43474
cg19992450	8: 141613380	EIF2C2;EIF2C2	EIF2C2 (+32265)	CHRAC1 (+91984)	36.2263	6.12977	11.372	13.9867
cg25749254	10: 3823907	KLF6;KLF6;KLF6;KLF6	PITRM1 (-608875)	KLF6 (+3565)	36.2056	10.6201	18.8434	4.64597
cg25551714	11: 116452003		ZNF259 (+206735)		36.1999	4.77485	12.6023	4.56232
cg12589308	19: 1811438	ATP8B3	ATP8B3 (+760)		36.1992	11.2845	28.0558	8.44012
cg02075822	7: 75365585	HIP1	POM121C (-250018)	HIP1 (+2697)	36.1971	5.98676	19.5642	9.09164
cg08570691	19: 49993873	RPL13AP5;SNORD35A;SNORD33;SNORD34;RPL13A	RPS11 (-5760)	RPL13A (+3009)	36.193	7.62328	3.9343	1.41112
cg07746263	16: 4311719	TFAP4	SRL (-19639)	TFAP4 (+11281)	36.1906	4.28699	9.77001	7.63169
cg07472199	16: 31453477	ZNF843	ZNF843 (+870)		36.1895	12.3575	18.1638	15.6518
cg10201791	7: 111855154	ZNF277	IFRD1 (-208044)	ZNF277 (+8512)	36.1765	6.12603	19.945	9.70401
cg04396112	7: 2151007	MAD1L1;MAD1L1;MAD1L1	MAD1L1 (+121575)	ELFN1 (+402210)	36.1627	7.15795	12.7612	8.31859
cg16229161	3: 195617212	TNK2;TNK2	MUC4 (-78369)	TNK2 (+5219)	36.1547	8.0226	20.0407	8.42789
cg19108747	2: 225266263	FAM124B;FAM124B	FAM124B (+447)		36.1513	9.14403	35.8203	6.78316
cg04987734	14: 103415873	CDC42BPB	AMN (+26881)	CDC42BPB (+107868)	36.1344	6.41346	10.0324	6.9989
cg20303441	2: 25496390	DNMT3A;DNMT3A	POMC (-104832)	DNMT3A (+68383)	36.1342	5.44176	18.8084	8.84867
cg02859421	19: 3465071		C19orf77 (+15468)	NFIC (+98507)	36.1237	11.6858	26.4369	6.86887
cg27398230	11: 1307093	TOLLIP	TOLLIP (+23798)	MUC5B (+62799)	36.121	7.35268	7.55612	2.49206
cg20088756	14: 101003657	BEGAIN;BEGAIN	WARS (-160978)	BEGAIN (+30749)	36.1111	13.9285	5.49485	10.0237
cg03681679	16: 4748915	ANKS3	NUDT16L1 (+5222)	ZNF500 (+68250)	36.0994	16.8383	2.39652	6.27247
cg20487608	6: 15288126	JARID2	JARID2 (+41600)	DTNBP1 (+375162)	36.0885	6.17775	25.7161	6.29474
cg01303372	10: 121415189	BAG3	INPP5F (-70369)	BAG3 (+4308)	36.0816	7.99841	15.9229	6.48587
cg04203646	19: 1467008	APC2	C19orf25 (+12219)	APC2 (+16861)	36.0723	8.30674	20.1864	6.80547
cg16358034	5: 53815303	SNX18;SNX18;SNX18	SNX18 (+1711)	ESM1 (+466110)	36.0683	8.50326	22.2326	5.08601
cg25152312	3: 195595803	TNK2;TNK2	MUC4 (-56960)	TNK2 (+26628)	36.0537	4.50071	3.47619	4.16685
cg24790297	19: 51226357	CLEC11A	CLEC11A (-247)		36.0535	11.3373	28.6701	9.47569
cg26784106	10: 134589839	INPP5A	NKX6-2 (+9697)	INPP5A (+238487)	36.0311	5.77798	17.2358	8.88629
cg23369670	14: 104171944	XRCC3;XRCC3;XRCC3	XRCC3 (+9878)	KLC1 (+76420)	36.0297	6.63858	14.3922	8.03807
cg24880044	1: 204913460	NFASC;NFASC;NFASC;NFASC;NFASC;NFASC	CNTN2 (-98879)	NFASC (+115679)	36.0259	10.4266	14.0306	9.90631
cg19254176	19: 46321416	SYMPK	RSPH6A (-2812)		36.0201	10.8867	5.34644	2.37669
cg26808618	10: 3824016	KLF6;KLF6;KLF6;KLF6	PITRM1 (-608984)	KLF6 (+3456)	35.9901	10.0533	23.1936	6.91061
cg23159704	20: 62570397		UCKL1 (+17402)	DNAJC5 (+43943)	35.9853	11.7751	16.9177	12.022
cg03169059	2: 240145022	HDAC4	HDAC4 (+177620)	TWIST2 (+388350)	35.978	5.62168	16.7017	7.31013
cg02708758	15: 74545009	CCDC33	CCDC33 (+16343)	CYP11A1 (+115071)	35.9719	9.56244	7.16097	2.805
cg07033395	1: 28906538	SNHG12;SNORD99;SNORA61	RAB42 (-12468)	TRNAU1AP (+27010)	35.9652	6.52096	15.0791	8.32824
cg06716922	16: 3872322	CREBBP;CREBBP	TRAP1 (-104725)	CREBBP (+57798)	35.9566	10.1548	16.4841	6.24406
cg25136988	6: 31649623	LY6G5C	LY6G5C (-1474)		35.9554	6.85983	24.3903	8.15414
cg05309651	14: 103809931	EIF5;EIF5	MARK3 (-41769)	EIF5 (+9439)	35.9408	5.16343	24.476	2.96556
cg22991379	10: 73491943	C10orf105;CDH23	C10orf105 (-12366)	C10orf54 (+41393)	35.9396	8.00488	14.291	7.04415
cg00408285	16: 85670262	KIAA0182;KIAA0182	KIAA0182 (+23339)	GINS2 (+52325)	35.9394	10.2158	12.6755	11.6796
cg14368592	20: 61981657	CHRNA4	CHRNA4 (+11037)	COL20A1 (+57120)	35.9325	17.9567	6.32327	6.85005
cg10036003	12: 124397810	DNAH10	ZNF664 (-59951)	DNAH10 (+150769)	35.9257	6.43842	14.7701	9.73045
cg03784083	11: 132513895	OPCML;OPCML	OPCML (+299141)	NTM (+733184)	35.9195	5.62175	4.09267	5.98482
cg17541290	13: 114797383	RASA3	GAS6 (-230338)	RASA3 (+100711)	35.9143	6.88575	10.3146	11.1832
cg04889800	1: 16163555	FLJ37453	UQCRHL (-29362)	SPEN (-10803)	35.9088	4.07914	33.7167	8.61424
cg17936488	9: 134151519	FAM78A	PPAPDC3 (-13561)	NUP214 (+150539)	35.8906	7.93152	26.797	8.55852
cg15004136	20: 62687986	TCEA2	TCEA2 (-452)		35.8879	7.03404	14.366	3.88898
cg02974085	1: 222990921		DISP1 (+2491)	TLR5 (+325702)	35.8842	5.95964	16.1198	8.08716
cg21278532	7: 30010244	SCRN1;SCRN1;SCRN1;SCRN1	SCRN1 (+19660)	WIPF3 (+164075)	35.8731	9.36307	11.1161	3.64734
cg11836154	14: 105451476	C14orf79	AHNAK2 (-6783)	CDCA4 (+35948)	35.8535	9.45624	18.6839	9.1899
cg09581413	5: 56508803	GPBP1;GPBP1;GPBP1	GPBP1 (-1097)		35.8521	8.56078	16.2429	7.92608
cg13390630	20: 44803246	CDH22	CD40 (+56341)	CDH22 (+77085)	35.842	6.9923	5.95921	2.18762
cg04560810	5: 138861847	TMEM173	TMEM173 (+495)		35.8245	6.06679	17.122	4.87679
cg02624701	19: 49937176	SLC17A7	PTH2 (-10479)	SLC17A7 (+7631)	35.8181	4.67879	8.85578	6.34317
cg19435859	17: 2593076	KIAA0664	KIAA0664 (+21850)	PAFAH1B1 (+96154)	35.8154	9.29332	5.99254	1.80262
cg02141543	5: 76372556	ZBED3	ZBED3 (+10473)	AGGF1 (+46347)	35.8073	9.35221	19.9378	5.24816
cg19120251	10: 105598517	SH3PXD2A	SH3PXD2A (+16646)	NEURL (+344783)	35.8055	5.05743	10.3421	3.17492
cg10645426	5: 132391949	HSPA4	HSPA4 (+4288)	FSTL4 (+556273)	35.8053	7.32319	23.4763	5.117
cg17506742	21: 34638971	IL10RB	IFNAR1 (-58242)	IFNAR2 (+36741)	35.8046	8.64848	8.49346	2.09981
cg16805068	20: 31410931	MAPRE1	MAPRE1 (+3233)	SUN5 (+181307)	35.7973	7.77066	22.3713	3.11237
cg00686823	3: 127311038	TPRA1	TPRA1 (-1471)		35.7972	8.83271	30.406	9.74916
cg18261434	2: 129106401		HS6ST1 (-30231)		35.7936	4.08342	14.2795	3.42566
cg11526413	15: 90223712	PLIN1;PLIN1	PLIN1 (-1065)		35.7925	7.51092	15.6649	8.52019
cg27525636	7: 157171342	DNAJB6;DNAJB6	DNAJB6 (+41633)		35.7899	5.90016	20.0595	5.33445
cg24695071	7: 2419958	EIF3B;EIF3B	CHST12 (-23236)	EIF3B (+25485)	35.7853	15.2835	5.60044	4.84643
cg07481320	6: 42739021		RPL7L1 (-108649)	TBCC (-25138)	35.7798	5.13178	3.47446	2.04673
cg08045488	2: 241076526	MYEOV2;MYEOV2	OR6B3 (-91038)	OTOS (+3546)	35.7681	13.2743	20.918	10.9943
cg14998613	7: 155554462	RBM33	SHH (+50504)	RBM33 (+117260)	35.7677	6.93843	20.4258	4.59888
cg03380518	1: 33894461		PHC2 (-53268)	ZSCAN20 (-43770)	35.7641	6.02282	10.2599	7.59451
cg05205842	4: 38673130	KLF3	KLF3 (+7341)	TLR10 (+111480)	35.7549	8.77148	20.5965	7.08177
cg23715582	1: 201368948	LAD1	LAD1 (-280)		35.7442	7.38197	5.73153	1.56184
cg02572517	6: 31599754	BAT2	PRRC2A (+11305)	BAG6 (+20415)	35.7441	8.10358	18.5574	8.41565
cg02375347	2: 236648327	AGAP1;AGAP1	AGAP1 (+245595)	GBX2 (+428324)	35.7274	11.8425	22.8395	11.1556
cg22053861	11: 65318683	LTBP3;LTBP3;LTBP3	LTBP3 (+7015)	SCYL1 (+26136)	35.7256	12.9318	8.5832	7.1445
cg08574915	17: 79924772		ASPSCR1 (-10653)	NOTUM (-5716)	35.7251	10.7393	28.5248	3.66766
cg23486701	2: 54789491	SPTBN1;SPTBN1	EML6 (-162657)	RPL23AP32 (+33133)	35.7156	7.87087	20.4071	6.37023
cg04472130	7: 76008650		YWHAG (-20309)	SRCRB4D (+30361)	35.7118	5.73951	18.0441	7.06747
cg04255937	12: 122269675	SETD1B	SETD1B (+27038)	HPD (+27093)	35.7105	5.82649	14.5732	7.31751
cg01990874	19: 36644277	COX7A1	COX7A1 (-507)		35.7089	6.78666	23.4163	7.19372
cg27587568	2: 234384343	USP40	USP40 (+89892)	DGKD (+121191)	35.7073	14.4992	17.6564	15.2184
cg01082422	5: 179224751	MGAT4B;MGAT4B	LTC4S (+3766)	MGAT4B (+9200)	35.7034	12.5462	2.57885	2.69537
cg23502253	10: 80809181	LOC283050;LOC283050;LOC283050	ZMIZ1 (-19610)		35.6977	6.21366	15.9206	3.60694
cg05422796	18: 5297381	ZFP161;ZFP161	ZFP161 (-1188)		35.6894	7.49352	29.0384	5.91891
cg03844838	10: 661087	DIP2C	DIP2C (+74520)	ZMYND11 (+435154)	35.6788	10.3528	9.67245	2.8014
cg03330558	15: 31516127		KLF13 (-102955)	TRPM1 (-62652)	35.6772	6.20652	22.7461	6.02115
cg08403428	12: 124899777	NCOR2;NCOR2	NCOR2 (+152232)	ZNF664 (+442016)	35.6768	11.365	15.9008	4.17614
cg08940075	1: 95388680	CNN3	CNN3 (+4054)	SLC44A3 (+102780)	35.6711	7.24185	16.3534	2.81872
cg01800253	22: 22290866	PPM1F	MAPK1 (-68897)	PPM1F (+16383)	35.6707	3.22834	28.8776	4.7328
cg13239133	22: 21089302	PI4KA;PI4KA	SERPIND1 (-39080)	MED15 (+227417)	35.6704	9.76271	22.3382	1.52762
cg07260789	12: 125054411		NCOR2 (-2402)		35.6639	7.52362	26.0878	5.66554
cg18251035	7: 97922208	BAIAP2L1;BRI3	BRI3 (+11230)	BAIAP2L1 (+108218)	35.6636	5.08628	7.59272	1.77193
cg15646741	1: 208021736		CD34 (+62946)	CD46 (+96354)	35.6562	2.44464	26.0777	4.76283
cg04906462	7: 130788305	FLJ43663;FLJ43663	KLF14 (-369418)	MKLN1 (-224289)	35.6519	6.77485	22.2955	6.47309
cg04194840	16: 58545502	NDRG4;NDRG4;NDRG4	SETD6 (-3880)		35.6414	5.94947	7.69175	8.0654
cg12465520	5: 14733886	ANKH	ANKH (+138000)	TRIO (+590058)	35.64	7.08159	19.9704	5.96388
cg03590237	6: 52439807	TRAM2	TRAM2 (+2054)	EFHC1 (+154814)	35.6106	7.8943	30.0403	12.3204
cg04468334	7: 149414901	KRBA1	KRBA1 (+2754)	ZNF467 (+55393)	35.6024	9.75354	22.6608	8.667
cg21045306	12: 57637925	STAC3	STAC3 (+7050)	SHMT2 (+14570)	35.6006	7.35206	14.509	3.32762
cg23598424	13: 97912570	MBNL2;MBNL2	RAP2A (-173904)	MBNL2 (+37997)	35.5941	2.97362	20.4057	2.49809
cg17056062	13: 30841291	KATNAL1;KATNAL1	UBL3 (-416472)	KATNAL1 (+39871)	35.5823	8.48422	13.3873	4.77917
cg23125901	10: 504452	DIP2C	DIP2C (+231155)	ZMYND11 (+278519)	35.5779	9.76192	7.39973	5.66688
cg17943995	1: 18617630	IGSF21	KLHDC7A (-189793)	IGSF21 (+183391)	35.5687	4.39511	18.182	8.92137
cg25634742	6: 146864328	RAB32	RAB32 (-499)		35.5631	5.77722	32.9488	6.94405
cg04176554	20: 57471758	GNAS;GNAS;GNAS;GNAS;GNAS;GNAS;GNAS;GNAS	TH1L (-84552)	GNAS (+43723)	35.5616	6.06834	21.0997	3.70274
cg00317886	13: 113751564	MCF2L;MCF2L	F7 (-8540)	MCF2L (+128030)	35.5603	11.1317	9.61089	7.80449
cg26078407	2: 240225062	HDAC4	HDAC4 (+97580)	TWIST2 (+468390)	35.5586	7.28031	13.8929	5.11185
cg07986907	2: 113416953	SLC20A1	NT5DC4 (-62109)	SLC20A1 (+13520)	35.5506	9.19442	7.70476	4.77225
cg15730481	7: 1126318	GPER;C7orf50;C7orf50;GPER;C7orf50;GPER	GPER (-1404)		35.5497	5.23617	16.1109	4.01685
cg02580923	12: 117470541		TESC (+66709)	FBXW8 (+121781)	35.5491	8.71653	13.7946	4.96766
cg23048399	19: 47933813	SLC8A2	MEIS3 (-11029)	SLC8A2 (+41493)	35.5453	6.2449	5.44486	6.16455
cg09543474	5: 179962105	CNOT6	CNOT6 (+40689)	SCGB3A1 (+56381)	35.536	11.1615	5.88085	2.0062
cg26866949	10: 134054469	STK32C	DPYSL4 (+54056)	STK32C (+67007)	35.5343	14.1747	14.1191	18.0774
cg11632685	20: 25128770	LOC284798;LOC284798;LOC284798	VSX1 (-66004)	ENTPD6 (-47568)	35.526	9.79757	7.25617	5.2137
cg06226279	2: 121554672	GLI2	GLI2 (-194)		35.5126	6.83857	1.26579	12.0857
cg27025722	2: 54773290	SPTBN1	EML6 (-178858)	RPL23AP32 (+16932)	35.5098	7.90881	18.3733	5.34066
cg15735417	7: 1263551		ZFAND2A (-63697)	UNCX (-9102)	35.5033	9.36422	-1.30274	3.08776
cg07139162	16: 70465351	ST3GAL2	ST3GAL2 (+7639)	DDX19B (+132280)	35.5026	4.77628	9.71027	7.30674
cg16177058	17: 79862475	PCYT2	NPB (+2404)	PCYT2 (+6864)	35.4927	12.4456	8.52608	10.1493
cg22291974	3: 52048820		RPL29 (-18863)	DUSP7 (+41640)	35.491	8.74217	22.6204	3.73117
cg20801456	1: 226099031		LEFTY1 (-22186)	PYCR2 (+12933)	35.4861	7.19324	30.0553	8.81186
cg22151608	7: 128175779		CALU (-203566)	METTL2B (+58997)	35.4835	3.966	27.1409	4.83158
cg17033378	22: 42218740	CCDC134	SREBF2 (-10365)	CCDC134 (+22063)	35.4767	3.34335	27.486	4.00438
cg04413180	2: 236847057	AGAP1;AGAP1	GBX2 (+229594)	AGAP1 (+444325)	35.4648	7.6386	-0.394945	4.5529
cg18965659	17: 80624885	RAB40B	WDR45L (-18475)	RAB40B (+31712)	35.4595	6.54003	8.96617	5.09029
cg07053114	10: 129794994	PTPRE	PTPRE (+89670)	MKI67 (+129473)	35.4523	7.97412	25.7682	4.9872
cg05584361	11: 1481525	BRSK2	MOB2 (+20589)	BRSK2 (+70397)	35.4493	4.20959	17.5385	13.9123
cg09939462	17: 25708131		KSR1 (-90904)	WSB1 (+87026)	35.4459	12.5266	14.8846	5.65823
cg03517226	16: 89408322	ANKRD11	ZNF778 (+124212)	ANKRD11 (+148646)	35.4445	4.11498	10.9035	5.06197
cg22240650	19: 1219451	STK11	STK11 (+13654)	C19orf26 (+18538)	35.4381	5.22457	14.8085	7.8958
cg21564965	17: 36626180	ARHGAP23	ARHGAP23 (+41461)	SRCIN1 (+136002)	35.4365	6.96081	3.00544	9.37258
cg15750963	2: 85645378		MAT2A (-120722)	CAPG (-7703)	35.434	8.88265	29.755	4.6957
cg16850444	10: 131264597	MGMT	MGMT (-856)		35.4235	8.95931	23.0301	2.75942
cg12364131	15: 89922792	LOC254559	POLG (-44767)	RHCG (+117006)	35.4185	11.0748	5.03538	2.72957
cg13311890	3: 52529317	STAB1	STAB1 (-38)		35.4121	4.00378	15.8472	5.51705
cg20677436	12: 58013487	SLC26A10	SLC26A10 (-205)		35.4096	7.80393	22.1745	10.966
cg12632411	20: 17595355	RRBP1;RRBP1	DSTN (+44757)	RRBP1 (+67572)	35.4081	7.94509	21.3152	7.03237
cg06179749	1: 33799703	PHC2;PHC2	PHC2 (+41490)	ZNF362 (+77530)	35.4074	7.81371	27.387	7.69276
cg17843376	7: 154586335	DPP6;DPP6;DPP6	PAXIP1 (+208346)	DPP6 (+836559)	35.4069	12.9361	13.418	9.72337
cg25416067	17: 75315667	SEPT9;SEPT9;SEPT9;SEPT9	TNRC6C (-684650)	SEPT9 (+38176)	35.4064	4.87911	28.3006	4.58739
cg03910004	1: 32816396		MARCKSL1 (-14563)	TSSK3 (-11465)	35.3991	7.24333	18.3468	5.06128
cg09199609	5: 172447063	SNORA74B;ATP6V0E1	C5orf41 (-36291)	ATP6V0E1 (+36301)	35.3979	5.24881	27.147	10.1859
cg14696444	22: 45596957	C22orf9;C22orf9;MIR1249	UPK3A (-83910)	NUP50 (+37232)	35.3973	7.41861	9.58254	8.08728
cg01505148	19: 56170617	U2AF2;U2AF2	EPN1 (-17373)	U2AF2 (+5202)	35.3946	9.63184	2.96361	6.45629
cg05475277	22: 36902578	FOXRED2;FOXRED2	FOXRED2 (+569)		35.3877	7.74121	9.96938	11.6833
cg17217096	17: 48626642	SPATA20	CACNA1G (-11806)	SPATA20 (+2214)	35.3835	10.3529	8.61828	5.37555
cg08847919	11: 68854196	TPCN2	CCND1 (-601676)	TPCN2 (+37847)	35.3829	9.05055	24.9739	5.61594
cg16288865	6: 11556550	TMEM170B	TMEM170B (+18040)	C6orf105 (+222729)	35.3803	4.40145	18.1515	6.46097
cg11187796	4: 3767169	ADRA2C	ADRA2C (-1126)		35.3798	9.50506	11.3338	3.17482
cg00795503	14: 100523653		EVL (-8097)	EML1 (+263909)	35.3757	4.99686	20.8083	8.72617
cg24117473	19: 911655	C19orf22	MED16 (-18438)	R3HDM4 (+1569)	35.3701	13.4429	14.5106	14.3326
cg10146380	10: 134589951	INPP5A	NKX6-2 (+9585)	INPP5A (+238599)	35.3696	12.6418	4.82867	3.62375
cg07505932	14: 101004379	BEGAIN;BEGAIN	WARS (-161700)	BEGAIN (+30027)	35.3662	10.0842	-1.16306	3.30347
cg17957640	11: 76839205	MYO7A;MYO7A;MYO7A	MYO7A (-104)		35.3581	8.95172	18.7681	6.27113
cg20801110	15: 75136007	ULK3	ULK3 (-456)		35.3519	4.40583	13.3244	2.91204
cg02111299	17: 17068273	MPRIP;MPRIP	MPRIP (+300)		35.342	10.8084	8.35345	5.41839
cg17879101	10: 126329354	FAM53B	FAM53B (+103575)	LHPP (+179014)	35.3343	6.90809	19.8292	9.15
cg07838495	17: 8287763	RPL26	RPL26 (-1199)		35.3175	8.22819	28.1024	9.66601
cg20900676	11: 72810918	FCHSD2	FCHSD2 (+42224)	ATG16L2 (+285468)	35.2981	11.3147	19.1538	13.0413
cg01419499	8: 132935411	EFR3A	EFR3A (+19056)	OC90 (+136215)	35.2909	6.64991	15.0892	6.50685
cg10568066	6: 30039442	RNF39;RNF39	RNF39 (+4185)	PPP1R11 (+4511)	35.2814	9.57237	22.273	11.9141
cg16757605	16: 70697712	MTSS1L	MTSS1L (+22241)	IL34 (+83915)	35.277	15.1697	-4.56707	12.1811
cg13577361	5: 141137028		ARAP3 (-75229)	PCDH1 (+120915)	35.2766	13.7273	5.37279	2.16158
cg08337633	7: 55602109	VOPP1	VOPP1 (+38090)	LANCL2 (+168969)	35.2764	3.90468	23.6505	2.27034
cg18713221	14: 103803076	EIF5;EIF5;SNORA28	MARK3 (-48624)	EIF5 (+2584)	35.2741	3.82515	10.9887	4.229
cg20495903	17: 77457534	HRNBP3	RBFOX3 (+21145)	ENGASE (+386516)	35.2663	7.98868	-6.25575	4.75623
cg20370281	15: 41185803	VPS18	VPS18 (-824)		35.2567	10.1015	17.1605	4.64836
cg09207353	10: 126355232	FAM53B	FAM53B (+77697)	LHPP (+204892)	35.2548	9.39651	15.8776	5.00506
cg15815375	20: 17594530	RRBP1;RRBP1	DSTN (+43932)	RRBP1 (+68397)	35.2547	8.94342	21.1467	8.33813
cg19459094	5: 176856845	GRK6;GRK6;GRK6	PRR7 (-18480)	GRK6 (+3159)	35.2546	5.79898	21.1082	2.74799
cg10770046	1: 6446787	ACOT7;ACOT7	ACOT7 (-905)		35.2502	8.87014	9.04369	7.78731
cg00895174	16: 14729433	BFAR	BFAR (+2766)	PLA2G10 (+59092)	35.2434	6.59823	22.5306	2.1024
cg00219585	12: 2114225	DCP1B	DCP1B (-549)		35.2355	9.67277	13.0031	10.3264
cg04879832	16: 88717456	CYBA;CYBA	CYBA (0)		35.2302	7.44617	12.7304	8.98081
cg26771272	17: 18163183	FLII;SMCR7;SMCR7;SMCR7	SMCR7 (-1240)	FLII (-1129)	35.2291	12.9419	8.84355	8.96903
cg01514357	1: 2105392	PRKCZ;PRKCZ;PRKCZ	SKI (-54741)	PRKCZ (+123484)	35.228	7.11244	6.14543	4.57341
cg10298701	16: 3068475	CLDN6	TNFRSF12A (-1837)	CLDN6 (-288)	35.2261	9.27912	10.3266	4.71416
cg00504226	21: 45344525	AGPAT3;AGPAT3	TRAPPC10 (-87680)	AGPAT3 (+59410)	35.2198	12.4216	17.5661	7.79514
cg18833788	19: 48994043	LMTK3	CYTH2 (+21579)	LMTK3 (+22402)	35.2176	6.0512	23.8197	4.89754
cg16427420	17: 74526161	CYGB	RHBDF2 (-42171)	CYGB (+7620)	35.2175	9.16412	9.30541	3.72988
cg13735018	6: 158404121	SYNJ2	SYNJ2 (+1234)	SERAC1 (+185190)	35.2099	7.42427	17.4913	6.36828
cg12649455	20: 61878032	NKAIN4	NKAIN4 (+7859)	BIRC7 (+10757)	35.196	8.68516	5.58022	7.14418
cg11170685	14: 101005511	BEGAIN;BEGAIN	WARS (-162832)	BEGAIN (+28895)	35.1946	5.46123	4.55111	9.24733
cg01836096	8: 145578603	C8ORFK29	GPR172A (-3672)	C8ORFK29 (-30)	35.1893	8.63848	6.20969	6.08861
cg06107293	15: 22915986	CYFIP1	CYFIP1 (+23303)	NIPA2 (+118440)	35.1853	12.8404	24.3022	5.01863
cg08039583	12: 32258877	BICD1;BICD1	BICD1 (-1307)		35.181	6.74881	27.5176	7.13617
cg09742346	16: 81527501	CMIP;CMIP	PLCG2 (-285397)	CMIP (+48727)	35.1751	3.91439	21.86	6.57491
cg09709142	13: 97919888	MBNL2;MBNL2	RAP2A (-166586)	MBNL2 (+45315)	35.1692	8.1205	15.7971	7.51526
cg24902750	7: 5414016	TNRC18	TNRC18 (+49160)	SLC29A4 (+91456)	35.1585	13.0943	11.4035	5.49214
cg16566579	16: 67930570	PSKH1	PSKH1 (+3396)	CTRL (+35207)	35.1502	7.44014	17.9516	4.93845
cg12753366	10: 696321	DIP2C;C10orf108;C10orf108	DIP2C (+39286)	ZMYND11 (+470388)	35.1428	8.91895	25.0843	6.19266
cg00619097	22: 51015371	CPT1B;CHKB-CPT1B;CPT1B;CPT1B;CPT1B;CPT1B;CPT1B;CPT1B	ODF3B (-44364)	CPT1B (+1522)	35.1402	4.28911	8.0614	3.63079
cg22637834	1: 244007281	AKT3;AKT3	AKT3 (-698)		35.133	6.73515	17.7642	6.69756
cg17552116	3: 126721513	PLXNA1	PLXNA1 (+14077)	TPRA1 (+588054)	35.1289	10.1584	4.63484	6.81625
cg00254017	5: 56119093	MAP3K1	MAP3K1 (+8194)	MIER3 (+128860)	35.1287	5.12927	20.9942	2.76058
cg21511523	19: 14676461	TECR	NDUFB7 (+6427)	TECR (+36083)	35.1245	10.1759	9.07732	8.54526
cg10482632	1: 201476606	CSRP1;CSRP1	CSRP1 (-640)		35.1204	7.17825	19.0494	6.87592
cg08857194	17: 77078518	ENGASE	ENGASE (+7500)	RBFOX3 (+400161)	35.113	14.2141	7.34761	3.97461
cg10751382	19: 50391554	TBC1D17;TBC1D17	IL4I1 (+8592)	TBC1D17 (+10873)	35.106	7.56482	25.8887	8.39862
cg18231184	7: 97762571	LMTK2	BHLHA15 (-78996)	LMTK2 (+26375)	35.0953	8.11369	15.5174	4.31999
cg12798040	14: 104171840	XRCC3;XRCC3;XRCC3	XRCC3 (+9982)	KLC1 (+76316)	35.0883	10.3293	18.5898	7.2221
cg02789515	17: 25620677	WSB1;WSB1	WSB1 (-428)		35.088	4.71285	25.1787	3.4117
cg23235971	7: 157413057	PTPRN2;PTPRN2;PTPRN2	DNAJB6 (+283348)	PTPRN2 (+967424)	35.0844	8.20885	10.7565	5.14713
cg22280771	4: 154216917	TRIM2;TRIM2	MND1 (-48883)	TRIM2 (+91320)	35.0832	9.93326	3.774	7.60434
cg00472277	11: 2327755	TSPAN32	C11orf21 (-4613)	TSPAN32 (+4513)	35.0829	8.58446	9.32538	3.96037
cg10200168	12: 124927713	NCOR2;NCOR2	NCOR2 (+124296)	ZNF664 (+469952)	35.0582	10.4021	8.61259	5.66843
cg10057841	11: 129996244	APLP2;APLP2;APLP2;APLP2;APLP2;APLP2	ST14 (-33437)	APLP2 (+55782)	35.0561	5.64048	12.9236	4.34228
cg15477144	22: 45705034	FAM118A;FAM118A	FAM118A (-750)		35.0468	6.10949	21.4775	9.32196
cg08248297	19: 16311377	AP1M1;AP1M1	KLF2 (-124273)	AP1M1 (+2713)	35.0438	8.94498	10.4915	3.86834
cg10933959	15: 100890907	FLJ42289;FLJ42289	ADAMTS17 (-8725)	CERS3 (+194017)	35.0397	5.05835	19.4586	6.10081
cg05997414	2: 240152476	HDAC4	HDAC4 (+170166)	TWIST2 (+395804)	35.0393	9.09313	19.3564	6.5445
cg27391497	16: 1793411	MAPK8IP3;MAPK8IP3	NME3 (+28298)	MAPK8IP3 (+37191)	35.0351	8.19519	5.62328	3.50109
cg00950947	10: 653567	DIP2C	DIP2C (+82040)	ZMYND11 (+427634)	35.0255	9.09551	4.45061	11.7936
cg03322338	11: 1403751		TOLLIP (-72860)	BRSK2 (-7377)	35.0224	5.03115	15.9158	8.78557
cg02167757	16: 48395953	SIAH1;SIAH1	SIAH1 (+23275)	LONP2 (+117743)	35.0209	7.43234	29.0451	4.90655
cg09972405	2: 2193665	MYT1L	PXDN (-445375)	MYT1L (+141379)	35.02	4.57493	2.25924	2.20374
cg05663278	16: 8979125		CARHSP1 (-16263)	USP7 (+78215)	35.0096	8.39666	5.30668	6.05646
cg25196088	1: 7703835	CAMTA1	VAMP3 (-127493)	CAMTA1 (+858452)	35.0038	6.93546	2.39943	4.41019
cg17089511	4: 2438721		RNF4 (-32073)	ZFYVE28 (-18352)	35.0036	12.8418	11.9284	3.83563
cg15574810	7: 73600935	EIF4H;EIF4H	LAT2 (-23151)	EIF4H (+12230)	35.0026	5.33832	23.2431	4.21947
cg12260643	19: 36435669	LRFN3	SDHAF1 (-50420)	LRFN3 (+7648)	35.0014	5.06096	13.1913	11.743
cg21086153	14: 103519032	CDC42BPB	CDC42BPB (+4709)	AMN (+130040)	35.0009	2.49022	20.372	9.01091
cg05337636	17: 78720537	RPTOR;RPTOR	CHMP6 (-245103)	RPTOR (+201913)	34.9986	4.29822	12.5187	4.12888
cg08004014	17: 4521010		GGT6 (-57135)	ALOX15 (+23960)	34.9979	8.53701	12.5734	3.46057
cg25247183	22: 38073049	LGALS1	NOL12 (-9294)	LGALS1 (+1437)	34.9965	7.31318	13.6968	2.86042
cg21577472	7: 2561029	LFNG;LFNG;LFNG;LFNG	LFNG (+1551)	BRAT1 (+34362)	34.9814	7.05825	0.0203455	1.70928
cg08990514	17: 48672483	CACNA1G;CACNA1G;CACNA1G;CACNA1G;CACNA1G;CACNA1G;CACNA1G;CACNA1G;CACNA1G;CACNA1G;CACNA1G;CACNA1G;CACNA1G;CACNA1G;CACNA1G	ABCC3 (-39734)	CACNA1G (+34035)	34.9764	15.0034	2.52438	2.62187
cg23047077	4: 185574472	CCDC111	CASP3 (-3844)	CCDC111 (+3706)	34.9759	10.2056	27.656	3.9508
cg00018739	12: 124459490	ZNF664	ZNF664 (+1729)	NCOR2 (+592519)	34.9701	7.88904	15.3471	6.26818
cg01558195	7: 101630620	CUX1;CUX1;CUX1	SH2B2 (-297784)	CUX1 (+169739)	34.9679	5.76254	5.61728	7.72216
cg10580335	3: 125803859	SLC41A3;SLC41A3;SLC41A3;SLC41A3	SLC41A3 (-726)		34.9658	7.75639	24.8968	2.98344
cg00013733	19: 1423273	DAZAP1;DAZAP1	RPS15 (-15089)	DAZAP1 (+15690)	34.9636	8.23791	10.7407	10.7919
cg00090103	1: 155920763	ARHGEF2;ARHGEF2;ARHGEF2	RXFP4 (+9284)	ARHGEF2 (+27572)	34.9552	10.7671	4.33139	3.38123
cg12765064	17: 47968352		DLX4 (-78209)	TAC4 (-42974)	34.9543	20.8786	10.8237	7.79535
cg10186366	17: 71898817		RPL38 (-300977)	SDK2 (-258591)	34.9536	3.65656	42.1408	5.17873
cg03162686	16: 89346269	ANKRD11	ZNF778 (+62159)	ANKRD11 (+210699)	34.9514	14.9561	7.07101	7.36728
cg09150733	7: 75984284	YWHAG	YWHAG (+4057)	HSPB1 (+52410)	34.9493	5.94653	7.73155	11.1059
cg02288825	2: 2193579	MYT1L	PXDN (-445289)	MYT1L (+141465)	34.9491	8.04318	1.37924	2.73006
cg24784730	12: 125225655		NCOR2 (-173646)	SCARB1 (+122863)	34.949	9.45671	28.2475	3.84197
cg20707601	2: 242598543	ATG4B;ATG4B	ATG4B (+21517)	DTYMK (+27839)	34.9427	9.40412	14.9199	5.41108
cg17447791	17: 19772219	ULK2;ULK2	ULK2 (-981)		34.9412	5.72329	15.9534	4.48711
cg16304412	13: 113681209	MCF2L;MCF2L	F7 (-78895)	MCF2L (+57675)	34.9395	7.71993	14.414	5.25876
cg00343414	11: 109292465	C11orf87	C11orf87 (-380)		34.938	10.1503	0.321618	4.44198
cg27109912	17: 38707719		TNS4 (-49866)	CCR7 (+14016)	34.9355	6.70543	16.6258	8.80766
cg02917321	22: 38215204		GALR3 (-4184)		34.9266	8.83134	14.5172	4.15082
cg02135003	7: 105160482	PUS7	SRPK2 (-131142)	PUS7 (+2202)	34.9094	5.98917	13.372	10.5474
cg18417634	20: 60884328	LAMA5	ADRM1 (+6302)	LAMA5 (+58039)	34.9029	5.39399	19.3558	8.29361
cg12060334	15: 25680714	UBE3A	UBE3A (+3460)	SNURF (+480645)	34.8985	7.3468	14.7805	6.83444
cg16528272	4: 3502518		LRPAP1 (+31705)	DOK7 (+37486)	34.8923	14.8028	4.40414	3.02919
cg01246664	11: 123421927	GRAMD1B	GRAMD1B (+25400)	SCN3B (+103387)	34.8791	12.0935	6.24239	7.87733
cg21184415	20: 39996039	EMILIN3	EMILIN3 (-542)		34.8787	9.97921	28.6403	11.3083
cg08545593	20: 57582856	CTSZ	CTSZ (-548)		34.8739	12.1279	16.3623	7.02391
cg17602903	1: 27986074		FGR (-24348)	IFI6 (+12649)	34.8661	11.5138	18.9025	5.23306
cg15540507	19: 3676403	PIP5K1C	C19orf29 (-49591)	PIP5K1C (+24073)	34.8607	6.966	13.2065	4.62784
cg06253352	12: 112281915	C12orf47;MAPKAPK5;MAPKAPK5	MAPKAPK5 (+1637)	TMEM116 (+169107)	34.8586	6.74041	10.2303	11.4974
cg00473416	3: 127176006		TPRA1 (+133561)	PLXNA1 (+468570)	34.8488	7.40348	3.80216	0.870053
cg19546700	19: 939596	ARID3A	GRIN3B (-60840)	ARID3A (+13560)	34.8482	12.8551	9.08468	4.49453
cg03960326	8: 42065741	PLAT;PLAT	PLAT (-548)		34.8476	4.86952	24.0207	6.8342
cg20726575	20: 57616191	SLMO2	ATP5E (-8770)	SLMO2 (+1709)	34.8464	6.95155	19.6945	3.328
cg18442019	10: 532409	DIP2C	DIP2C (+203198)	ZMYND11 (+306476)	34.8398	6.94359	2.32274	8.22257
cg12643917	1: 44715958	ERI3	DMAP1 (+36834)	ERI3 (+104980)	34.835	9.20602	14.8762	11.6477
cg06677890	5: 149887486	NDST1	NDST1 (-187)		34.8216	9.8279	25.0258	3.87449
cg23537141	10: 80875585	ZMIZ1	PPIF (-231634)	ZMIZ1 (+46794)	34.8176	8.01437	12.2438	3.56117
cg24347741	X: 149712835		MTM1 (-24211)	MAMLD1 (+181285)	34.8138	15.9012	21.2093	9.05545
cg02744249	20: 57582918	CTSZ	CTSZ (-610)		34.8082	8.20485	32.232	9.21319
cg06500134	2: 11822560		LPIN1 (-64179)	NTSR2 (-12232)	34.802	6.48921	14.4299	4.14224
cg08594606	15: 78556512	DNAJA4;DNAJA4;DNAJA4	DNAJA4 (+26)		34.7858	14.7287	9.62583	4.4417
cg19767800	5: 92914085	FLJ42709;FLJ42709	NR2F1 (-4957)		34.7857	4.54759	14.9215	6.97707
cg12579534	3: 13083684	IQSEC1	RPL32 (-201736)	IQSEC1 (+30932)	34.7853	7.89284	8.14086	2.96424
cg15442737	8: 141370229	TRAPPC9;TRAPPC9	KCNK9 (-654931)	TRAPPC9 (+98448)	34.7847	5.8662	15.8813	3.27391
cg01802152	16: 1779640	MAPK8IP3;MAPK8IP3	MAPK8IP3 (+23420)	NME3 (+42069)	34.7811	6.1714	8.64252	6.47619
cg05845757	1: 36039885	TFAP2E	TFAP2E (+915)		34.7726	15.9547	1.44053	7.90773
cg03459811	3: 48465320	PLXNB1;PLXNB1	SPINK8 (-95490)	PLXNB1 (+5551)	34.7722	14.0764	10.0215	5.43239
cg04071866	16: 4700737	MGRN1;MGRN1;MGRN1;MGRN1	NUDT16L1 (-42956)	MGRN1 (+25913)	34.7617	8.93143	28.4869	4.83268
cg25605731	19: 13054434	CALR	RAD23A (-2219)		34.7605	6.69216	19.322	7.91738
cg21169285	5: 179707665	MAPK9;MAPK9;MAPK9;MAPK9;MAPK9	RASGEF1C (-71536)	MAPK9 (+11405)	34.7538	9.52015	9.76668	7.92116
cg01765174	9: 100880960	TRIM14;TRIM14;TRIM14;TRIM14	TRIM14 (+527)		34.7498	9.21042	20.0865	3.38347
cg03998655	16: 1424607	UNKL	GNPTG (+22708)	UNKL (+40097)	34.7469	8.82176	8.65439	5.77016
cg13731808	9: 138250282		PPP1R26 (-121365)	OLFM1 (+283194)	34.7464	7.27959	7.58319	11.8191
cg11839944	11: 17409644	KCNJ11;KCNJ11;KCNJ11	KCNJ11 (+561)		34.7382	9.00852	2.70063	2.78042
cg00841001	3: 48230393	CDC25A;CDC25A	CDC25A (-593)		34.7323	6.35015	22.7659	1.5793
cg08287334	19: 1854633	KLF16	REXO1 (-6182)	KLF16 (+8930)	34.7237	3.95565	8.94983	9.13865
cg02645993	6: 170674463	FAM120B	FAM120B (+58620)	PSMB1 (+187953)	34.7227	4.45154	27.4167	5.06419
cg15684772	21: 47337825	PCBP3;PCBP3	COL6A1 (-63837)	PCBP3 (+67951)	34.7133	9.54633	21.1121	6.04127
cg11763830	17: 72231400	TTYH2	DNAI2 (-38985)	TTYH2 (+21705)	34.7081	11.6375	6.47358	2.81833
cg06332842	17: 79100214	MIR657;AATK;MIR338	AATK (+39657)	BAIAP2 (+91268)	34.7051	14.3182	7.4022	4.57757
cg20310608	20: 25128805	LOC284798;LOC284798;LOC284798	VSX1 (-66039)	ENTPD6 (-47533)	34.7003	15.3498	6.61106	9.66173
cg27252970	2: 220348312	SPEG	GMPPA (-15274)	SPEG (+48613)	34.6988	11.8914	20.3044	8.8719
cg03113878	7: 100091364	C7orf51	AGFG2 (-45469)	TSC22D4 (-14463)	34.6976	11.6583	6.93967	3.42406
cg04085822	16: 2521840	NTN3	TBC1D24 (-3306)	NTN3 (+341)	34.6955	4.43857	13.4798	4.01751
cg26843176	20: 39666232	TOP1;PRO0628	PLCG1 (-99928)	TOP1 (+8771)	34.6818	10.5885	19.0486	6.11133
cg01806442	17: 37075068	LASP1	LASP1 (+48957)	PLXDC1 (+232833)	34.6769	9.42197	23.0029	16.198
cg15075241	2: 10587052	SNORA80B;ODC1	ODC1 (+1400)	HPCAL1 (+144013)	34.6748	4.50068	20.8512	3.7744
cg21617903	3: 11599713	VGLL4;VGLL4;VGLL4;VGLL4	VGLL4 (+85684)	ATG7 (+285704)	34.6667	8.17203	10.8359	5.22039
cg14708990	11: 76839217	MYO7A;MYO7A;MYO7A	MYO7A (-92)		34.6645	8.29903	17.2576	4.0511
cg06489077	3: 65532188	MAGI1;MAGI1;MAGI1	ADAMTS9 (-858824)	MAGI1 (+492320)	34.6607	9.01002	10.5653	6.82625
cg01596520	19: 14225029	PRKACA;PRKACA	SAMD1 (-23798)	PRKACA (+3529)	34.6591	4.49198	27.2371	5.09169
cg25228995	5: 139260468	NRG2;NRG2;NRG2;NRG2	PSD2 (+85063)	NRG2 (+162415)	34.6591	9.73879	7.12262	7.39908
cg08701134	16: 69969618	WWP2;WWP2	CLEC18A (-15007)	WWP2 (+173345)	34.6556	6.20504	20.0907	12.6279
cg22191606	13: 102060580	NALCN	TMTC4 (-733478)	NALCN (+8232)	34.6541	7.70501	4.14358	6.39856
cg18695778	6: 31599751	BAT2	PRRC2A (+11302)	BAG6 (+20418)	34.6513	9.53228	5.87672	3.67794
cg10391522	2: 97618137	FAM178B	SEMA4C (-82403)	FAHD2B (+142444)	34.6363	11.7028	6.40083	8.3871
cg24174020	11: 1224985		MUC5B (-19309)	MUC2 (+150111)	34.6357	10.7515	16.9739	5.74869
cg08364561	11: 31846844		RCN1 (-265632)	PAX6 (-7336)	34.632	10.2235	-5.96745	5.40079
cg04970158	17: 43208740	PLCD3;ACBD4	ACBD4 (-4273)	PLCD3 (+1150)	34.6289	1.82925	14.9038	2.16973
cg14962509	1: 36039655	TFAP2E	TFAP2E (+685)		34.6268	4.42591	23.4971	4.98098
cg08235161	14: 57262049		OTX2 (+15134)	C14orf101 (+215539)	34.6206	6.9968	-1.49044	2.71895
cg08182565	11: 66607594	C11orf80	RCE1 (-3288)		34.6197	4.38192	14.4959	4.09148
cg16633925	19: 718875	PALM;PALM	PTBP1 (-78516)	PALM (+9923)	34.6036	15.0124	25.8031	3.61812
cg23015041	8: 8176714	PRAGMIN	SGK223 (+62542)	LOC100132396 (+392856)	34.6009	8.38209	-1.2822	4.91103
cg14411560	8: 145801160	KIAA1688	LRRC24 (-48745)	ARHGAP39 (+37727)	34.6003	7.13226	9.34915	1.35324
cg12034847	6: 3280558	SLC22A23;SLC22A23	TUBB2B (-52591)	SLC22A23 (+176234)	34.5949	6.38828	22.918	8.8693
cg03020951	6: 34203887	HMGA1;HMGA1;HMGA1;HMGA1;HMGA1	HMGA1 (-762)		34.5944	9.17682	28.4437	4.06387
cg12495983	2: 216867894	MREG	FN1 (-567104)	MREG (+10451)	34.5812	10.9737	8.70692	4.68212
cg25866895	11: 67350326	GSTP1	GSTP1 (-739)		34.5704	8.75736	26.5476	6.19167
cg16116632	2: 240184415	HDAC4	HDAC4 (+138227)	TWIST2 (+427743)	34.569	14.7307	6.02256	2.13242
cg26144202	17: 7256361	KCTD11	TMEM95 (-2135)		34.5647	5.97817	18.3704	6.69174
cg01970040	17: 27396961		TIAF1 (+5665)	PIPOX (+27044)	34.56	7.43485	19.6555	9.83369
cg09015968	10: 76869864	DUSP13;DUSP13;DUSP13	SAMD8 (-1528)	DUSP13 (-895)	34.5584	6.28022	24.0824	3.93138
cg06236559	18: 45458303	SMAD2;SMAD2;SMAD2	SMAD2 (-789)		34.5495	5.76042	22.7692	4.19889
cg15763369	7: 129713963	KLHDC10	ZC3HC1 (-22731)	TMEM209 (+131374)	34.544	5.81785	19.0672	2.20778
cg01345727	13: 52734018	NEK3;NEK3;NEK3;NEK3	NEK3 (-23)		34.5437	12.0568	32.1919	4.82016
cg09137630	19: 47618017	ZC3H4	ZC3H4 (-1009)		34.5401	7.9822	27.89	11.0338
cg06439280	5: 56218527	MIER3	MIER3 (+29426)	MAP3K1 (+107628)	34.5388	4.17137	17.6621	8.40203
cg04646987	5: 14406732	TRIO	TRIO (+262904)	ANKH (+465154)	34.5379	13.3149	10.7225	6.76195
cg13855589	1: 155348145	ASH1L	POU5F1P4 (-54825)	RUSC1 (+57506)	34.5337	9.22597	19.7241	12.7477
cg21848524	3: 27771053		CMC1 (-512070)	EOMES (-7269)	34.5248	3.47088	0.398655	1.75547
cg23332689	4: 987652	IDUA;SLC26A1;SLC26A1;SLC26A1	SLC26A1 (-429)		34.5241	11.2908	19.1999	12.9208
cg22699361	1: 854918	FLJ39609	OR4F16 (-232885)	SAMD11 (-6202)	34.516	7.87034	5.08377	2.00788
cg16162970	14: 105779952	PACS2;PACS2	PACS2 (-799)		34.5122	4.01088	13.3237	6.17972
cg21936552	17: 79386428	BAHCC1	BAHCC1 (+12889)	ACTG1 (+93463)	34.5079	5.77702	20.976	6.09065
cg05343811	14: 75590896	NEK9	ACYP1 (-60161)	NEK9 (+2881)	34.5071	6.78749	10.7392	6.51674
cg04134731	4: 53727431	RASL11B	RASL11B (-1063)		34.5039	10.6858	17.259	5.63851
cg14468605	9: 137255666	RXRA	COL5A1 (-277985)	RXRA (+37351)	34.4756	15.1755	10.3598	4.68858
cg04320255	3: 71113313	FOXP1	FOXP1 (+181002)		34.4729	9.75398	2.02989	0.728699
cg16305094	1: 1487266	SSU72	TMEM240 (-11527)	SSU72 (+22995)	34.4725	7.67657	16.271	8.36348
cg13098379	1: 204839819	NFASC;NFASC;NFASC;NFASC;NFASC	CNTN2 (-172520)	NFASC (+42038)	34.4698	8.06646	6.52448	3.52556
cg12750675	7: 140556696	BRAF	BRAF (+67867)	NDUFB2 (+160216)	34.4625	8.59937	17.7996	8.05845
cg19674878	12: 117470549		TESC (+66701)	FBXW8 (+121789)	34.4577	5.93051	15.5882	7.43954
cg12763668	1: 19687257	CAPZB	PQLC2 (+48518)	CAPZB (+124808)	34.4551	9.29639	20.0855	4.12454
cg00528351	7: 44348318	CAMK2B;CAMK2B;CAMK2B;CAMK2B;CAMK2B;CAMK2B;CAMK2B;CAMK2B	CAMK2B (+16911)	YKT6 (+107741)	34.4541	5.17177	6.64879	5.25419
cg08452061	5: 172199642	DUSP1	DUSP1 (-1440)		34.4518	8.68052	16.5787	3.99819
cg15944684	17: 77093406	HRNBP3	ENGASE (+22388)	RBFOX3 (+385273)	34.448	5.57997	6.40743	2.0862
cg26169081	10: 12648338	CAMK1D;CAMK1D	CAMK1D (+256756)	CCDC3 (+395365)	34.448	3.73169	27.7674	4.84698
cg05607482	19: 50982309	C19orf63;C19orf63	C19orf63 (+2574)	JOSD2 (+32035)	34.4465	7.65781	18.6847	1.10731
cg04777612	17: 73805953	UNK	UNK (+25145)	UNC13D (+34844)	34.4438	10.3346	6.22758	6.7843
cg21198455	9: 131679993	LRRC8A;LRRC8A;LRRC8A	NUP188 (-29983)	LRRC8A (+35603)	34.4436	7.74112	28.475	4.60842
cg25824127	10: 115926060	C10orf118	TDRD1 (-12968)	ADRB1 (+122255)	34.4431	6.49757	23.3947	3.81675
cg26783160	8: 140871183	TRAPPC9;TRAPPC9	KCNK9 (-155885)	TRAPPC9 (+597494)	34.4412	8.54355	12.088	5.01683
cg23016776	10: 99081496	FRAT1;FRAT1	FRAT1 (+2475)	FRAT2 (+12961)	34.4404	6.31254	10.5215	4.56535
cg06663317	16: 56641101	MT2A	MT2A (-1376)		34.4288	4.02125	19.7178	3.21966
cg03382797	9: 135755363	C9orf98;C9orf9	AK8 (-1166)		34.4288	5.68592	19.0654	7.89454
cg27560818	16: 87886933	SLC7A5	SLC7A5 (+16166)	JPH3 (+250435)	34.4274	5.8394	11.8636	3.05202
cg25134134	14: 51271666	NIN;NIN;NIN;NIN	SAV1 (-136644)	NIN (+26172)	34.4126	10.3561	12.1455	8.85784
cg23040011	14: 56594902	PELI2	C14orf101 (-451608)	PELI2 (+9810)	34.4087	7.26124	15.7784	2.31366
cg26337559	8: 143535735		TSNARE1 (-51193)	BAI1 (-9641)	34.4042	11.1293	11.943	7.84231
cg14820221	19: 5593932	SAFB2	SAFB2 (+29005)	ZNRF4 (+138507)	34.4023	11.7914	6.16775	6.95723
cg14332120	8: 97657097	PGCP	PGCP (-401)		34.3807	11.4613	26.044	3.49651
cg06419268	1: 206879950	MAPKAPK2;MAPKAPK2	MAPKAPK2 (+21586)	IL10 (+65888)	34.3795	11.3427	10.0886	2.90698
cg11537406	11: 124932624	SLC37A2;SLC37A2	SLC37A2 (-388)		34.3774	9.24739	24.638	4.5721
cg08483560	1: 45981424	PRDX1;PRDX1;PRDX1	PRDX1 (+7137)	MMACHC (+15569)	34.3726	10.0031	18.0752	5.7679
cg08665249	16: 88679919	ZC3H18	IL17C (-25081)	ZC3H18 (+43131)	34.3709	6.12507	18.0151	8.6706
cg16343401	17: 42989147	GFAP;GFAP	GFAP (+3772)	FAM187A (+9021)	34.3682	9.95537	12.6897	2.8599
cg16490470	1: 208390388	PLXNA2	CD34 (-305706)	PLXNA2 (+27276)	34.3616	13.5606	9.55448	6.57265
cg16499416	11: 63766286	MACROD1	FLRT1 (-105075)	OTUB1 (+12962)	34.36	7.87409	23.2185	13.1902
cg18332229	7: 971130	ADAP1	ADAP1 (+23175)	GET4 (+54940)	34.3499	8.87228	12.6647	10.7706
cg24404533	11: 1036766	MUC6	MUC6 (-61)		34.3476	18.0638	1.81553	3.93142
cg20733108	11: 12806385	TEAD1	RASSF10 (-224584)	TEAD1 (+110417)	34.3474	3.02444	12.8346	2.65064
cg02808257	20: 44037060	DBNDD2;DBNDD2;DBNDD2;DBNDD2;DBNDD2;SYS1-DBNDD2;DBNDD2;DBNDD2;DBNDD2	DBNDD2 (+432)		34.3464	6.54849	9.50235	4.70377
cg19482843	8: 141559741	EIF2C2;EIF2C2	CHRAC1 (+38345)	EIF2C2 (+85904)	34.3428	12.9898	-2.43906	9.27297
cg17129576	17: 27508027	MYO18A;MYO18A	MYO18A (-621)		34.3408	7.37051	20.4024	6.90231
cg02171718	2: 1921046	MYT1L	PXDN (-172756)	MYT1L (+413998)	34.3307	8.98034	7.22823	4.51406
cg08303283	9: 139843753		FBXW5 (-4548)	LCN12 (-3018)	34.3297	7.7079	17.3467	6.75642
cg16778405	16: 653443	RAB40C	AK128777 (-25795)	RAB40C (+13367)	34.3251	4.99105	13.3882	8.66555
cg18798289	5: 72530245		TMEM174 (+61223)	FOXD1 (+214106)	34.3185	4.29152	10.7862	5.78952
cg17551891	7: 1960795	MAD1L1;MAD1L1;MAD1L1	ELFN1 (+211998)	MAD1L1 (+311787)	34.3171	11.5529	6.87419	4.31417
cg24574963	7: 149120622		ZNF777 (+37430)	AF035281 (+129333)	34.3169	17.4492	28.502	6.24687
cg06065164	4: 3766875	ADRA2C	ADRA2C (-1420)		34.311	15.8253	-4.061	4.84619
cg05433460	11: 46720913	ARHGAP1;ZNF408	ZNF408 (-1403)	ARHGAP1 (+1206)	34.305	8.54491	19.2356	3.20508
cg09628877	3: 195613739	TNK2;TNK2	MUC4 (-74896)	TNK2 (+8692)	34.3034	9.65957	5.53337	3.64101
cg07857792	19: 18060683	KCNN1	KCNN1 (-1427)		34.3026	3.74549	22.3354	4.34106
cg14373988	1: 2345333	PEX10;PEX10	PEX10 (-1324)		34.2966	11.1386	11.4785	3.54037
cg10761804	19: 1865012	KLF16	KLF16 (-1449)		34.2963	8.54737	15.2607	8.10581
cg24228503	19: 40334545	FBL	DYRK1B (-9705)	FBL (+2508)	34.2902	9.36516	15.8714	1.74835
cg10992219	8: 53608045	RB1CC1;RB1CC1	FAM150A (-130025)	RB1CC1 (+18980)	34.2883	10.0617	20.5084	7.43644
cg11313708	19: 54710867	RPS9	RPS9 (+6142)	LILRB3 (+16091)	34.288	6.77506	18.7987	8.59113
cg02202246	10: 134225218	PWWP2B;PWWP2B	INPP5A (-126134)	STK32C (-103742)	34.2722	9.58166	3.33973	6.85293
cg22881677	12: 63195695	PPM1H	PPM1H (+132969)	MON2 (+335099)	34.2694	12.3862	5.3679	7.23419
cg11319760	5: 176088370		UNC5A (-149189)	TSPAN17 (+13983)	34.269	5.53963	10.4194	8.20448
cg03413355	15: 56537579		RFX7 (-2097)		34.2627	6.98361	19.8907	10.4912
cg20828284	1: 204452127	PIK3C2B	PPP1R15B (-71184)	PIK3C2B (+7346)	34.2613	8.71244	25.0695	4.90595
cg03850797	1: 235486742	ARID4B;ARID4B	RBM34 (-161971)	ARID4B (+4789)	34.2561	8.80085	25.2303	9.56344
cg21297493	1: 156357905		RHBG (+18903)	C1orf61 (+41434)	34.2554	2.60315	11.0974	3.44967
cg17067226	3: 157211395	VEPH1;VEPH1;VEPH1;VEPH1;VEPH1;VEPH1	VEPH1 (+9740)	PTX3 (+56816)	34.2549	6.62911	32.3764	7.55918
cg24544082	2: 54751507	SPTBN1	RPL23AP32 (-4851)		34.2543	5.00997	16.0906	3.84869
cg05457563	19: 1467029	APC2	C19orf25 (+12198)	APC2 (+16882)	34.2482	12.9765	18.2451	9.33636
cg09230679	12: 116586898	MIR620;MED13L	MED13L (+128092)		34.2461	2.23093	31.4922	7.64943
cg19964491	6: 32016236	TNXB	CYP21A2 (+10144)	TNXB (+60914)	34.2448	8.61104	18.267	11.5253
cg16860821	19: 14676347	TECR	NDUFB7 (+6541)	TECR (+35969)	34.2396	9.74887	16.4158	4.87331
cg16801102	17: 40293755	RAB5C;RAB5C	RAB5C (+13306)	HSPB9 (+19000)	34.236	7.67667	27.2072	7.02657
cg04242349	17: 79082840	BAIAP2;BAIAP2;BAIAP2;BAIAP2	AATK (+57031)	BAIAP2 (+73894)	34.2324	7.24097	16.1447	11.5296
cg03440540	22: 48976173	FAM19A5;FAM19A5	FAM19A5 (+90886)		34.2238	12.4044	-0.91547	7.53865
cg00524561	12: 125197665		NCOR2 (-145656)	SCARB1 (+150853)	34.2201	9.86562	14.8289	9.35186
cg26170683	6: 30173936	TRIM26	TRIM10 (-45226)	TRIM26 (+7334)	34.2195	6.21014	13.633	2.93871
cg27021181	10: 5488346	NET1;NET1	NET1 (+33829)	CALML5 (+53186)	34.2158	9.11779	24.2626	5.13995
cg22559426	12: 132914311		P2RX2 (-281091)	GALNT9 (-8407)	34.2157	23.5803	-2.20938	3.26323
cg11813387	5: 43310340	HMGCS1;HMGCS1	HMGCS1 (+3254)	NIM1 (+118014)	34.2131	5.92601	16.4441	5.82562
cg05218653	16: 2334964	ABCA3	RNPS1 (-17107)	ABCA3 (+55782)	34.2117	6.84115	5.76649	4.75103
cg23166857	1: 1149501	TNFRSF4	TNFRSF4 (+46)		34.2116	6.83871	19.2304	5.01571
cg02923888	11: 1483891		MOB2 (+18223)	BRSK2 (+72763)	34.2096	8.77117	5.51123	4.27624
cg13453750	1: 205783389	SLC41A1	SLC41A1 (-1229)		34.1992	9.66054	23.0455	2.35458
cg11875268	12: 54576025	SMUG1	SMUG1 (+6752)	HOXC4 (+128365)	34.1976	9.6236	11.1881	8.0787
cg23752752	7: 4778908	FOXK1	KIAA0415 (-36353)	FOXK1 (+56979)	34.1898	5.46212	5.42463	2.10243
cg00078759	16: 1600969	IFT140;TMEM204	TMEM204 (+17035)	IFT140 (+61139)	34.1883	9.3584	1.64244	5.53089
cg10188300	19: 52772305	ZNF766	ZNF766 (-518)		34.1867	7.13228	22.3089	9.0355
cg09510476	16: 767325	METRN	FAM173A (-3832)		34.1841	9.9979	-2.12184	3.08009
cg22821355	4: 10117479	WDR1;WDR1	SLC2A9 (-94366)	WDR1 (+1093)	34.1812	3.72525	16.7324	3.00275
cg10869531	4: 2808489	SH3BP2	TNIP2 (-50387)	SH3BP2 (-11422)	34.179	4.78078	16.0245	5.88672
cg20013920	17: 80809645	TBCD	ZNF750 (-11715)	B3GNTL1 (+200040)	34.1789	7.92785	23.9322	11.4517
cg08339602	12: 127631293		NONE		34.1784	11.6868	14.9305	8.4053
cg03653726	7: 2769253	GNA12	AMZ1 (+50091)	GNA12 (+114705)	34.173	7.08289	13.3846	6.16426
cg19970953	20: 55982703	RBM38;RBM38	RBM38 (+16250)	CTCFL (+117479)	34.1702	9.43569	-1.04345	3.10552
cg16442402	3: 58474266		KCTD6 (-3556)		34.1696	4.70539	14.2696	4.18186
cg27493151	19: 38701994	DPF1;DPF1;DPF1	DPF1 (+12895)	SIPA1L3 (+304127)	34.1547	8.15959	-0.267431	1.10943
cg00880290	19: 14550999	PKN1;PKN1	PKN1 (-86)		34.1546	9.65016	9.62712	5.45725
cg01528492	8: 91659356	TMEM64;TMEM64	TMEM64 (-1224)		34.1528	8.23233	18.9732	9.9508
cg13784312	9: 134609065	RAPGEF1	RAPGEF1 (-23837)	MED27 (+346208)	34.1524	10.5807	22.6909	9.72718
cg12904737	7: 155276516		RBM33 (-160686)	EN2 (+25693)	34.1519	8.69123	-0.216771	7.35516
cg09257677	17: 77078400	ENGASE	ENGASE (+7382)	RBFOX3 (+400279)	34.151	5.474	10.9527	3.61624
cg12965023	5: 139170217		PSD2 (-5188)	CXXC5 (+141917)	34.1501	4.03979	31.6399	3.3165
cg00346074	10: 65252033		REEP3 (-29089)	JMJD1C (-26312)	34.1486	4.65713	19.517	6.7
cg06308022	6: 43858585	LOC100132354	VEGFA (+120640)	MRPL14 (+236605)	34.1408	5.49045	13.9541	2.46936
cg21073212	20: 30866501	KIF3B	ASXL1 (-79645)	KIF3B (+1048)	34.1392	3.73101	31.4371	5.61349
cg08601457	6: 112115117	FYN	WISP3 (-260253)	FYN (-73853)	34.1352	5.10951	21.4825	7.25556
cg16612423	5: 6491884	UBE2QL1	UBE2QL1 (+43149)	NSUN2 (+141588)	34.1339	9.48766	6.82047	6.07272
cg12923994	22: 18277981	MICAL3	BID (-20551)	MICAL3 (+229343)	34.1333	12.0318	3.6608	2.74853
cg24685006	1: 36043014	TFAP2E	TFAP2E (+4044)	PSMB2 (+64430)	34.1278	9.72057	19.2554	6.45045
cg11086127	20: 2902436	PTPRA;PTPRA;PTPRA	PTPRA (-1416)		34.1173	3.3169	18.0898	5.70835
cg26888941	6: 33398522	SYNGAP1	ZBTB9 (-23833)	SYNGAP1 (+10676)	34.1168	6.30779	14.8946	6.94143
cg22373622	1: 1489544	SSU72	TMEM240 (-13805)	SSU72 (+20717)	34.1158	16.9181	12.0836	11.7032
cg07256668	11: 64398137	NRXN2;NRXN2;NRXN2	SLC22A12 (+39856)	NRXN2 (+92522)	34.1156	9.26846	3.1907	1.81803
cg22864355	14: 105225861	SIVA1;SIVA1	SIVA1 (+6392)	AKT1 (+36218)	34.1102	9.60849	9.27167	6.87644
cg08284263	10: 92958627		ANKRD1 (-277596)	PCGF5 (-21741)	34.1075	11.6035	19.0543	7.63755
cg14998460	10: 124017830		PLEKHA1 (-116263)	TACC2 (+269142)	34.1061	13.0363	3.73592	3.78151
cg25009498	17: 80562120	FOXK2	WDR45L (+44290)	FOXK2 (+84527)	34.1058	3.78395	13.8749	5.60589
cg02520729	12: 122261552	SETD1B	SETD1B (+18915)	HPD (+35216)	34.1019	13.169	6.31391	1.80507
cg07834408	2: 234355294	DGKD;DGKD	DGKD (+92142)	USP40 (+118941)	34.0856	12.9257	-0.102743	1.43605
cg00904578	17: 63009964	GNA13	LRRC37A3 (-94977)	GNA13 (+42955)	34.0827	6.14965	10.8869	7.37986
cg00268685	15: 40761721	CHST14	CHST14 (-1438)		34.0824	8.44154	16.0757	1.97963
cg03845363	17: 17753516	TOM1L2;TOM1L2	SREBF1 (-13192)	TOM1L2 (+122267)	34.0795	4.86738	14.2128	2.47468
cg24117192	19: 18369082	KIAA1683;KIAA1683;KIAA1683	PDE4C (-10073)	KIAA1683 (+16236)	34.0756	5.84855	6.86565	4.69495
cg18965980	17: 78699048	RPTOR;RPTOR	CHMP6 (-266592)	RPTOR (+180424)	34.0719	7.78652	10.1589	5.13701
cg03855973	6: 76315197	SENP6;SENP6	MYO6 (-143711)	SENP6 (+3576)	34.0641	8.58944	27.2901	7.11155
cg03171419	8: 37700802	GPR124	BRF2 (+6628)	GPR124 (+46402)	34.059	6.97342	16.4479	7.30624
cg26501107	11: 8833902	ST5;ST5	ST5 (-1679)		34.0483	7.5375	15.5784	8.97976
cg12662929	1: 160368823		VANGL2 (-1540)		34.0419	7.17097	21.8019	2.60587
cg26767085	19: 7977494	MAP2K7	SNAPC2 (-7699)	MAP2K7 (+8730)	34.0416	11.2764	10.3488	3.32834
cg27407147	15: 89920824	LOC254559	POLG (-42799)	RHCG (+118974)	34.0386	5.37142	9.33912	5.69538
cg23228858	6: 43233709	TTBK1	SLC22A7 (-32288)	TTBK1 (+22488)	34.0368	8.72628	2.76062	2.81805
cg20201143	6: 33398533	SYNGAP1	ZBTB9 (-23822)	SYNGAP1 (+10687)	34.0321	3.4305	16.1103	3.8506
cg20931951	1: 12508122	VPS13D;VPS13D	DHRS3 (+169697)	VPS13D (+218010)	34.0279	7.57134	26.0401	2.86671
cg25688060	20: 11874866	BTBD3	NONE		34.0249	4.87162	23.4801	1.92666
cg09159285	1: 6664134	KLHL21	KLHL21 (-1206)		34.0195	7.59779	2.09295	0.996233
cg17969853	6: 108615613	LACE1	LACE1 (-484)		34.0168	16.7064	31.3242	6.51214
cg06588605	20: 35201208	TGIF2	TGIF2 (-667)		34.0147	4.8506	26.9754	5.24827
cg02167055	16: 89019403	CBFA2T3	PABPN1L (-86336)	CBFA2T3 (+24100)	34.0094	7.86808	-0.315941	2.11654
cg24408776	1: 203098067	ADORA1;ADORA1	ADORA1 (+662)		34.0078	6.66369	11.0813	3.80041
cg03246954	19: 2046350	MKNK2;MKNK2	BTBD2 (-30649)	MKNK2 (+4892)	34.0052	5.93335	3.58441	1.13994
cg22250546	19: 33791370	CEBPA;CEBPA	SLC7A10 (-74615)	CEBPA (+2059)	34.0022	5.96185	14.4585	7.90953
cg11385938	7: 6432590	RAC1;RAC1	RAC1 (+18465)	DAGLB (+55052)	33.9992	6.78367	23.1874	4.97667
cg22522598	19: 15360953	BRD4;BRD4	EPHX3 (-17723)	BRD4 (+30308)	33.9961	6.06533	10.8837	3.70499
cg09378456	7: 117313730		CFTR (+193714)	CTTNBP2 (+199830)	33.9943	8.20988	6.12481	4.20702
cg16655661	8: 75213778	JPH1	JPH1 (+19783)	LY96 (+310215)	33.9916	7.91979	-1.62457	3.43361
cg19308185	1: 6363596	ACOT7;ACOT7;ACOT7;ACOT7	GPR153 (-42562)	ACOT7 (+82286)	33.9847	7.66734	-0.204707	6.67029
cg02474542	11: 72300891	PDE2A;PDE2A;PDE2A;PDE2A	CLPB (-155324)	PDE2A (+84605)	33.9846	8.29622	12.3015	4.11857
cg10161194	19: 3983180	EEF2;SNORD37	DAPK3 (-13354)	EEF2 (+2280)	33.9758	6.54206	22.4214	12.6832
cg24904788	11: 45114842	PRDM11	TP53I11 (-142235)	SYT13 (+193041)	33.9579	7.70191	17.6824	4.42338
cg18548523	11: 67260961	PITPNM1;PITPNM1	AIP (+10457)	PITPNM1 (+11881)	33.9548	10.9852	18.2819	9.94351
cg02147980	3: 50227491		GNAT1 (-1551)		33.9539	4.96408	20.1712	2.04808
cg02407342	17: 42988784	GFAP;GFAP	GFAP (+4135)	FAM187A (+8658)	33.9489	2.66459	18.6187	9.37981
cg05609780	3: 24001171	NR1D2;NR1D2	NR1D2 (+14421)	THRB (+535141)	33.9401	4.24703	-5.13973	8.31565
cg17022830	11: 65203222		SCYL1 (-89325)	FRMD8 (+49182)	33.9399	4.41757	23.409	6.30573
cg19713959	6: 112092994	FYN	WISP3 (-282376)	FYN (-51730)	33.9395	5.06237	17.1775	11.6764
cg25884399	9: 139237461	GPSM1	GPSM1 (+15530)	DNLZ (+20779)	33.9356	5.58544	13.5494	4.76764
cg17520947	4: 79857189	PAQR3	PAQR3 (+3392)	BMP2K (+159658)	33.9351	4.55423	19.7331	5.56112
cg16411361	2: 198063653	ANKRD44	PGAP1 (-272200)	ANKRD44 (+111867)	33.9336	7.08473	21.4991	7.53292
cg26981047	2: 10535668	HPCAL1;HPCAL1	ODC1 (+52784)	HPCAL1 (+92629)	33.9332	12.434	2.21539	5.37475
cg17427491	7: 190423		FAM20C (-2545)		33.9325	9.64443	11.4842	8.55134
cg16705744	3: 27756039		SLC4A7 (-257795)	EOMES (+7745)	33.9298	8.63366	9.49273	6.94966
cg08736034	20: 44878490	CDH22	CDH22 (+1841)	CD40 (+131585)	33.9286	3.38133	12.9916	3.09423
cg14976569	19: 4667105	C19orf10	SEMA6B (-107335)	C19orf10 (+3309)	33.9284	10.5732	20.1491	5.70021
cg17837127	13: 113586504		MCF2L (-37030)	ATP11A (+241862)	33.9284	13.1492	4.68632	3.78836
cg26033513	3: 195595933	TNK2;TNK2	MUC4 (-57090)	TNK2 (+26498)	33.9275	12.6058	15.184	6.90122
cg00446414	8: 29387350		DUSP4 (-179084)	TMEM66 (+553298)	33.9255	9.06441	9.05777	2.80614
cg05158395	1: 54858059	SSBP3;SSBP3;SSBP3	SSBP3 (+14032)	MRPL37 (+192220)	33.9218	6.23384	20.295	3.96247
cg07876162	19: 728176	PALM;PALM	PTBP1 (-69215)	PALM (+19224)	33.9215	10.6999	25.3299	7.89009
cg03041532	11: 71711021	IL18BP;IL18BP;IL18BP;IL18BP;IL18BP;IL18BP;IL18BP	LRTOMT (-80355)	IL18BP (+1064)	33.9214	4.59404	16.2694	7.16504
cg13099829	1: 2237991	SKI	RER1 (-85222)	SKI (+77858)	33.9168	4.1434	19.5133	9.80056
cg17626301	6: 32820201	TAP1	PSMB9 (-1736)	TAP1 (+1546)	33.9137	5.91767	9.07622	10.425
cg02238387	17: 77964734	TBC1D16	CBX4 (-151522)	TBC1D16 (+44912)	33.9133	8.17375	19.3023	14.1529
cg21320768	13: 50070766	PHF11;PHF11	PHF11 (+966)		33.9093	8.93215	20.6823	2.71647
cg24747427	2: 204292883	ABI2	ABI2 (+99881)	RAPH1 (+107174)	33.9092	9.13278	7.48347	5.87486
cg17590003	17: 25676574		KSR1 (-122461)	WSB1 (+55469)	33.9065	9.6846	13.0313	15.0002
cg04112866	2: 105925965	TGFBRAP1;TGFBRAP1	TGFBRAP1 (+20182)	GPR45 (+67766)	33.9043	6.16376	20.9173	6.08122
cg23755074	11: 108423325	EXPH5;EXPH5	KDELC2 (-54167)	EXPH5 (+41048)	33.9036	10.5609	1.60084	5.7547
cg04493000	22: 48895658	FAM19A5	FAM19A5 (+10371)		33.9015	5.76678	2.91664	8.90674
cg06493695	2: 42565378		COX7A2L (+23609)	EML4 (+168889)	33.9012	12.8464	11.2175	10.7439
cg25548986	15: 53078855	ONECUT1	ARPP19 (-217643)	ONECUT1 (+3353)	33.8995	6.07626	10.6358	4.88719
cg02167678	16: 88815867	FAM38A	PIEZO1 (+35504)	CTU2 (+42977)	33.897	9.73643	3.26391	3.89601
cg05578802	18: 74531660		ZNF236 (-4455)		33.8873	14.1622	19.0772	7.63701
cg08713568	1: 91195504		BARHL2 (-12711)	ZNF644 (+292307)	33.8856	6.10319	5.63503	2.2783
cg20204415	11: 11417772	GALNTL4	CSNK2A1 (-42869)	GALNTL4 (+225788)	33.8849	10.9937	3.2914	4.44679
cg18292711	10: 32346148	KIF5B	KIF5B (-778)		33.8791	9.41225	21.1183	7.29208
cg20690695	19: 40873973	PLD3;PLD3	PLD3 (+19642)	HIPK4 (+22120)	33.876	7.88127	6.29381	8.86283
cg07859439	2: 197792757	PGAP1	PGAP1 (-1304)		33.8708	2.81845	15.4757	5.09642
cg04196143	2: 162096032		PSMD14 (-68753)	TANK (+102567)	33.8699	9.42792	10.6578	11.2117
cg27577993	7: 151454795	PRKAG2;PRKAG2	RHEB (-237786)	PRKAG2 (+119520)	33.8666	7.76201	5.03112	6.14008
cg09507386	19: 1399338	GAMT;GAMT	GAMT (+2213)	NDUFS7 (+15632)	33.8638	9.03604	7.19957	5.82577
cg03536961	14: 71955729	LOC145474	SIPA1L1 (-40299)	PCNX (+581608)	33.8606	6.47242	-2.22152	6.19139
cg22616007	16: 4382027	GLIS2	GLIS2 (-188)		33.8564	10.6579	4.19388	2.27888
cg06369879	20: 18473888	RBBP9	RBBP9 (+3998)	POLR3F (+25856)	33.8551	4.61899	20.736	8.3886
cg03079761	19: 2324126	LSM7	SPPL2B (-4502)	LSM7 (+4487)	33.8542	9.02372	4.56891	10.4563
cg09405635	8: 49533444		EFCAB1 (+114425)	UBE2V2 (+612450)	33.853	10.5009	5.13743	6.89297
cg12332558	5: 148882841	CSNK1A1;CSNK1A1	IL17B (-124004)	CSNK1A1 (+48165)	33.8517	7.49388	11.2745	10.2992
cg16370720	6: 108907710	FOXO3;FOXO3	ARMC2 (-261908)	FOXO3 (+25642)	33.85	7.28096	27.4402	11.2848
cg25806704	4: 41936863	TMEM33	TMEM33 (-273)		33.849	6.12132	23.6573	3.81911
cg00451642	15: 66546935	MEGF11	MEGF11 (-861)		33.8489	10.1448	23.2705	5.98974
cg03457197	16: 1455802	UNKL	UNKL (+8902)	GNPTG (+53903)	33.8473	8.52162	9.89847	5.738
cg17519749	2: 2111648	MYT1L	PXDN (-363358)	MYT1L (+223396)	33.8384	6.87514	4.16606	6.87606
cg13689563	19: 12277357	ZNF136	ZNF136 (+3486)	ZNF44 (+128356)	33.8353	7.01603	18.5689	9.07278
cg24356544	10: 50970863	OGDHL;OGDHL;OGDHL	OGDHL (-439)		33.832	8.67571	9.5893	3.75208
cg06627617	2: 9471179	ASAP2;ASAP2	ITGB1BP1 (+92463)	ASAP2 (+124286)	33.829	8.90113	20.4701	9.62856
cg17471939	1: 3600879	TP73	LOC388588 (-88472)	TP73 (+31751)	33.8264	15.8467	5.73884	4.83358
cg00786138	1: 8470722	RERE;RERE;RERE	SLC45A1 (+86333)	RERE (+406976)	33.8244	7.86543	18.3409	4.31583
cg06312283	11: 31840628	PAX6	PAX6 (-1120)		33.8223	11.1981	10.0989	5.72526
cg18318878	1: 214159037		PROX1 (-2822)		33.8172	3.47165	8.72463	4.18735
cg01122847	17: 80559729	FOXK2	WDR45L (+46681)	FOXK2 (+82136)	33.817	15.1403	7.59403	4.90349
cg16374999	12: 49688980	PRPH;PRPH	PRPH (+72)		33.8086	8.03161	24.5612	7.30785
cg02772711	12: 68770156		RAP1B (-234462)	MDM1 (-43996)	33.8078	3.88538	9.62843	1.72213
cg13872326	17: 27901067	GIT1;GIT1	TP53I13 (+5329)	GIT1 (+15542)	33.8077	12.5012	13.7979	6.16507
cg27484320	8: 20060877	ATP6V1B2	ATP6V1B2 (+6174)	LZTS1 (+51925)	33.8072	6.35014	11.8557	6.15897
cg09896686	5: 11504385	CTNND2	DAP (-742999)	CTNND2 (+399724)	33.8064	10.4778	2.52972	6.67146
cg19592637	20: 25063052	VSX1;VSX1	VSX1 (-286)		33.8053	8.53446	20.5536	4.99501
cg24975638	7: 101615743	CUX1;CUX1;CUX1	SH2B2 (-312661)	CUX1 (+154862)	33.8035	4.64152	6.5624	5.97132
cg19779488	5: 171679572	UBTD2	UBTD2 (+31222)	EFCAB9 (+58397)	33.8034	7.37135	9.52088	5.84115
cg00990212	12: 6641042	NCAPD2	GAPDH (-2614)		33.7942	7.34038	7.68002	4.24434
cg22216738	19: 18721711		CRLF1 (-4052)	TMEM59L (-1970)	33.7902	10.6421	13.6594	2.51704
cg00764545	4: 3318001	RGS12;RGS12	HGFAC (-125724)	RGS12 (+2128)	33.7882	6.06742	10.3842	6.61896
cg21838625	3: 10378056	ATP2B2;ATP2B2	SEC13 (-15199)	ATP2B2 (+169211)	33.7869	7.43128	-2.9171	6.11611
cg04720588	1: 227917331	LOC100130093;LOC100130093	SNAP47 (-5365)	ZNF678 (+166112)	33.7864	5.34192	24.3015	4.16588
cg02645450	16: 3532570	NAT15;NAT15;NAT15	CLUAP1 (-18392)	NAA60 (+24579)	33.7862	12.2491	3.42754	4.10312
cg05286196	3: 12994919	IQSEC1;IQSEC1	RPL32 (-112971)	IQSEC1 (+119697)	33.784	7.52477	13.5189	7.39318
cg21122199	17: 58499720	C17orf64	USP32 (-30135)	APPBP2 (+103859)	33.7754	9.16046	20.0504	10.4375
cg00000029	16: 53468112	RBL2	RBL2 (-238)		33.7739	6.71335	19.2815	1.8645
cg12356951	17: 35165018		LHX1 (-129753)	MRM1 (+206994)	33.7712	4.1502	2.01506	3.97247
cg11085294	1: 177057631	ASTN1;ASTN1	ASTN1 (+76392)	PAPPA2 (+625325)	33.7663	7.35525	14.0181	4.43038
cg14377928	9: 130459594		TTC16 (-18763)	STXBP1 (+85109)	33.764	4.38338	25.1343	5.09989
cg17301053	6: 166891617	RPS6KA2;RPS6KA2	BRP44L (-95132)	RPS6KA2 (+384153)	33.7613	8.41463	14.2288	5.06331
cg24571794	5: 179564268	RASGEF1C	RNF130 (-65160)	RASGEF1C (+71861)	33.7591	7.18565	12.7821	10.1827
cg05450336	10: 729916	DIP2C	DIP2C (+5691)	ZMYND11 (+503983)	33.7539	5.39127	-1.27046	5.58036
cg01629435	2: 74153317	DGUOK;DGUOK	DGUOK (-635)		33.7537	9.94171	14.081	5.02081
cg19854915	3: 27770995		CMC1 (-512128)	EOMES (-7211)	33.7528	7.52307	4.40522	2.583
cg24187758	7: 4878701	RADIL	PAPOLB (+22923)	KIAA0415 (+63440)	33.7517	8.2985	7.791	8.25684
cg07784872	16: 85687041	KIAA0182;KIAA0182	GINS2 (+35546)	KIAA0182 (+40118)	33.7364	7.18953	5.01437	6.1894
cg14488661	9: 130630543	AK1	ENG (-13497)	AK1 (+9478)	33.7298	8.80531	4.66696	6.6444
cg00871787	17: 79920595		NOTUM (-1539)		33.7285	4.91836	9.21621	8.36306
cg00031063	1: 17303752	MFAP2;MFAP2;MFAP2;MFAP2	MFAP2 (+3420)	CROCC (+55308)	33.7265	20.0935	3.55931	6.01789
cg01663603	20: 48099343	KCNB1	KCNB1 (-161)		33.7214	10.3679	1.44304	1.53123
cg20373634	10: 103911536	NOLC1	NOLC1 (-396)		33.7179	7.38897	24.0794	4.43355
cg25699052	10: 126312068	FAM53B	FAM53B (+120861)	LHPP (+161728)	33.7116	15.5418	9.34199	6.26754
cg23764603	17: 19976820		SPECC1 (+64172)	LGALS9B (+394027)	33.7048	6.33783	10.161	3.08769
cg06895831	1: 94587076	ABCA4	ABCA4 (-372)		33.7007	7.61856	12.2231	6.91824
cg16813459	3: 100430811	TFG;TFG	TFG (+2426)	ABI3BP (+281522)	33.6982	3.51087	18.1312	7.76172
cg17179314	15: 78933820	CHRNB4	CHRNB4 (-234)		33.698	10.5059	11.04	4.34972
cg24868960	11: 113403184		DRD2 (-57184)	TMPRSS5 (+173883)	33.6968	7.58627	3.55376	5.11308
cg05567734	13: 114108713	ADPRHL1	ADPRHL1 (-875)		33.6931	9.39969	11.6182	5.24883
cg05110241	16: 68378359	PRMT7	PRMT7 (+33483)	SMPD3 (+104049)	33.6877	7.95321	9.57019	4.30579
cg14429457	10: 665304	DIP2C	DIP2C (+70303)	ZMYND11 (+439371)	33.6872	12.029	12.7903	3.83614
cg14031846	12: 124896614	NCOR2;NCOR2	NCOR2 (+155395)	ZNF664 (+438853)	33.6735	8.94214	9.17826	7.56861
cg27026360	17: 32965324	TMEM132E	TMEM132E (+57557)	CCT6B (+323203)	33.6727	4.82825	4.61433	4.06153
cg13508175	10: 88296364		OPN4 (-117949)	WAPAL (-14824)	33.6721	7.02129	15.1507	6.00433
cg01888166	2: 20527635	PUM2	PUM2 (-497)		33.6701	8.18679	20.2173	4.47105
cg20239391	20: 45030732	ELMO2;ELMO2	SLC35C2 (-37669)	ELMO2 (+4538)	33.6692	4.86056	19.5623	6.27668
cg25711375	13: 113586361		MCF2L (-37173)	ATP11A (+241719)	33.6672	7.2807	4.54072	6.16222
cg20603222	7: 1096387	C7orf50;C7orf50;GPR146;C7orf50	GPR146 (-753)		33.6672	8.90514	7.34482	5.03187
cg05585149	10: 695844	DIP2C;C10orf108;C10orf108	DIP2C (+39763)	ZMYND11 (+469911)	33.6669	8.66314	3.32839	5.78941
cg26756782	16: 89922218	SPIRE2	TCF25 (-17775)	SPIRE2 (+27312)	33.6647	7.6833	9.25341	0.723717
cg25151376	7: 895646	UNC84A;UNC84A	GET4 (-20544)	SUN1 (+23505)	33.6646	13.0193	2.21364	5.41699
cg13160528	6: 166140118		PDE10A (-64531)	T (+442012)	33.6613	13.1048	1.8228	5.83387
cg25503540	17: 80051901	FASN	DUS1L (-28222)	FASN (+4204)	33.66	8.7812	2.63107	2.90005
cg04662649	15: 41191689	VPS18	DLL4 (-29841)	VPS18 (+5062)	33.6575	13.179	10.6049	6.78136
cg17719126	6: 33383819	PHF1;PHF1;PHF1	SYNGAP1 (-4027)	CUTA (+2245)	33.6572	10.1389	17.4352	4.6601
cg22811668	19: 2046303	MKNK2;MKNK2	BTBD2 (-30602)	MKNK2 (+4939)	33.6469	11.4212	6.22338	3.27103
cg15909132	17: 42431109	FAM171A2	GRN (+8619)	FAM171A2 (+10125)	33.6452	7.4952	15.7894	8.34104
cg20182983	12: 123470916	PITPNM2	ARL6IP4 (+6037)	PITPNM2 (+124118)	33.6436	13.4111	-19.3461	5.73336
cg20959189	3: 141122632	ZBTB38	RASA2 (-83293)	ZBTB38 (+79578)	33.64	5.24086	21.1504	7.04736
cg18590785	15: 31664259	KLF13	KLF13 (+45177)	OTUD7A (+283282)	33.6332	10.2832	2.45508	7.42245
cg05114984	4: 17618814	MED28	MED28 (+2542)	DCAF16 (+193566)	33.6278	10.2655	17.0632	6.46962
cg02583796	1: 226375174	ACBD3	ACBD3 (-752)		33.6214	9.67576	16.7618	13.6555
cg19925373	4: 2059244		NAT8L (-1994)		33.6152	10.213	10.1831	4.16142
cg06677151	10: 616959	DIP2C	DIP2C (+118648)	ZMYND11 (+391026)	33.6136	4.69068	8.17987	10.1635
cg01715455	20: 25062827	VSX1;VSX1	VSX1 (-61)		33.6123	7.52435	2.87329	1.77251
cg27380774	11: 1000560	AP2A2	MUC6 (+36145)	AP2A2 (+74752)	33.6109	12.6046	4.71284	3.86358
cg01590359	12: 53889279	MAP3K12	MAP3K12 (+4164)	PCBP2 (+43394)	33.6018	4.8051	9.24374	5.54243
cg18279341	7: 128790642	TSPAN33	SMO (-38070)	TSPAN33 (+5931)	33.6013	2.54442	10.315	6.10227
cg18770579	19: 50191342	C19orf76;PRMT1;PRMT1;PRMT1	CPT1C (-3022)	C19orf76 (-599)	33.6011	7.5795	18.86	4.64057
cg13197308	6: 32135083	EGFL8	EGFL8 (+2728)	AGPAT1 (+8832)	33.5967	12.1629	5.91944	3.99128
cg21179912	9: 2024387	SMARCA2;SMARCA2	VLDLR (-597405)	SMARCA2 (+9046)	33.5961	10.687	12.94	4.39324
cg05264760	19: 50098132	PRR12	PRR12 (+3221)	RRAS (+45267)	33.5933	11.2479	21.4596	10.4596
cg01288350	16: 2136783	TSC2;TSC2;TSC2	TSC2 (+38794)	PKD1 (+49115)	33.5924	6.30054	4.73091	1.78019
cg19763755	17: 77982906	TBC1D16	CBX4 (-169694)	TBC1D16 (+26740)	33.5893	10.1454	5.86623	7.32006
cg03466237	11: 1298256	TOLLIP	TOLLIP (+32635)	MUC5B (+53962)	33.5844	7.55805	23.2435	3.49662
cg22126965	7: 1015501	COX19	COX19 (-267)		33.584	4.72773	18.5204	6.78233
cg07957458	20: 33862215	MMP24	EIF6 (+10290)	MMP24 (+47677)	33.5758	8.56198	10.2264	5.17605
cg12406391	1: 6520194	ESPN	TNFRSF25 (+6060)	ESPN (+35347)	33.5638	12.1248	9.43346	7.04464
cg06534427	22: 39713022	RPL3;RNU86;RPL3	PDGFB (-72066)	RPL3 (+2647)	33.5615	7.16746	19.3717	7.58711
cg01737906	4: 713548	PCGF3	PCGF3 (+13976)	CPLX1 (+106396)	33.5584	5.4265	5.8121	9.51812
cg09887906	13: 103532304	LOC121952	BIVM-ERCC5 (+72809)	SLC10A2 (+186891)	33.5538	9.1904	13.0927	8.32184
cg10111764	1: 203095196		ADORA1 (-2209)	ADORA1 (-1639)	33.552	8.34308	14.0571	3.52737
cg10539898	1: 6526309	TNFRSF25;PLEKHG5;TNFRSF25;PLEKHG5;PLEKHG5;TNFRSF25;PLEKHG5;TNFRSF25;PLEKHG5;TNFRSF25;TNFRSF25	TNFRSF25 (-55)		33.5487	6.47278	10.5279	13.7186
cg24544105	2: 74753312	DQX1;DQX1	HTRA2 (-3219)	DQX1 (+95)	33.546	3.76986	12.3869	1.83905
cg01802295	1: 1477194	SSU72;C1orf70	TMEM240 (-1455)		33.5426	11.6508	15.4006	12.2456
cg14670266	2: 99075575	INPP4A;INPP4A;INPP4A;INPP4A	INPP4A (+14255)	COA5 (+149405)	33.5424	6.38263	11.6704	3.13648
cg17831269	1: 6209018	CHD5	CHD5 (+31175)	KCNAB2 (+103038)	33.5383	12.856	0.176942	0.714282
cg16269144	1: 2003326	PRKCZ	SKI (-156807)	PRKCZ (+21418)	33.5375	9.32051	6.0768	7.16285
cg17672035	4: 53509639	USP46;USP46	USP46 (+15862)	SPATA18 (+592047)	33.5319	4.95787	16.6717	2.50813
cg11661493	17: 74423978	UBE2O	UBE2O (+25309)	SPHK1 (+43289)	33.5276	6.07255	21.9644	3.27609
cg06310157	7: 140218138		ADCK2 (-154814)	MKRN1 (-38770)	33.526	4.39601	21.1064	4.34158
cg23653457	4: 41361628	LIMCH1;LIMCH1;LIMCH1	LIMCH1 (-1175)		33.5221	7.01583	12.9682	2.46812
cg14350120	11: 13700098	FAR1	SPON1 (-284085)	FAR1 (+9893)	33.5214	5.86194	20.1333	3.18028
cg23936215	17: 63560528		AXIN2 (-2789)		33.5197	8.13684	25.4937	8.62018
cg11747081	13: 76444823		LMO7 (+234365)		33.5163	5.38839	23.6621	5.32644
cg05182418	14: 104176381	XRCC3;XRCC3;XRCC3	XRCC3 (+5441)	KLC1 (+80857)	33.5136	6.16998	11.4602	4.31269
cg09938490	15: 44088809	SERINC4	SERINC4 (+3445)	SERF2 (+4636)	33.5061	6.03294	20.796	9.89805
cg26652131	19: 53697284	ZNF665	ZNF665 (-666)		33.5049	7.81276	15.5768	8.28207
cg04784471	16: 2765637	PRSS27	PRSS27 (+4914)	KCTD5 (+33143)	33.4955	6.68422	0.439872	0.495907
cg06415550	11: 456082	PTDSS2	PTDSS2 (+5803)	RNH1 (+50738)	33.4954	16.402	15.1847	16.2971
cg16529229	6: 33180402	RING1	RING1 (+4117)	VPS52 (+59259)	33.4932	11.1198	18.6416	6.76297
cg05302531	7: 101936362	SH2B2	PRKRIP1 (-100441)	SH2B2 (+7958)	33.493	8.97103	0.871632	7.72267
cg08237309	16: 2146423	PKD1;PKD1	PKD1 (+39475)	TSC2 (+48434)	33.4899	10.351	8.40012	4.2231
cg12587618	11: 1979879		MRPL23 (+11378)	IGF2 (+182461)	33.4893	14.9352	13.4898	6.89957
cg26459819	11: 111169457	C11orf93;C11orf92	ARHGAP20 (-586007)	POU2AF1 (+80699)	33.4883	3.59656	-2.28154	1.4569
cg12157941	7: 155567841	RBM33	SHH (+37125)	RBM33 (+130639)	33.487	6.3603	8.34663	8.95413
cg02197279	6: 157955288	ZDHHC14;ZDHHC14	SNX9 (-289005)	ZDHHC14 (+152732)	33.4816	7.32077	24.565	6.47091
cg06421238	17: 5993785	WSCD1	WSCD1 (+19852)	AIPL1 (+344733)	33.4781	9.5865	6.76422	11.7834
cg03733760	11: 69517841	FGF19	ORAOV1 (-27677)	FGF19 (+1264)	33.4766	7.4036	5.17429	3.84709
cg07870237	5: 131348431	ACSL6;ACSL6	ACSL6 (-1077)		33.4724	5.41196	15.9922	4.38599
cg06652632	2: 24584081	ITSN2;ITSN2;ITSN2	ITSN2 (-685)		33.4651	15.675	22.2898	11.1323
cg14048463	19: 11145635	SMARCA4;SMARCA4;SMARCA4;SMARCA4;SMARCA4;SMARCA4;SMARCA4	LDLR (-54402)	SMARCA4 (+74038)	33.4648	7.79293	0.685015	4.52365
cg02919794	17: 80203112	CSNK1D;CSNK1D	SLC16A3 (+16831)	CSNK1D (+28481)	33.4621	5.69021	11.6901	2.22038
cg13821176	8: 126448338	TRIB1	TRIB1 (+5776)		33.4579	9.7268	24.5587	5.82503
cg19471856	7: 107735684	LAMB4	LAMB1 (-91881)	LAMB4 (+35116)	33.4463	6.67937	16.1091	7.37342
cg01641368	2: 240271000	HDAC4	HDAC4 (+51642)	TWIST2 (+514328)	33.4422	11.7547	7.23743	7.48482
cg26312965	1: 1152547	SDF4;SDF4	TNFRSF4 (-3000)		33.4407	11.5935	16.4154	7.13576
cg07281948	12: 57601935	LRP1	NXPH4 (-8642)	LRP1 (+79654)	33.4406	5.61234	6.28202	2.89776
cg13795831	20: 57582706	CTSZ	CTSZ (-398)		33.4395	12.5754	13.0672	4.65004
cg16079865	2: 242435925	STK25	STK25 (+12108)	FARP2 (+140262)	33.437	9.83087	0.668128	2.30539
cg13555415	9: 134454249	RAPGEF1;RAPGEF1	UCK1 (-47588)	RAPGEF1 (+130979)	33.4349	8.44361	22.9545	10.9501
cg12535642	2: 120020901	STEAP3;STEAP3;STEAP3	DBI (-103927)	STEAP3 (+39518)	33.427	8.97078	5.31444	2.18523
cg03225476	12: 132680972	GALNT9;GALNT9	NOC4L (+51980)	GALNT9 (+224932)	33.4225	15.3929	5.86604	7.28683
cg14076977	15: 40600284	PLCB2	PLCB2 (-111)		33.4175	4.77017	0.335536	1.49722
cg00481644	15: 89921158	LOC254559	POLG (-43133)	RHCG (+118640)	33.4148	7.35217	2.68908	3.10722
cg12742432	1: 27677860	SYTL1	SYTL1 (+9378)	MAP3K6 (+15476)	33.4075	17.8301	-2.95924	6.01029
cg00270625	22: 51017019	CPT1B;CPT1B;CPT1B;CPT1B;CHKB-CPT1B;CPT1B;CPT1B;CPT1B;CPT1B;CPT1B;CPT1B;CPT1B	CPT1B (-126)		33.403	6.5512	18.3125	4.67619
cg03505797	11: 63579540	C11orf84	C11orf95 (-43428)	MARK2 (-26859)	33.3977	5.37616	17.3423	8.14248
cg26527263	1: 53875972		LRP8 (-82152)	DMRTB1 (-49099)	33.396	13.4455	15.0031	4.55953
cg07015525	18: 42325086	SETBP1;SETBP1	SLC14A2 (-467860)	SETBP1 (+64224)	33.3932	4.94463	1.97836	3.42896
cg15676500	1: 19665446	CAPZB	PQLC2 (+26707)	CAPZB (+146619)	33.3911	7.56086	10.959	8.18847
cg01434649	1: 3567870	TP73;WDR8	TP73 (-1258)	WRAP73 (-1200)	33.3911	7.27126	2.81187	5.768
cg11060393	20: 50380560	ATP9A	NFATC2 (-221303)	ATP9A (+4347)	33.3836	4.69278	17.0323	2.2303
cg11657122	5: 150444590	TNIP1	TNIP1 (+22156)	GPX3 (+44592)	33.3834	7.06018	9.04195	4.58013
cg20831041	11: 464554	PTDSS2	PTDSS2 (+14275)	RNH1 (+42266)	33.3829	12.9056	11.0728	11.7373
cg26314534	17: 7757210	KDM6B;TMEM88	CYB5D1 (-3853)	TMEM88 (-1173)	33.3811	8.87786	15.536	10.239
cg06208382	12: 63260327	PPM1H	PPM1H (+68337)	MON2 (+399731)	33.372	7.0456	29.6624	5.82549
cg11841288	1: 53842221		DMRTB1 (-82850)	LRP8 (-48401)	33.3696	5.43589	15.6	5.16536
cg16613029	16: 9052762	USP7	CARHSP1 (-89900)	USP7 (+4578)	33.3663	3.07623	22.4964	4.47639
cg09926867	10: 12680739	CAMK1D;CAMK1D	CAMK1D (+289157)	CCDC3 (+362964)	33.3634	14.1709	11.4069	5.18784
cg01881062	1: 6660403	KLHL21	KLHL21 (+2525)	ZBTB48 (+20341)	33.3634	11.0991	19.8456	6.25839
cg19547141	11: 118313315	MLL	TTC36 (-84894)	MLL (+6111)	33.3625	9.30571	21.2361	9.07975
cg10178827	5: 96275355	LNPEP	LNPEP (-18800)	ERAP2 (+63712)	33.3614	6.12583	12.6668	4.88931
cg22779765	14: 103369786	TRAF3;TRAF3;TRAF3	AMN (-19206)	TRAF3 (+125971)	33.3608	11.5794	7.49193	12.3575
cg24013618	4: 870925	GAK	CPLX1 (-50981)	GAK (+55248)	33.3597	15.3327	12.2628	12.1612
cg12074585	12: 7280958	RBP5	CLSTN3 (-2008)	RBP5 (+507)	33.3592	10.8673	3.07097	2.0859
cg09537038	4: 185291534		ENPP6 (-152421)	IRF2 (+104191)	33.3582	3.43969	17.9508	8.58227
cg19039313	2: 136634366	MCM6	MCM6 (-356)		33.3559	11.6903	20.3508	4.65119
cg27408897	18: 67136810	DOK6	DOK6 (+68527)	CD226 (+487421)	33.3556	13.4961	12.7024	18.1732
cg17161088	2: 149836984	KIF5C	LYPD6B (-57996)	KIF5C (+204193)	33.3386	6.22604	10.1255	5.21637
cg13344867	2: 178095625	NFE2L2;NFE2L2;NFE2L2	HNRNPA3 (+18204)	NFE2L2 (+34233)	33.3385	10.5926	13.9223	5.16744
cg03063857	6: 29585617	GABBR1;GABBR1;GABBR1	GABBR1 (+15344)	OR2H2 (+29935)	33.3384	7.57846	5.0398	3.04054
cg16326402	2: 158698856	ACVR1;ACVR1	ACVR1C (-213458)	ACVR1 (+33517)	33.3377	5.56079	22.4639	5.49437
cg24586978	13: 99612723	DOCK9;DOCK9;DOCK9;DOCK9	SLC15A1 (-207795)	DOCK9 (+125936)	33.3377	7.19984	12.7315	3.08232
cg04226001	11: 118233209	UBE4A	ATP5L (-38894)	UBE4A (+2914)	33.3289	7.58968	18.6249	5.02967
cg06284479	3: 37173546	LRRFIP2;LRRFIP2;LRRFIP2	LRRFIP2 (+44304)	MLH1 (+138706)	33.3258	6.26561	27.0809	10.311
cg18956355	17: 63534340	AXIN2	AXIN2 (+23399)	RGS9 (+400885)	33.3255	9.57963	10.1229	4.25125
cg19816080	6: 44030992		MRPL14 (+64198)	VEGFA (+293047)	33.3217	6.45074	6.21197	3.46978
cg01538305	14: 100658948		YY1 (-46153)	DEGS2 (-32937)	33.3215	3.63792	31.578	6.7098
cg21897315	3: 81811448	GBE1	GBE1 (-499)		33.3204	6.84686	27.6116	4.81119
cg26603632	17: 80201887		SLC16A3 (+15606)	CSNK1D (+29706)	33.3197	3.97621	16.2582	8.03504
cg03863514	3: 58329592	PXK	PXK (+10976)	PDHB (+89986)	33.3192	8.35833	9.91286	10.382
cg16822855	3: 40428330	ENTPD3	ENTPD3 (-342)		33.3187	4.54933	18.593	4.01606
cg06533788	2: 240312860	HDAC4	HDAC4 (+9782)	TWIST2 (+556188)	33.3152	12.9814	8.72396	3.43133
cg21433558	17: 40837037	CNTNAP1	CCR10 (-3193)	CNTNAP1 (+2406)	33.3063	13.2167	-4.41915	3.60101
cg00606900	22: 50175250	BRD1;LOC90834	BRD1 (+43201)		33.306	10.564	9.95823	7.24607
cg11417092	7: 1057285	C7orf50;C7orf50;C7orf50	GPR146 (-39855)	CYP2W1 (+34451)	33.3042	8.45319	7.91735	6.74571
cg07121722	11: 662523	DEAF1	TMEM80 (-33092)	DRD4 (+25219)	33.296	12.489	6.57829	6.02963
cg02347859	20: 3762520	SPEF1	SPEF1 (-419)		33.2958	7.49788	20.1248	5.5199
cg13395060	9: 35560319	RUSC2;RUSC2	TESK1 (-44961)	RUSC2 (+70313)	33.293	5.46868	9.08845	3.84017
cg14161454	11: 61323667	SYT7	SYT7 (+24676)	SDHAF2 (+126071)	33.291	4.8031	4.48625	3.89376
cg16403932	12: 57881247	MARS	MARS (-472)		33.2851	10.0329	17.6904	7.05908
cg14539247	4: 1214544	CTBP1;CTBP1	SPON2 (-47888)	CTBP1 (+28363)	33.2845	7.30141	7.9893	3.34249
cg02687026	16: 85133210	FAM92B	KIAA0182 (-513713)	KIAA0513 (+71801)	33.2768	9.4738	18.9993	11.3129
cg10493879	1: 47798576	CMPK1;CMPK1	CMPK1 (-892)		33.2719	14.1702	19.773	6.66784
cg08466269	13: 52343307	DHRS12	DHRS12 (+34985)	WDFY2 (+184824)	33.2713	13.6977	6.70185	6.88924
cg24831140	15: 40337898		SRP14 (-6510)	BMF (+63176)	33.2713	5.45655	20.4515	4.08738
cg04973548	19: 5694797	LONP1	RPL36 (+4526)	LONP1 (+25378)	33.2682	10.4505	7.24348	11.4638
cg01835695	5: 180230959	MGAT1;MGAT1;MGAT1;MGAT1;MGAT1	MGAT1 (-912)		33.2594	8.41646	32.8681	2.86254
cg24408313	18: 60988465		BCL2 (-1853)		33.258	8.39263	26.2548	7.90277
cg20169197	11: 376100	B4GALNT4	PKP3 (-18116)	B4GALNT4 (+6306)	33.2571	9.78049	-7.45754	11.0821
cg23415176	20: 62551654	DNAJC5	DNAJC5 (+25200)	UCKL1 (+36145)	33.2559	8.95261	9.62655	6.43786
cg22066321	20: 61542198	DIDO1;DIDO1;DIDO1;DIDO1	TCFL5 (-49084)	DIDO1 (+15704)	33.2543	13.5676	9.81611	3.4468
cg25560471	11: 68682433	IGHMBP2	IGHMBP2 (+11115)	MRGPRD (+66021)	33.2459	10.7794	2.94488	3.86499
cg23237611	1: 76262857	MSH4	MSH4 (+302)		33.2377	9.11537	13.7187	5.09772
cg13251842	22: 46508469	MIRLET7A3;LOC400931;MIRLET7B	WNT7B (-135462)	PPARA (-38029)	33.2366	6.78117	18.7275	4.46675
cg26249100	12: 123350969	VPS37B	VPS37B (+29742)	HIP1R (+30931)	33.2345	3.43166	13.3611	11.7432
cg15712323	19: 11565399	ELAVL3;ELAVL3	PRKCSH (+19131)	ELAVL3 (+26403)	33.2341	10.1571	3.54889	4.50309
cg10311315	2: 101889706	SNORD89	C2orf29 (+20362)	RNF149 (+35471)	33.2332	9.59692	12.4456	7.58986
cg01160692	17: 1959620	HIC1;HIC1	HIC1 (+17)		33.2327	9.4827	33.3031	10.7895
cg13876604	17: 929075	ABR;ABR;ABR	TIMM22 (+28719)	ABR (+154055)	33.2316	10.3968	11.8809	4.28419
cg04817870	17: 79963651	ASPSCR1	STRA13 (+17121)	ASPSCR1 (+28226)	33.2266	10.8984	8.93809	5.52738
cg20625588	11: 1028356	MUC6	MUC6 (+8349)	AP2A2 (+102548)	33.2261	10.0833	9.45861	9.8857
cg24150528	5: 43125550	ZNF131	NIM1 (-66776)	ZNF131 (+3909)	33.2166	9.46138	3.22936	7.41857
cg26624914	9: 33448382	SUGT1P1;AQP3	AQP3 (-752)		33.213	5.19974	7.01411	7.67075
cg09363342	4: 1765091		FGFR3 (-29947)	TACC3 (+41875)	33.2016	12.2927	14.1985	9.93033
cg01274402	16: 89456846	ANKRD11	ANKRD11 (+100122)	ZNF778 (+172736)	33.2009	7.32665	10.2772	8.93588
cg21572719	6: 88855255	CNR1;CNR1;CNR1;CNR1;CNR1;CNR1	CNR1 (+20511)	SPACA1 (+97749)	33.2001	5.51072	4.60538	3.78122
cg07670266	16: 2087377	SLC9A3R2;SLC9A3R2	NTHL1 (+10489)	SLC9A3R2 (+10509)	33.1914	14.1887	9.92458	2.63681
cg09127448	10: 126704108	CTBP2;CTBP2;CTBP2	CTBP2 (+12344)	ZRANB1 (+73417)	33.187	6.79204	13.833	5.86512
cg19056418	17: 76127217	TMC8;TMC6	TMC6 (-2357)	TMC8 (+359)	33.1771	12.6302	26.1223	11.9464
cg06411322	16: 71838776	AP1G1;AP1G1	PHLPP2 (-90073)	AP1G1 (+4199)	33.1751	9.5935	19.3888	3.4038
cg22236375	2: 100089996	REV1;REV1	REV1 (+16483)	EIF5B (+136163)	33.1716	9.18204	22.2141	3.11841
cg21244955	22: 21192955	PI4KA	PI4KA (+20144)	SERPIND1 (+64573)	33.1668	6.76711	9.38195	3.17363
cg03733026	22: 29445468	ZNRF3	KREMEN1 (-23597)	ZNRF3 (+165714)	33.1602	8.4578	2.21169	5.39564
cg24425342	19: 3114929	GNA11	GNA15 (-21261)	GNA11 (+20522)	33.1585	13.5311	4.7778	6.17835
cg05802386	1: 43422920	SLC2A1	SLC2A1 (+1926)	ZNF691 (+110677)	33.158	7.36924	20.4411	3.58111
cg02061173	5: 77805555	LHFPL2	LHFPL2 (+139092)	SCAMP1 (+149217)	33.1557	10.3098	25.201	7.51915
cg11902379	19: 7681598	KIAA1543;KIAA1543	XAB2 (+12840)	CAMSAP3 (+20811)	33.1552	7.94295	3.83816	6.93497
cg27215236	7: 878040	UNC84A;UNC84A	GET4 (-38150)	SUN1 (+5899)	33.1511	11.0439	-1.09262	2.18688
cg24677220	17: 44075684	MAPT;MAPT;MAPT;MAPT;MAPT;MAPT;STH	STH (-931)		33.1433	12.8828	14.5613	9.96084
cg05587400	10: 5817943	GDI2;GDI2	ASB13 (-109386)	GDI2 (+37568)	33.1331	13.1696	14.2324	3.0573
cg25610029	2: 68544328	CNRIP1;CNRIP1	PPP3R1 (-64678)	PLEK (-47993)	33.1311	3.5026	13.4233	3.77226
cg20603888	15: 48470973	MYEF2	MYEF2 (-416)		33.1298	10.0099	17.1227	8.06265
cg04486749	6: 166822689		BRP44L (-26204)	RPS6KA2 (+453081)	33.1239	6.73146	15.3595	6.05744
cg26234543	2: 62732450	TMEM17	TMEM17 (+1153)	B3GNT2 (+309189)	33.1218	4.18721	21.8897	4.85242
cg14350701	9: 138969712	NACC2	UBAC1 (-116487)	NACC2 (+17418)	33.1212	6.22029	12.817	7.30496
cg00743788	22: 50701157	MAPK12	MAPK12 (-1069)		33.1199	10.2152	15.7918	4.7129
cg25402049	1: 14029875	PRDM2;PRDM2;PRDM2	PRDM2 (-1474)		33.1179	5.7231	16.3783	6.72206
cg22399111	8: 142295325		SLC45A4 (-56653)	GPR20 (+82039)	33.1172	13.3741	9.72511	12.058
cg26501657	12: 111873555	SH2B3	SH2B3 (+29804)	ATXN2 (+163924)	33.1158	5.90785	23.489	11.1112
cg22033754	1: 211828290		SLC30A1 (-76192)	NEK2 (+20681)	33.1127	9.66414	19.69	3.91183
cg07239227	19: 56090686	ZNF579	SGK110 (-33778)	ZNF579 (+1524)	33.1057	17.1784	1.85788	6.47534
cg01235820	20: 642782	SCRT2	SRXN1 (-8893)	SCRT2 (+14040)	33.1019	7.46001	6.24721	3.91622
cg21315000	18: 44495064	PIAS2;PIAS2	ST8SIA5 (-158026)	PIAS2 (+2430)	33.1016	6.11369	15.6873	3.76896
cg20134541	11: 67210130	CORO1B;CORO1B	PTPRCAP (-4978)	CORO1B (+852)	33.1007	5.24104	8.81387	1.7339
cg11648730	5: 92907151	FLJ42709;FLJ42709;FLJ42709	NR2F1 (-11891)		33.0994	8.70924	18.9431	2.74527
cg26652155	3: 112054506	CD200;CD200	CD200 (+2591)	BTLA (+163901)	33.0986	6.40973	12.9612	5.39131
cg26928195	19: 1624734	TCF3;TCF3	UQCR11 (-19252)	TCF3 (+25551)	33.0976	8.42775	16.7625	8.46311
cg23626733	1: 2345398	PEX10;PEX10	PEX10 (-1389)		33.097	6.14726	14.0156	9.35029
cg09614810	6: 74227212	EEF1A1	EEF1A1 (+3542)	MTO1 (+55759)	33.0966	7.96433	22.6989	9.25538
cg21404063	17: 72957135	C17orf28	C17orf28 (+11764)	OTOP3 (+25239)	33.0933	10.7581	10.8746	8.97165
cg12197421	6: 30653736	KIAA1949;KIAA1949	DHX16 (-12907)	PPP1R18 (+1356)	33.0932	5.30562	20.0896	2.79303
cg05360958	12: 15038440	MGP	MGP (+412)		33.0913	7.86325	10.3988	9.88931
cg04424885	16: 56821271	NUP93	SLC12A3 (-77847)	NUP93 (+57255)	33.0912	6.10095	6.33544	3.62312
cg18172135	3: 185912486	DGKG;DGKG;DGKG	ETV5 (-85586)	DGKG (+167536)	33.0851	10.0882	19.6229	12.4824
cg11692307	1: 2426035	PLCH2	PLCH2 (+18282)	PANK4 (+31999)	33.0849	9.45852	-0.0534807	4.79954
cg05788548	1: 2209341	SKI	RER1 (-113872)	SKI (+49208)	33.0825	12.6622	9.28074	11.4087
cg12914530	16: 89500225	ANKRD11	ANKRD11 (+56743)	ZNF778 (+216115)	33.0793	6.94702	16.4609	6.61902
cg17503744	8: 140833817	TRAPPC9;TRAPPC9	KCNK9 (-118519)	TRAPPC9 (+634860)	33.0769	5.96892	13.4538	9.34699
cg12579196	17: 7127302	ACADVL;MIR324;ACADVL	ACADVL (+4150)	DVL2 (+10560)	33.073	13.0159	14.2002	5.88897
cg02144647	22: 45597019	C22orf9;C22orf9;MIR1249	UPK3A (-83848)	NUP50 (+37294)	33.0717	7.36772	6.80176	6.44867
cg21580220	12: 49435106	MLL2	PRKAG1 (-22478)	MLL2 (+14000)	33.0708	11.8727	12.5935	11.7637
cg23594135	1: 67107852	SGIP1	SGIP1 (+108028)	INSL5 (+159089)	33.0702	4.38856	24.8939	2.87153
cg05756492	1: 206729685	RASSF5;RASSF5;RASSF5	RASSF5 (+48807)	EIF2D (+56218)	33.0691	6.53378	19.9556	7.51445
cg14423485	9: 140007699	DPP7	DPP7 (+1495)	MAN1B1 (+26283)	33.0689	9.71227	5.73246	3.2965
cg14327394	9: 116337285	RGS3;RGS3;RGS3	ZNF618 (-301276)	RGS3 (+130275)	33.0634	4.89866	20.3724	2.14028
cg08116711	7: 101596218	CUX1;CUX1;CUX1	SH2B2 (-332186)	CUX1 (+135337)	33.0553	16.0318	3.4043	2.27176
cg23737626	1: 112453410	KCND3;KCND3	KCND3 (+78366)	DDX20 (+155221)	33.0537	13.2341	6.24726	2.23107
cg06454592	8: 144921852	NRBP2	PUF60 (-10316)	NRBP2 (+1293)	33.0528	7.55385	0.34297	5.2033
cg06416309	11: 67237618	TMEM134;TMEM134;TMEM134	TMEM134 (-888)		33.0491	10.2345	25.3705	9.99585
cg05996789	4: 186063110	SLC25A4	SLC25A4 (-1306)		33.0413	9.95322	2.90844	7.87325
cg09807356	16: 88905700	GALNS	APRT (-27359)	GALNS (+17673)	33.0356	12.9409	7.26546	5.21433
cg25982657	4: 8193353		ABLIM2 (-32795)	SH3TC1 (-7706)	33.0355	8.17402	21.544	6.04059
cg21075845	3: 52013106	ABHD14A	ABHD14B (-4461)	ACY1 (-4193)	33.0354	6.68991	10.8619	3.13816
cg16049283	1: 6419606	ACOT7;ACOT7;ACOT7;ACOT7	GPR153 (-98572)	ACOT7 (+26276)	33.0335	11.0251	11.461	5.36409
cg10242198	13: 111563046	ANKRD10	ARHGEF7 (-204577)	ING1 (+195688)	33.0319	8.52384	17.6228	6.31368
cg02208432	11: 76571458	ACER3	ACER3 (-458)		33.0289	6.07778	24.4543	5.38716
cg26994253	10: 126370282	FAM53B	FAM53B (+62647)	LHPP (+219942)	33.0186	6.86101	8.02858	2.70002
cg07729367	3: 128479008	RAB7A	ACAD9 (-119324)	RAB7A (+34030)	33.009	5.93892	20.5227	7.46939
cg22457769	8: 144822917		FAM83H (-7004)	SCRIB (+74631)	33.0066	7.14307	25.8301	9.0133
cg26826434	1: 160058314	KCNJ9	KCNJ9 (+6955)	IGSF8 (+10303)	33.0019	4.7041	16.3176	5.60283
cg03034934	16: 88965044	CBFA2T3;CBFA2T3	PABPN1L (-31977)	CBFA2T3 (+78459)	32.9887	4.69782	1.57918	1.83281
cg16886672	17: 79668281	HGS	SLC25A10 (-11089)	HGS (+17320)	32.9837	11.6301	9.90926	6.26187
cg25952096	14: 77732468	MIR1260;NGB	NGB (+5186)	TMEM63C (+84367)	32.9822	6.71066	2.0972	5.06398
cg00066512	12: 63199712	PPM1H	PPM1H (+128952)	MON2 (+339116)	32.9796	7.96276	13.1606	12.1466
cg22702741	7: 133706550	EXOC4	LRGUK (-105554)	EXOC4 (+768728)	32.9792	4.91024	24.2088	3.22209
cg04630908	10: 321782	DIP2C	ZMYND11 (+95849)	DIP2C (+413825)	32.9771	12.9334	20.0673	7.8467
cg07478662	19: 5047466	KDM4B	KDM4B (+78343)	PTPRS (+293347)	32.972	13.3075	6.09925	7.37777
cg01928893	1: 35826678	ZMYM4	ZMYM4 (+92111)	KIAA0319L (+196358)	32.9643	7.66134	24.9087	4.0147
cg24129356	6: 32920735	HLA-DMA	HLA-DMA (+163)		32.9639	4.6623	24.8285	3.40354
cg07866001	5: 14440492	TRIO	TRIO (+296664)	ANKH (+431394)	32.9573	6.41426	8.58459	4.67486
cg03897412	12: 57599056	LRP1	NXPH4 (-11521)	LRP1 (+76775)	32.9547	13.6082	-0.976748	2.23832
cg26988138	19: 2639424	GNG7	GNG7 (+63321)	GADD45B (+163302)	32.9541	7.75952	4.74877	4.99337
cg04930733	17: 79253479	SLC38A10;SLC38A10	SLC38A10 (+15616)	C17orf89 (+40369)	32.9437	9.5736	-2.4102	7.0394
cg04298847	1: 156447084	MEF2D	C1orf61 (-47745)	MEF2D (+23444)	32.9411	4.92732	19.6346	4.23184
cg24530587	X: 73163626	LOC554203	ZCCHC13 (-360398)	CHIC1 (+380643)	32.9362	10.7014	18.9851	2.75121
cg14699253	8: 141541589	EIF2C2;EIF2C2	CHRAC1 (+20193)	EIF2C2 (+104056)	32.9357	6.33094	13.9579	2.87991
cg02649698	10: 43818854		RASGEF1A (-56488)	FXYD4 (-48237)	32.9308	5.9265	18.1604	9.10249
cg12247101	6: 30653549	KIAA1949;KIAA1949	DHX16 (-12720)	PPP1R18 (+1543)	32.9294	9.05738	22.9665	3.20932
cg25047485	8: 145848944		ARHGAP39 (-10057)	ZNF251 (+132025)	32.9237	5.54873	-0.451587	3.19062
cg06363516	2: 241530274	CAPN10;CAPN10;CAPN10;CAPN10	GPR35 (-34387)	CAPN10 (+4142)	32.9227	12.5907	-1.53124	5.2518
cg04753872	2: 242438285	STK25	STK25 (+9748)	FARP2 (+142622)	32.9227	8.65276	5.84836	2.57116
cg09643027	3: 50689263		DOCK3 (-23408)	MAPKAPK3 (+34702)	32.9215	10.8884	7.17358	8.20653
cg20695611	17: 35853648	DUSP14	DUSP14 (+3698)	SYNRG (+115837)	32.9194	7.47359	14.2259	5.08132
cg03569068	20: 10286857	SNAP25;SNAP25	SNAP25 (+87381)	MKKS (+128008)	32.9171	11.9201	12.1442	4.02371
cg18876826	1: 38396334	INPP5B	MTF1 (-71043)	INPP5B (+16394)	32.914	5.98301	4.30512	4.69778
cg11414921	22: 19712034	GP1BB;SEPT5	TBX1 (-32191)	GP1BB (+6043)	32.9123	11.2771	11.9442	4.58554
cg06788278	1: 178693891	RALGPS2	RALGPS2 (-408)		32.9076	4.75701	15.7233	3.06121
cg17964981	20: 44803633	CDH22	CD40 (+56728)	CDH22 (+76698)	32.9049	6.74311	11.8658	4.31604
cg03121538	16: 30017856	DOC2A	DOC2A (+4544)	INO80E (+10326)	32.9042	5.17622	11.6741	9.83411
cg08759742	5: 141292953		PCDH1 (-35010)	KIAA0141 (-10431)	32.904	6.62984	19.1406	6.37763
cg27156542	14: 105932812	MTA1	CRIP2 (-8318)	MTA1 (+46627)	32.9027	8.45624	15.6834	15.9183
cg04683068	2: 25527080	DNMT3A;DNMT3A;DNMT3A	POMC (-135522)	DNMT3A (+37693)	32.9002	6.21664	18.7654	7.25982
cg05296940	10: 135193666	PAOX;PAOX;PAOX	PAOX (+926)		32.8981	6.451	20.8033	11.1112
cg00574819	4: 128981252	LARP1B;LARP1B;LARP1B	LARP1B (-1250)		32.8978	7.98567	25.2858	4.88772
cg02041484	7: 129266958	NRF1	NRF1 (+15404)	UBE2H (+325841)	32.8949	6.23799	19.2237	6.9635
cg01339929	16: 598113	SOLH	PIGQ (-21854)	SOLH (+20258)	32.8904	13.2652	1.03015	2.10277
cg14221748	9: 134370028	BAT2L1	POMT1 (-8260)	PRRC2B (+64552)	32.889	8.72331	4.9912	4.23435
cg24706505	19: 13211261	LYL1	LYL1 (+2712)	NFIX (+104678)	32.8854	6.08829	27.4547	10.7078
cg10890016	7: 885027	UNC84A;UNC84A	GET4 (-31163)	SUN1 (+12886)	32.8854	11.4604	14.9859	8.67982
cg11609668	11: 117075078	TAGLN;TAGLN	TAGLN (+5039)	PCSK7 (+27732)	32.8823	5.11809	20.0431	3.80484
cg05866854	2: 171784945	GORASP2	GORASP2 (-2)		32.8749	8.81933	20.4555	3.49395
cg03726858	17: 75243679		SEPT9 (-33812)	SEC14L1 (+106675)	32.8725	9.57291	11.4809	2.13924
cg09238332	16: 89070903		ACSF3 (-89313)	CBFA2T3 (-27400)	32.8692	6.11783	11.4384	5.33925
cg07696884	20: 50310579	ATP9A	NFATC2 (-151322)	ATP9A (+74328)	32.8659	9.73317	5.41273	4.89411
cg22753962	7: 4762606	FOXK1	KIAA0415 (-52655)	FOXK1 (+40677)	32.8634	6.20855	40.4353	11.1376
cg10946263	5: 36243704	C5orf33	NADKD1 (-1805)		32.8599	7.4252	20.8176	2.87777
cg15148028	1: 245755268	KIF26B	KIF26B (+436982)	SMYD3 (+915375)	32.8591	11.4807	7.19499	7.6334
cg01851450	6: 146864335	RAB32	RAB32 (-492)		32.8547	7.80574	27.1205	3.61221
cg01715699	13: 99209655	STK24	RNF113B (-380135)	STK24 (+19740)	32.8533	3.33433	24.5225	3.51205
cg08224569	8: 142369705	GPR20	SLC45A4 (-131033)	GPR20 (+7659)	32.848	12.4407	9.79926	5.94148
cg19605788	19: 40729386	CNTD2	TTC9B (-5081)	CNTD2 (+3210)	32.8426	8.01206	-1.94476	7.08261
cg26593380	7: 4749206	FOXK1	KIAA0415 (-66055)	FOXK1 (+27277)	32.828	8.68846	25.4531	17.1043
cg08836954	5: 179235209	SQSTM1;SQSTM1;MGAT4B	MGAT4B (-1258)		32.8266	6.92922	9.66264	7.78807
cg06796220	11: 12255685	MICAL2	MICALCL (-52761)	MICAL2 (+123548)	32.8145	4.09419	8.77078	4.46773
cg05400618	7: 2128721	MAD1L1;MAD1L1;MAD1L1	MAD1L1 (+143861)	ELFN1 (+379924)	32.8115	15.3712	7.406	5.24568
cg09584359	10: 81056358	ZMIZ1	PPIF (-50861)	ZMIZ1 (+227567)	32.8053	7.31573	21.9306	8.19257
cg11113589	21: 46898764	COL18A1;COL18A1;COL18A1	COL18A1 (+23341)	SLC19A1 (+63620)	32.8043	11.6947	29.9742	7.08917
cg10305410	19: 57967894	VN1R1	VN1R1 (+212)		32.8013	5.11584	9.15625	4.42173
cg25915871	17: 57774897	PTRH2	PTRH2 (+9958)	CLTC (+77848)	32.7986	4.39714	17.8023	2.54834
cg08574423	19: 12724912	ZNF791	ZNF490 (-3290)	ZNF791 (+3181)	32.7962	4.6393	25.2983	6.17956
cg26734215	20: 62616301	PRPF6	PRPF6 (+3871)	SOX18 (+64677)	32.7928	6.45731	15.4854	5.90373
cg08005771	2: 8974036	KIDINS220	KIDINS220 (+3718)	ID2 (+151924)	32.7924	7.7049	18.7852	12.2172
cg15864104	18: 55254508	FECH;FECH	FECH (-540)		32.7864	6.81764	18.2316	6.50419
cg13508949	4: 166131313	KLHL2;KLHL2;KLHL2;KLHL2	KLHL2 (+143)		32.7856	11.4379	8.57405	6.28887
cg23315932	14: 59781114	DAAM1	DAAM1 (+125716)	GPR135 (+150944)	32.7826	7.26244	13.3792	6.37334
cg05273429	4: 1983380	WHSC1;WHSC1;WHSC1;WHSC1	WHSC2 (+27581)	WHSC1 (+110258)	32.7812	6.71418	11.3382	6.81534
cg16774105	16: 85625507		KIAA0182 (-21416)	KIAA0513 (+564098)	32.7763	11.2595	11.6614	7.0516
cg06601473	11: 33694151	C11orf41	CD59 (+50121)	C11orf41 (+130275)	32.7745	9.0238	2.81711	3.41593
cg12075202	3: 58507091	ACOX2	ACOX2 (+15837)	KCTD6 (+29269)	32.7729	7.01194	14.5397	4.13812
cg16595056	17: 8380530	MYH10	NDEL1 (+41352)	MYH10 (+153505)	32.7714	8.75978	21.2127	10.6335
cg24028828	12: 56694932	CS	CS (-758)		32.7682	8.22978	18.6221	9.37366
cg14764357	7: 1093718	C7orf50;C7orf50;C7orf50	GPR146 (-3422)		32.7667	6.82128	11.8066	8.22396
cg09786420	1: 154583389	ADAR	ADAR (-2666)		32.7664	5.97233	21.532	8.26991
cg07364632	2: 234369262	DGKD;DGKD	USP40 (+104973)	DGKD (+106110)	32.7653	12.3569	5.11186	1.67424
cg06875832	5: 178980927	RUFY1	RUFY1 (+3357)	HNRNPH1 (+69794)	32.7645	8.42561	12.632	3.98242
cg18921306	7: 75596055	POR	TMEM120A (+27936)	POR (+51636)	32.7637	10.1409	14.03	4.45824
cg13296579	11: 132934962	OPCML	OPCML (-121926)	SPATA19 (+780429)	32.7587	3.07706	23.1423	5.70597
cg12135344	1: 6188120	CHD5	CHD5 (+52073)	KCNAB2 (+82140)	32.7585	11.4028	7.98132	5.38
cg23036449	4: 2561631		RNF4 (+90837)	TNIP2 (+196471)	32.7581	5.75944	16.9448	10.9826
cg10200391	5: 131330582	ACSL6;ACSL6	RAPGEF6 (-359654)	ACSL6 (+16772)	32.7569	9.02048	12.1624	2.2343
cg03072035	10: 73076664		SLC29A3 (-2345)		32.7561	5.42579	11.8641	5.29151
cg18481342	11: 1782709	HCCA2;CTSD	IFITM10 (-10886)	CTSD (+2512)	32.7512	9.7301	22.144	9.02356
cg20686125	1: 243902978	AKT3;AKT3	AKT3 (+103605)	SDCCAG8 (+483672)	32.7473	8.10065	17.6997	5.72686
cg25856473	17: 45174155		RPRML (-117542)	CDC27 (+92509)	32.7458	5.12455	14.9304	5.0416
cg15260921	1: 226308960		H3F3B (+58553)	ACBD3 (+65462)	32.7455	6.98967	23.8136	4.56275
cg15607763	7: 6209417	CYTH3	USP42 (+64868)	CYTH3 (+102824)	32.7435	7.23379	15.3857	10.4629
cg04729814	16: 30018193	DOC2A	DOC2A (+4207)	INO80E (+10663)	32.7434	11.8823	12.3638	2.46222
cg19052829	17: 80809619	TBCD	ZNF750 (-11689)	B3GNTL1 (+200066)	32.7365	12.9216	15.3095	5.2728
cg14228980	17: 78122221	EIF4A3	EIF4A3 (-1240)		32.7332	6.33473	24.8549	7.95796
cg11270834	5: 1463488	LPCAT1	SLC6A3 (-17946)	LPCAT1 (+60587)	32.7283	14.9787	0.566971	7.35347
cg23240597	11: 47296545	MADD;MADD;MADD;MADD;MADD;MADD;MADD;MADD;MADD;MADD	MADD (+5347)	MYBPC3 (+77707)	32.7272	11.3383	-0.840505	1.30121
cg25257677	8: 22223985	SLC39A14;SLC39A14;SLC39A14;SLC39A14	SLC39A14 (-1064)		32.7248	9.83402	16.3081	9.93887
cg06815887	1: 2218432	SKI	RER1 (-104781)	SKI (+58299)	32.7219	6.9231	15.3052	8.16961
cg06086141	1: 226113058	PYCR2	PYCR2 (-1094)		32.7202	6.82768	13.2021	3.58281
cg11562401	22: 49140423	FAM19A5;FAM19A5	FAM19A5 (+255136)		32.7151	11.2005	6.57501	4.5306
cg14603031	7: 2563184	LFNG;LFNG;LFNG;LFNG	LFNG (+3706)	BRAT1 (+32207)	32.708	8.67122	7.08822	6.28839
cg17279079	17: 79095818	AATK	AATK (+44053)	BAIAP2 (+86872)	32.7056	10.0078	4.88025	12.4272
cg13343687	3: 49843809	UBA7	CDHR4 (-6556)	UBA7 (+7581)	32.7029	6.83479	16.1668	3.0695
cg24595152	3: 43733831	ABHD5	C3orf23 (-646112)	ABHD5 (+1457)	32.6994	5.04145	25.7503	4.51913
cg14143304	9: 132228647		METTL11A (-159787)	PPP2R4 (+355420)	32.6993	7.47202	10.4843	4.03164
cg13616508	7: 75957123	YWHAG	HSPB1 (+25249)	YWHAG (+31218)	32.6943	8.12661	19.9091	11.9491
cg23650279	2: 239072961		FAM132B (+329)		32.6915	11.8229	5.73214	5.77199
cg18515868	4: 1304836	MAEA;MAEA	CRIPAK (-80503)	MAEA (+21165)	32.69	8.27473	14.0457	5.75996
cg09141835	16: 88988174	CBFA2T3;CBFA2T3	PABPN1L (-55107)	CBFA2T3 (+55329)	32.6891	11.8915	-0.49068	4.08275
cg03178691	11: 66629022	PC;PC;PC	LRFN4 (+4147)	PC (+46317)	32.6862	7.58124	11.1724	8.32395
cg26217402	14: 74238381	C14orf43	PNMA1 (-57254)	C14orf43 (+15514)	32.686	9.99393	17.9551	3.96211
cg14914552	8: 97340188	PTDSS1	SDC2 (-165693)	PTDSS1 (+66022)	32.6852	8.58572	7.42466	8.52226
cg22424615	12: 53404170	EIF4B	TENC1 (-39664)	EIF4B (+4109)	32.6846	6.07221	19.139	5.57573
cg09443401	19: 4944473	UHRF1;UHRF1	KDM4B (-24650)	UHRF1 (+34964)	32.6735	16.115	-0.396031	1.26346
cg10546562	7: 5390491	TNRC18	SLC29A4 (+67931)	TNRC18 (+72685)	32.6734	7.37224	0.261907	7.46033
cg02976723	6: 3825927		PXDC1 (-73682)	FAM50B (-23704)	32.6726	9.09049	6.37313	1.94136
cg13035046	3: 13115843	IQSEC1	IQSEC1 (-1227)		32.6716	6.51601	8.44398	8.22754
cg15833704	10: 81151215	ZCCHC24	PPIF (+43996)	ZCCHC24 (+52712)	32.6714	8.7377	17.7917	4.62332
cg00458652	20: 18121820	PET117;CSRP2BP	CSRP2BP (-1047)		32.6712	8.68823	16.1524	3.06024
cg08085909	14: 53390796	FERMT2;FERMT2;FERMT2	GNPNAT1 (-132411)	FERMT2 (+27018)	32.6675	10.5988	19.4454	3.74638
cg21215337	17: 46176117	CBX1;CBX1	CBX1 (+2442)	NFE2L1 (+50432)	32.6668	8.34359	15.0922	8.36163
cg16010385	19: 1558732	MEX3D	MEX3D (+9324)	PLK5 (+34660)	32.6589	13.6197	13.7921	3.69093
cg10471683	16: 784387	NARFL	NARFL (+6609)	HAGHL (+7122)	32.6585	14.4003	12.5014	10.8865
cg25003924	15: 52861754	ARPP19	ARPP19 (-542)		32.6546	3.35146	28.6431	3.83648
cg11891591	19: 2302474	LINGO3	LINGO3 (+5681)	AX747191 (+12476)	32.652	11.3891	16.1261	4.26984
cg17949402	10: 135040195		UTF1 (-3582)		32.6506	9.00299	7.11203	8.86026
cg02236650	10: 17269775	VIM	VIM (-482)		32.6499	7.28839	10.1108	5.18403
cg27096292	16: 89422212	ANKRD11	ANKRD11 (+134756)	ZNF778 (+138102)	32.6498	11.9387	10.2345	4.13892
cg09881253	12: 108715309	CMKLR1;CMKLR1;CMKLR1;CMKLR1	CMKLR1 (-871)		32.6485	10.3712	3.21514	4.18311
cg25315235	1: 47070765	MKNK1;MKNK1;MKNK1;MKNK1;MKNK1	MKNK1 (-800)		32.6449	8.24176	6.36789	3.32068
cg05171937	12: 27396765	STK38L	STK38L (-312)		32.6406	4.60431	25.245	5.05022
cg16951654	6: 32807341	TAP2;TAP2	TAP2 (-795)		32.634	11.1593	21.8234	11.915
cg23908407	17: 80207410	CSNK1D;CSNK1D	SLC16A3 (+21129)	CSNK1D (+24183)	32.633	12.5943	3.47528	1.06774
cg08971859	11: 66489022	SPTBN2	SPTBN2 (-153)		32.6325	11.5135	-2.17042	6.29244
cg15893204	1: 56247952		AK127270 (+201243)	PPAP2B (+797304)	32.6321	4.4715	1.97429	5.74232
cg25429672	11: 73692155	UCP2	UCP2 (+1733)	DNAJB13 (+30792)	32.6305	8.04494	19.7311	5.94748
cg06779113	1: 228273674	ARF1;ARF1;ARF1;ARF1	ARF1 (+3314)	MRPL55 (+23338)	32.6271	6.94583	21.4686	7.00475
cg02710119	21: 45078694	RRP1B;HSF2BP	RRP1B (-737)	HSF2BP (+679)	32.6265	15.9877	11.5399	4.76517
cg13650247	13: 21348651	N6AMT2	N6AMT2 (-595)		32.626	10.7171	24.7274	10.0401
cg26345259	19: 5010347	KDM4B	KDM4B (+41224)	PTPRS (+330466)	32.6231	7.40335	10.0894	6.46306
cg01647308	2: 240302797	HDAC4	HDAC4 (+19845)	TWIST2 (+546125)	32.6142	8.50652	8.59684	2.91592
cg27582323	1: 16472728	EPHA2	EPHA2 (+9853)	CLCNKA (+124243)	32.6137	6.17591	4.04314	6.06698
cg18888137	6: 32945759	BRD2;BRD2	BRD2 (+4899)	HLA-DOA (+31629)	32.6114	5.81034	21.4448	2.65506
cg09783253	6: 157932130	ZDHHC14;ZDHHC14	SNX9 (-312163)	ZDHHC14 (+129574)	32.6076	5.3095	16.3872	11.5947
cg12297970	6: 53208623	ELOVL5	GCM1 (-195000)	ELOVL5 (+5353)	32.6012	5.63244	19.4033	7.64176
cg20168823	18: 34916738	BRUNOL4;BRUNOL4;BRUNOL4;BRUNOL4	TPGS2 (-507581)	CELF4 (+229261)	32.5975	12.9544	2.28803	1.3276
cg05201789	5: 137225509	PKD2L2	PKD2L2 (+385)		32.5964	6.62152	17.1492	7.92292
cg12094808	15: 44196266	FRMD5	MFAP1 (-79316)	FRMD5 (+291162)	32.5961	9.32358	10.9302	5.12033
cg01446393	3: 58563609	FAM107A;FAM107A	FAM107A (-119)		32.5945	9.09073	13.5857	4.36615
cg24163242	8: 48648813		CEBPD (+1912)		32.5835	6.0973	8.85423	5.2137
cg20151045	17: 35414114	AATF	C17orf78 (-318870)	AATF (+107940)	32.5797	8.56314	1.64464	3.01868
cg17150772	7: 129548794	UBE2H;UBE2H	UBE2H (+44005)	NRF1 (+297240)	32.5735	4.78473	17.6571	2.24295
cg27435498	7: 150655387	KCNH2;KCNH2	KCNH2 (+20014)	ABP1 (+105815)	32.5733	15.1844	6.56964	5.33362
cg16440299	16: 56779141	NUP93	SLC12A3 (-119977)	NUP93 (+15125)	32.5725	6.71614	18.4641	5.65969
cg13916877	17: 55601697	MSI2;MSI2	MSI2 (+267767)	MRPS23 (+325735)	32.5703	11.5674	15.3173	6.41675
cg26962002	19: 54963333	LENG8	LENG8 (+3269)	LENG9 (+11560)	32.5675	13.1206	12.5456	5.44996
cg19846991	15: 72411513	MYO9A;SENP8;SENP8	MYO9A (-1092)	SENP8 (+883)	32.5623	8.29951	21.3004	6.68974
cg00954833	7: 96339613	SHFM1	SHFM1 (-411)		32.5623	9.71202	12.2113	11.875
cg15820400	5: 107614099	FBXL17	EFNA5 (-607504)	FER (-469423)	32.552	7.6891	14.0434	3.85635
cg15649327	1: 59166369	MYSM1	MYSM1 (-623)		32.552	14.0336	15.3777	8.93635
cg08273640	4: 6909718	TBC1D14	TBC1D14 (-1776)		32.5493	7.70003	11.8105	3.64729
cg09916466	2: 241498161	ANKMY1;ANKMY1;DUSP28	DUSP28 (-1309)	ANKMY1 (-757)	32.5482	11.4884	11.8755	6.69637
cg05817709	11: 63304098	RARRES3	RARRES3 (-174)		32.5459	5.44482	12.1365	8.05043
cg14305942	9: 132572700	TOR1B	TOR1B (+7269)	TOR1A (+13740)	32.5399	7.89839	17.493	8.57109
cg11051899	8: 23385905	SLC25A37	SLC25A37 (-457)		32.5391	4.20411	23.3463	6.08342
cg10794991	8: 141537675		CHRAC1 (+16279)	EIF2C2 (+107970)	32.5383	18.2458	7.47167	9.33795
cg08685085	12: 57114435	NACA;NACA;NACA;NACA	PTGES3 (-32358)	NACA (+3871)	32.5308	5.32137	22.1288	2.35482
cg07335397	17: 40265767	KAT2A;DHX58	DHX58 (-1017)		32.5294	9.9026	4.11989	1.6451
cg17761410	7: 148429722	CUL1	CUL1 (+33790)	EZH2 (+151718)	32.5278	5.66743	19.9776	7.3352
cg22633932	4: 140472802	SETD7	SETD7 (+4774)	RAB33B (+97842)	32.5265	10.7359	16.3672	7.92918
cg01825818	2: 131554018		ARHGEF4 (-118767)	GPR148 (+67376)	32.5244	4.97901	17.9059	2.56936
cg18787876	19: 50837721	NAPSB	KCNC3 (-5088)	NAPSB (+10283)	32.524	6.70796	19.1695	6.33604
cg25711558	7: 101499638	CUX1;CUX1;CUX1	SH2B2 (-428766)	CUX1 (+38757)	32.523	5.68244	18.1316	8.82964
cg04399108	3: 114160906	ZBTB20;ZBTB20;ZBTB20;ZBTB20;ZBTB20;ZBTB20	ZBTB20 (-58418)		32.5214	9.16435	16.5125	7.18808
cg24485490	7: 149535071	ZNF862	ZNF862 (-437)		32.5208	1.99109	18.0619	6.31623
cg17414718	11: 1444836	BRSK2	BRSK2 (+33708)	MOB2 (+57278)	32.5175	5.19209	11.0849	6.53322
cg25750451	12: 124901068	NCOR2;NCOR2	NCOR2 (+150941)	ZNF664 (+443307)	32.5158	8.73851	15.2405	4.85054
cg12930727	3: 50341293	HYAL1;HYAL1;HYAL1;HYAL1;HYAL1;HYAL1	HYAL3 (-4974)	HYAL1 (-290)	32.5156	8.5325	14.7558	8.79374
cg03269667	3: 9744891	CPNE9	BRPF1 (-28542)	MTMR14 (+53775)	32.5076	4.5799	8.22027	2.23378
cg12513352	10: 11204958	CUGBP2;CUGBP2	CELF2 (+145066)	USP6NL (+369315)	32.5044	5.65845	11.1366	4.0527
cg24397874	22: 38368323	SOX10	SOX10 (+12215)	POLR2F (+18650)	32.501	3.94124	21.7167	2.85206
cg26493247	16: 14029535	ERCC4	MKL2 (-135660)	ERCC4 (+15522)	32.4994	6.56796	13.7809	4.03851
cg26224354	7: 1096374	C7orf50;C7orf50;GPR146;C7orf50	GPR146 (-766)		32.4965	5.91244	5.38251	3.13096
cg08716217	1: 2483719	LOC115110	TNFRSF14 (-4085)	TNFRSF14 (-4085)	32.4946	7.04735	8.49449	9.55252
cg16276209	17: 79114625	AATK	AATK (+25246)	BAIAP2 (+105679)	32.4931	14.3579	7.67518	5.02944
cg15148088	1: 8518145	RERE;RERE	SLC45A1 (+133756)	RERE (+359553)	32.4895	5.65287	21.4352	11.0064
cg06120492	3: 38529102	ACVR2B	EXOG (-8660)	ACVR2B (+33313)	32.4859	6.27843	12.2617	8.33343
cg19817488	7: 132763679	CHCHD3	PLXNA4 (-502357)	CHCHD3 (+3148)	32.485	9.79716	13.015	6.54339
cg07141215	16: 4308070	TFAP4	SRL (-15990)	TFAP4 (+14930)	32.4823	7.01762	12.3018	5.88969
cg26498396	6: 151790344	C6orf211	ESR1 (-338109)	RMND1 (-17029)	32.4816	11.2208	18.3915	3.51148
cg09464466	2: 47500335		CALM2 (-96596)	EPCAM (-95951)	32.4808	3.97251	24.5524	3.97295
cg15049358	3: 12679092	RAF1	RAF1 (+26607)	MKRN2 (+80499)	32.4795	10.108	21.0616	14.3395
cg02652344	9: 123553595	FBXW2	MEGF9 (-76831)	FBXW2 (+2144)	32.4786	5.94564	17.0287	2.79649
cg20935023	17: 4698934	PSMB6	PSMB6 (-522)		32.4717	2.64908	22.0752	8.40361
cg21529778	14: 75898946	JDP2;JDP2;JDP2;JDP2;JDP2	JDP2 (+110)		32.4683	7.01445	8.22873	3.35219
cg08402058	20: 36148961	BLCAP;BLCAP;BLCAP;BLCAP;NNAT;NNAT;BLCAP	NNAT (-645)		32.4661	2.90518	12.4777	4.05018
cg13613439	9: 131683312	PHYHD1;PHYHD1;PHYHD1;PHYHD1;PHYHD1	NUP188 (-26664)	LRRC8A (+38922)	32.4635	6.9069	17.7883	7.98122
cg23866403	19: 35617819	LGI4	LGI4 (+8358)	FXYD3 (+11088)	32.4631	7.20441	5.27123	6.60602
cg20370678	17: 58216297		AP1S2 (-36018)	CA4 (-11004)	32.4503	11.7978	3.35899	3.03085
cg13788685	1: 161283646	SDHC;SDHC;LOC642502;SDHC;SDHC	MPZ (-3885)	SDHC (-519)	32.448	12.1522	14.2139	5.56017
cg12023692	6: 30712919	IER3	FLOT1 (-2467)	IER3 (-593)	32.4473	5.60108	16.2244	8.46497
cg14130977	22: 19711023	GP1BB;SEPT5	TBX1 (-33202)	GP1BB (+5032)	32.4412	10.3367	5.04215	2.8536
cg05540221	15: 99213144	IGF1R	IGF1R (+20384)	PGPEP1L (+335740)	32.4338	5.2113	15.1299	7.29487
cg05152764	22: 50883366	SAPS2	SBF1 (+30097)	PPP6R2 (+101621)	32.4309	5.00229	12.2674	2.84138
cg02789394	6: 112191479	FYN	WISP3 (-183891)	FYN (-150215)	32.4309	4.5997	23.7298	8.03821
cg00353407	1: 156974025	ARHGEF11;ARHGEF11	ARHGEF11 (+41136)	PEAR1 (+110503)	32.4263	5.42921	16.7832	0.64096
cg07476339	7: 154706964		PAXIP1 (+87717)	DPP6 (+957188)	32.4246	9.44619	-3.04325	13.1027
cg07455685	19: 45150513	PVR;PVR;PVR;PVR	CEACAM19 (-24210)	PVR (+3416)	32.4236	19.2019	14.3008	13.7237
cg16400631	1: 91300215		BARHL2 (-117422)	ZNF644 (+187596)	32.4233	6.12051	2.82611	5.8802
cg00438071	16: 47005331	DNAJA2	DNAJA2 (+2293)	GPT2 (+87024)	32.4233	8.82909	7.29244	4.82862
cg23752963	6: 31502386	BAT1;BAT1	MCCD1 (+5648)	DDX39B (+7865)	32.4228	7.3956	17.6628	4.82109
cg04869770	1: 164561550	PBX1	PBX1 (+32954)	LMX1A (+763927)	32.4224	5.939	22.7785	5.77959
cg14560339	18: 8783975	KIAA0802	NDUFV2 (-318652)	RAB12 (+174533)	32.415	9.4491	3.42815	2.34328
cg04105014	7: 105753547	SYPL1;SYPL1	SYPL1 (-491)		32.4142	6.86998	29.319	4.56475
cg08320674	10: 126279288	LHPP;LHPP	LHPP (+128948)	FAM53B (+153641)	32.4127	8.31007	5.86948	2.99832
cg03125498	19: 34112111	CHST8;CHST8	CHST8 (-749)		32.4123	6.62692	3.77658	7.65184
cg20682573	17: 7559041	ATP1B2	WRAP53 (-30347)	ATP1B2 (+4788)	32.4106	11.8691	-0.667586	5.34652
cg04392284	10: 135021053	KNDC1	UTF1 (-22724)	KNDC1 (+47083)	32.4062	16.8483	0.307505	3.77342
cg22218806	1: 203434261		FMOD (-113973)	PRELP (-10621)	32.4049	1.76006	9.95534	4.15926
cg06271327	17: 8062512	VAMP2	PER1 (-6760)	VAMP2 (+3780)	32.4011	5.1039	19.9307	4.48162
cg11598821	7: 1034817		GPR146 (-62323)	CYP2W1 (+11983)	32.3986	10.8666	7.81432	4.20013
cg21680645	2: 241513716	RNPEPL1	CAPN10 (-12416)	RNPEPL1 (+5713)	32.3926	8.16259	7.19307	3.83547
cg02547035	16: 81564553	CMIP;CMIP	PLCG2 (-248345)	CMIP (+85779)	32.3909	8.30144	6.22505	4.09531
cg15031753	4: 184938291	STOX2	STOX2 (+111783)	ENPP6 (+200822)	32.3897	6.65311	10.6685	6.90798
cg07908197	1: 29069012	YTHDF2	OPRD1 (-69641)	YTHDF2 (+5880)	32.3892	6.70874	13.5917	5.58116
cg17009526	4: 187630302	FAT1	MTNR1A (-153766)	FAT1 (+14684)	32.3863	13.1023	8.73085	4.14075
cg16243832	7: 129593276	UBE2H;UBE2H	UBE2H (-477)		32.3856	6.95872	16.8621	3.77319
cg17297238	5: 140871590	PCDHGA4;PCDHGC3;PCDHGA12;PCDHGA11;PCDHGA11;PCDHGA9;PCDHGA1;PCDHGB1;PCDHGB6;PCDHGB3;PCDHGB7;PCDHGA6;PCDHGA8;PCDHGA10;PCDHGA5;PCDHGB4;PCDHGC4;PCDHGA3;PCDHGA2;PCDHGA7;PCDHGB2;PCDHGC5;PCDHGB5;PCDHGC3	PCDHGC5 (+2783)	DIAPH1 (+127031)	32.3819	7.11001	2.19996	5.09922
cg14425960	4: 738172	PCGF3	PCGF3 (+38600)	CPLX1 (+81772)	32.3775	14.8661	5.64149	5.08494
cg02399044	12: 2500229	CACNA1C;CACNA1C;CACNA1C;CACNA1C;CACNA1C;CACNA1C;CACNA1C;CACNA1C;CACNA1C;CACNA1C;CACNA1C;CACNA1C;CACNA1C;CACNA1C;CACNA1C;CACNA1C;CACNA1C;CACNA1C;CACNA1C;CACNA1C;CACNA1C;CACNA1C;CACNA1C	FKBP4 (-403878)	CACNA1C (+337814)	32.3761	13.2035	17.1621	5.67425
cg25076408	6: 158733152	TULP4;TULP4	TULP4 (-539)		32.3619	7.03006	15.8363	5.85794
cg14638729	9: 89764245	C9orf170	DAPK1 (-348510)	GAS1 (-202142)	32.3614	9.49204	16.3175	9.18334
cg15673034	18: 3499093	DLGAP1;DLGAP1	TGIF1 (+47503)	DLGAP1 (+956172)	32.3567	9.92563	4.64607	2.10006
cg25921609	17: 8379225	MYH10	NDEL1 (+40047)	MYH10 (+154810)	32.3552	7.03635	11.406	8.34219
cg14851263	15: 52822582	MYO5A;MYO5A	MYO5A (-1336)		32.3468	7.28301	7.68422	5.22466
cg15438314	19: 17190397	MYO9B;MYO9B	HAUS8 (-4055)	MYO9B (+3807)	32.3451	5.28485	15.1743	7.30985
cg00470341	2: 183237787	PDE1A;PDE1A	PDE1A (+149465)	PPP1R1C (+387237)	32.343	5.43732	0.75625	2.36592
cg06500392	11: 125792905	DDX25	DDX25 (+18634)	CDON (+140281)	32.337	5.71036	20.0167	5.28277
cg16547579	20: 4954333	SLC23A2;SLC23A2	RASSF2 (-158565)	SLC23A2 (+36605)	32.3361	8.46491	13.8474	3.31875
cg16499923	8: 142183642	DENND3	PTK2 (-172231)	SLC45A4 (+55030)	32.336	4.83479	17.4998	8.01331
cg15468739	11: 82735870	RAB30	RAB30 (+47013)	C11orf82 (+123134)	32.3291	7.25599	15.7204	7.78393
cg25287272	1: 29213233	EPB41;EPB41;EPB41;EPB41;EPB41	EPB41 (-369)		32.3278	5.91962	31.5047	4.29828
cg04686398	6: 30683190	MDC1	TUBB (-4966)	MDC1 (+2267)	32.327	5.90593	13.7036	6.16123
cg08086385	3: 72430211	RYBP	PROK2 (-595855)	RYBP (+65562)	32.3256	9.61393	20.8973	3.49774
cg01303222	19: 17350726	NR2F6	NR2F6 (+5424)	USE1 (+24572)	32.3251	6.9572	20.9201	2.80785
cg01218206	11: 116933977	SIK3	APOA1 (-225640)	SIK3 (+35015)	32.312	3.37658	15.0169	6.64761
cg07474672	6: 90142171	ANKRD6	RRAGD (-20177)	LYRM2 (+206302)	32.305	7.77113	6.98905	2.84867
cg23038277	1: 226833134	ITPKB	ITPKB (+93741)	C1orf95 (+96634)	32.3032	10.4328	22.3499	7.66288
cg14440723	9: 87366222	NTRK2;NTRK2;NTRK2;NTRK2;NTRK2	NTRK2 (+82757)	AGTPBP1 (+990721)	32.3012	8.58117	19.4347	9.10898
cg19690403	12: 117470568		TESC (+66682)	FBXW8 (+121808)	32.3008	8.10189	5.33516	4.00225
cg25316749	11: 111169284	C11orf93;C11orf92	ARHGAP20 (-585834)	POU2AF1 (+80872)	32.2991	4.96739	11.4043	3.76623
cg10416593	22: 50966123	TYMP;SCO2;TYMP;TYMP	SCO2 (-2091)		32.2982	3.98977	22.2114	4.49529
cg15152912	7: 154585539	DPP6;DPP6;DPP6	PAXIP1 (+209142)	DPP6 (+835763)	32.2978	15.2902	7.47539	8.26059
cg24740818	15: 76440405	C15orf27	C15orf27 (+88107)	ETFA (+163404)	32.297	9.21565	11.6266	5.80488
cg09744397	15: 102265293	TARSL2	TARSL2 (-649)		32.2966	4.22851	22.3343	6.40002
cg02380334	14: 70038925	C14orf162	KIAA0247 (-39384)	SLC39A9 (+173541)	32.2958	11.519	2.38722	9.74447
cg10958002	3: 12200324	TIMP4;SYN2;SYN2	TIMP4 (+526)		32.2925	7.96376	14.8634	4.13174
cg18463417	20: 30796991	PLAGL2;POFUT1;POFUT1	PLAGL2 (-1446)	POFUT1 (+1296)	32.2842	5.46426	21.818	2.5252
cg26162326	7: 75957061	YWHAG	HSPB1 (+25187)	YWHAG (+31280)	32.2837	3.76439	19.0716	3.42642
cg07125541	12: 113534668	DTX1	RASAL1 (+38890)	DTX1 (+39007)	32.2777	11.711	-7.67662	5.12045
cg06746426	7: 44353592	CAMK2B;CAMK2B;CAMK2B;CAMK2B;CAMK2B;CAMK2B;CAMK2B;CAMK2B	CAMK2B (+11637)	YKT6 (+113015)	32.2768	9.08199	6.22055	5.02312
cg02432888	19: 11094931	SMARCA4;SMARCA4;SMARCA4;SMARCA4;SMARCA4;SMARCA4;SMARCA4	LDLR (-105106)	SMARCA4 (+23334)	32.2712	13.0869	2.47488	2.05287
cg25496467	12: 109221630	SSH1;SSH1;SSH1	CORO1C (-96336)	SSH1 (+29728)	32.268	11.2817	18.6063	1.54166
cg07869023	20: 17212376	PCSK2	PCSK2 (+4780)	BFSP1 (+299636)	32.2679	10.2134	7.2275	1.99944
cg00351537	19: 7580275	ZNF358	ZNF358 (-728)		32.2661	4.42598	10.5002	5.13369
cg19940077	1: 200842282	GPR25	GPR25 (+117)		32.266	9.22285	9.90232	11.5967
cg25747190	7: 127295153	SND1	SND1 (+2952)	LRRC4 (+375848)	32.2643	6.27494	11.7942	6.67918
cg08632810	8: 141609470	EIF2C2;EIF2C2	EIF2C2 (+36175)	CHRAC1 (+88074)	32.2641	7.30104	12.6663	9.29529
cg09273716	20: 35494835		DSN1 (-92682)	SAMHD1 (+85410)	32.2569	7.26605	19.2859	6.23156
cg05295841	19: 18771126	KLHL26	CRTC1 (-23298)	TMEM59L (+47445)	32.2534	11.5423	0.0177732	3.45827
cg01969796	4: 750851	PCGF3	PCGF3 (+51279)	CPLX1 (+69093)	32.2494	8.61238	13.0113	7.80789
cg22382836	19: 723036	PALM;PALM	PTBP1 (-74355)	PALM (+14084)	32.2424	10.1104	19.6654	6.39461
cg09979311	16: 1730579	HN1L	MAPK8IP3 (-25641)	HN1L (+2302)	32.2391	11.0612	0.959609	2.2713
cg21570988	6: 32116841	PRRT1	PPT2 (-4387)	PRRT1 (+2878)	32.2362	7.59592	21.0939	4.41845
cg10129665	12: 54133618		HOXC13 (-198957)	CALCOCO1 (-12312)	32.2323	8.58482	-1.29916	1.93071
cg00001854	16: 47008491	DNAJA2	DNAJA2 (-867)		32.2297	12.3025	13.5237	4.94717
cg02050973	1: 1852238	TMEM52	TMEM52 (-1499)		32.2293	10.2709	12.4123	4.23229
cg01109763	4: 3387281	RGS12;RGS12;RGS12	HGFAC (-56444)	RGS12 (+71408)	32.2288	6.00039	12.5799	3.98362
cg08162124	13: 113428094	ATP11A;ATP11A	MCF2L (-195440)	ATP11A (+83452)	32.2277	11.1073	6.49072	12.3747
cg08478622	1: 9795222	CLSTN1;CLSTN1	PIK3CD (+83433)	CLSTN1 (+89327)	32.2246	13.7456	2.15444	5.16999
cg18733925	7: 73602823	EIF4H;EIF4H	LAT2 (-21263)	EIF4H (+14118)	32.2246	12.1506	23.459	3.76612
cg11582226	13: 77587296	FBXL3	FBXL3 (+14034)	CLN5 (+21238)	32.2223	8.76569	21.763	7.50538
cg09895325	1: 24968182	SRRM1	SRRM1 (-1411)		32.2211	9.3415	22.4199	7.01011
cg16119522	20: 37433745	PPP1R16B	PPP1R16B (-602)		32.2198	3.09963	16.8995	5.69761
cg07958878	1: 8384595	SLC45A1	SLC45A1 (+206)		32.2192	9.35375	13.9201	4.11478
cg26898376	11: 64110657	CCDC88B	RPS6KA4 (-15967)	CCDC88B (+2968)	32.2183	7.86221	17.6911	11.1217
cg04956806	20: 62693657	TCEA2;TCEA2	TCEA2 (+5219)	RGS19 (+17666)	32.2177	3.01955	18.6399	2.50111
cg13906792	15: 75199810	C15orf17	C15orf17 (-349)		32.215	5.90061	26.9736	4.18782
cg19725343	19: 51830960	IGLON5	VSIG10L (+14417)	IGLON5 (+15859)	32.212	4.00482	9.77622	4.22113
cg03898832	5: 140868130	PCDHGA4;PCDHGC3;PCDHGA12;PCDHGA11;PCDHGA11;PCDHGA9;PCDHGA1;PCDHGB1;PCDHGB6;PCDHGB3;PCDHGB7;PCDHGC5;PCDHGC5;PCDHGA6;PCDHGA8;PCDHGA10;PCDHGA5;PCDHGB4;PCDHGC4;PCDHGA3;PCDHGA2;PCDHGA7;PCDHGB2;PCDHGB5;PCDHGC3	PCDHGC5 (-677)		32.2119	9.67561	16.0682	0.778954
cg06151964	19: 35531417	HPN;HPN;HPN;HPN	HPN (+8)		32.2049	4.32226	9.42548	4.07132
cg11046864	10: 673310	DIP2C	DIP2C (+62297)	ZMYND11 (+447377)	32.2045	12.4856	-0.340946	6.91225
cg16571642	7: 158045996	PTPRN2;PTPRN2;PTPRN2	PTPRN2 (+334485)	DNAJB6 (+916287)	32.2043	15.2624	11.8997	7.91616
cg13518232	9: 138885168		UBAC1 (-31943)	NACC2 (+101962)	32.1989	4.25588	9.8866	2.49215
cg02614661	16: 87878292	SLC7A5	SLC7A5 (+24807)	JPH3 (+241794)	32.1934	15.627	7.19615	6.89636
cg22319016	11: 86663418	FZD4	FZD4 (+3021)	PRSS23 (+151928)	32.192	7.4628	14.5237	4.5674
cg06355908	10: 134897731		KNDC1 (-76239)	GPR123 (+13299)	32.1902	9.62914	10.2879	6.0926
cg06876040	16: 1462119	UNKL	UNKL (+2585)	GNPTG (+60220)	32.1854	4.45419	3.38869	3.95109
cg23974688	17: 49333393	MBTD1	UTP18 (-4503)	MBTD1 (+4033)	32.1852	8.6147	11.9012	5.76673
cg09587487	1: 178993784	FAM20B	FAM20B (-1289)		32.1823	5.31063	12.9543	5.26305
cg04650676	17: 75315486	SEPT9;SEPT9;SEPT9	TNRC6C (-684831)	SEPT9 (+37995)	32.1801	12.6419	21.5016	4.32016
cg12859112	6: 10751981	TMEM14B;TMEM14B	TMEM14B (+3987)	MAK (+86806)	32.1792	9.86442	7.96861	3.59408
cg05617413	12: 133065912	FBRSL1	GALNT9 (-160008)	P2RX2 (-129490)	32.169	5.47364	1.71564	1.60132
cg19403178	1: 111096045		KCNA10 (-34249)	KCNA2 (+52929)	32.1675	5.49237	20.3481	3.40988
cg07485754	7: 116511339	CAPZA2	ST7 (-82041)	CAPZA2 (+8777)	32.1652	12.4275	25.1443	5.33187
cg24478966	19: 42460930	RABAC1	RABAC1 (+2597)	ARHGEF1 (+72485)	32.1574	3.41438	16.3452	1.39319
cg00314622	3: 12199836	SYN2;TIMP4;SYN2	TIMP4 (+1014)	SYN2 (+153975)	32.1564	12.3984	15.2178	8.14732
cg24584161	15: 40452931	BUB1B	BUB1B (-278)		32.1511	3.68711	22.5216	3.29296
cg03736058	19: 4361801	SH3GL1	MPND (+18278)	SH3GL1 (+38763)	32.1505	10.0513	20.3372	12.6471
cg16124975	17: 79938941	ASPSCR1	ASPSCR1 (+3516)	STRA13 (+41831)	32.1498	11.305	22.8646	6.59614
cg23216685	1: 86174607	ZNHIT6;ZNHIT6	ZNHIT6 (-492)		32.1474	9.71382	20.5165	10.0445
cg00149684	1: 155097375		EFNA1 (-2973)		32.1472	11.4765	12.3025	6.21284
cg07569194	1: 110200960	GSTM4;GSTM4;GSTM4	GSTM1 (-29457)	GSTM4 (+2263)	32.1453	7.69401	10.9374	8.36546
cg19215692	3: 12953159	IQSEC1;IQSEC1	RPL32 (-71211)	IQSEC1 (+161457)	32.145	8.8533	6.95509	3.12946
cg07831731	19: 2136888	AP3D1;AP3D1	AP3D1 (+14667)	IZUMO4 (+40021)	32.143	11.9691	2.05716	2.10144
cg23450399	18: 13387423	C18orf1;C18orf1	C18orf1 (+168638)	FAM210A (+339167)	32.1399	9.56703	2.32864	2.46834
cg26120340	22: 49046061	FAM19A5;FAM19A5	FAM19A5 (+160774)		32.1397	4.56364	5.58294	3.59061
cg17091056	2: 54315563		PSME4 (-117587)	ACYP2 (-26846)	32.1396	13.1692	11.845	3.98028
cg03186425	2: 176036476		ATF2 (-3580)		32.1388	6.10914	18.5361	2.54901
cg02068351	6: 132832336	STX7	MOXD1 (-109673)	STX7 (+2000)	32.1354	3.33541	19.7076	2.88036
cg02004165	2: 39811600		MAP4K3 (-147382)	TMEM178 (-81434)	32.131	6.90713	-2.245	7.95508
cg21369801	17: 80202961	CSNK1D;CSNK1D	SLC16A3 (+16680)	CSNK1D (+28632)	32.1301	12.182	23.3925	4.04756
cg26849830	12: 109178373	SSH1	CORO1C (-53079)	SSH1 (+72985)	32.1298	8.54237	19.5319	3.60279
cg04770433	12: 124809130	NCOR2;NCOR2	NCOR2 (+242879)	ZNF664 (+351369)	32.1292	5.95981	20.9299	5.72027
cg15474272	19: 1987505	BTBD2	BTBD2 (+28196)	CSNK1G2 (+46345)	32.1278	11.8109	8.12542	9.8642
cg20299697	3: 138069423	MRAS;MRAS	ESYT3 (-83991)	MRAS (+1916)	32.1247	7.10772	18.5809	5.50563
cg04618171	2: 10470465	HPCAL1;HPCAL1	HPCAL1 (+27426)	ODC1 (+117987)	32.1216	6.70047	6.85514	3.84363
cg09214456	7: 44279245	CAMK2B;CAMK2B;CAMK2B;CAMK2B;CAMK2B;CAMK2B;CAMK2B;CAMK2B	YKT6 (+38668)	CAMK2B (+85984)	32.1032	11.8368	-7.25504	1.95841
cg08910524	1: 186347746	C1orf27;C1orf27;MIR548F1;C1orf27	TPR (-3290)	C1orf27 (-1152)	32.0984	4.58103	19.896	4.91208
cg09828580	10: 103868007	LDB1;LDB1	LDB1 (+12202)	HPS6 (+42884)	32.0969	12.4954	13.7381	4.05076
cg00218134	17: 19882222	AKAP10	AKAP10 (-1094)		32.0963	6.87547	20.1959	12.0624
cg17804348	1: 3649473	TP73;TP73;TP73;TP73	LOC388588 (-39878)	TP73 (+80345)	32.0946	4.99934	12.3271	15.3638
cg13502346	14: 65170209	PLEKHG3	PLEKHG3 (-24101)	HSPA2 (+163024)	32.0944	10.4256	29.8892	8.83619
cg14638957	3: 196218787	RNF168	UBXN7 (-59443)	RNF168 (+11851)	32.092	5.45839	10.9057	8.83987
cg27376027	3: 9744966	CPNE9	BRPF1 (-28467)	MTMR14 (+53850)	32.0915	6.44635	25.2464	12.2953
cg07317616	17: 80725061	TBCD	TBCD (+15122)	ZNF750 (+72869)	32.0906	11.4582	16.5338	3.63114
cg14579772	13: 44949207	SERP2	SERP2 (+1230)	TSC22D1 (+201493)	32.0875	7.98649	16.29	3.6668
cg16434674	12: 122803959	CLIP1;CLIP1	VPS33A (-52892)	CLIP1 (+103156)	32.0873	7.57613	10.4934	5.74064
cg07691624	3: 9886198	RPUSD3;RPUSD3	RPUSD3 (-497)		32.0871	3.94175	20.3105	6.93606
cg07382920	1: 3567646	TP73;WDR8	TP73 (-1482)	WRAP73 (-976)	32.0869	7.1701	-2.85775	2.19456
cg03284866	8: 124173487		C8orf76 (+80150)	WDR67 (+88568)	32.0855	9.20762	8.47994	3.46052
cg17316966	8: 74878476	TCEB1	UBE2W (-87367)	TCEB1 (+6045)	32.0831	4.5949	13.1941	3.69258
cg15735954	19: 54972723	LENG8	LENG9 (+2170)	LENG8 (+12659)	32.0824	14.4892	17.8334	5.54601
cg10963021	16: 3781301	CREBBP;CREBBP	TRAP1 (-13704)	CREBBP (+148819)	32.0786	10.5307	7.23741	3.06693
cg06928312	6: 31781480	HSPA1L	HSPA1A (-1810)	HSPA1L (+1354)	32.075	5.92662	17.4519	4.16537
cg01382502	16: 22252504	EEF2K	POLR3E (-56236)	EEF2K (+34913)	32.0711	10.1542	8.14367	7.37375
cg10773745	12: 123633142		PITPNM2 (-38108)	MPHOSPH9 (+73299)	32.0693	6.22154	13.2698	5.67665
cg09948958	14: 94443055		ASB2 (+20)		32.0657	8.17397	8.92434	4.3114
cg24287175	17: 17713671	RAI1	SREBF1 (+26653)	RAI1 (+128885)	32.0628	9.14099	4.40674	4.48375
cg06717460	2: 241076543	MYEOV2;MYEOV2	OR6B3 (-91055)	OTOS (+3529)	32.0617	8.35791	15.9865	7.55089
cg19343861	12: 123481935	PITPNM2	ARL6IP4 (+17056)	PITPNM2 (+113099)	32.0604	10.8805	1.21891	5.05755
cg20171011	11: 865575	TSPAN4;TSPAN4;TSPAN4;TSPAN4;TSPAN4;TSPAN4;TSPAN4	TSPAN4 (+22752)	CHID1 (+45298)	32.0599	15.9539	12.3045	10.8068
cg14418213	9: 33814450		UBE2R2 (-2731)		32.0525	7.85353	12.2495	8.78913
cg19561561	6: 158070441	ZDHHC14;ZDHHC14	SNX9 (-173852)	ZDHHC14 (+267885)	32.0516	10.1368	7.96881	4.35424
cg15948795	4: 7968678	ABLIM2;ABLIM2;ABLIM2;ABLIM2;ABLIM2;ABLIM2	AFAP1 (-27026)	ABLIM2 (+191880)	32.0469	11.577	-6.04008	10.0574
cg13883576	12: 13152467	HEBP1;HTR7P	HEBP1 (+775)		32.0399	10.2278	29.4742	4.07782
cg08498465	16: 11084209	CLEC16A	CIITA (+113155)	SOCS1 (+265829)	32.0375	4.54391	7.90864	2.75758
cg07349203	12: 113726109	TPCN1;TPCN1	SLC24A6 (+46815)	TPCN1 (+66850)	32.037	12.5426	4.86977	4.92719
cg03919657	17: 48502312	ACSF2	ACSF2 (-1206)		32.0359	6.78724	24.7873	3.06078
cg13113737	1: 8411074		SLC45A1 (+26685)	RERE (+466624)	32.0351	4.24627	5.03355	6.33252
cg05696136	2: 153318682	FMNL2	FMNL2 (+126932)	PRPF40A (+255292)	32.0342	3.96899	10.3824	7.10601
cg13026729	6: 159240774	EZR;EZR	EZR (-1435)		32.0217	7.80981	23.619	5.74272
cg14437996	9: 91794687	SHC3	SHC3 (-1006)		32.0196	10.7349	4.98394	3.6691
cg01855674	21: 34639040	IL10RB	IFNAR1 (-58173)	IFNAR2 (+36810)	32.0183	5.34128	9.21302	2.94505
cg19272592	3: 129408521	TMCC1;TMCC1;TMCC1	PLXND1 (-82940)	TMCC1 (+190880)	32.0177	6.78969	3.99003	6.95013
cg24482850	1: 205291215	NUAK2	NUAK2 (-333)		32.0172	6.88443	18.0423	6.23237
cg18449135	19: 48833062	EMP3	EMP3 (+4434)	TMEM143 (+34123)	32.0136	10.4459	19.7037	4.06302
cg04718883	6: 151346358	MTHFD1L	AKAP12 (-214775)	MTHFD1L (+159544)	32.0102	8.45179	-3.76979	5.88739
cg05254651	4: 3705147		LRPAP1 (-170924)	ADRA2C (-63148)	32.0084	6.86685	-0.0607819	5.89409
cg21715751	19: 33795390	LOC80054	CEBPA (-1961)		32.0082	8.95241	17.3704	4.40182
cg05509359	11: 70432884	SHANK2;SHANK2	CTTN (+188273)	SHANK2 (+502957)	32.0048	7.67205	-6.74581	7.83828
cg17834632	17: 81039747	METRNL	METRNL (+2181)		31.9999	7.88936	25.5072	5.81235
cg03208983	12: 10767011	MAGOHB	MAGOHB (-804)		31.9997	7.68358	17.7995	8.50531
cg04542977	1: 51982669	EPS15	TTC39A (-171885)	EPS15 (+2325)	31.9965	5.36893	16.46	5.98181
cg08482465	1: 14220265		KAZN (-704947)	PRDM2 (+188916)	31.9954	3.83106	11.9862	4.43131
cg21800196	3: 48673931	CELSR3;SLC26A6;SLC26A6;SLC26A6	TMEM89 (-14743)	CELSR3 (+36049)	31.9945	8.05047	20.1455	3.54397
cg14343457	6: 149716235	MAP3K7IP2	TAB2 (+76800)	ZC3H12D (+89912)	31.9902	6.29966	13.8792	3.93461
cg05970768	5: 171682616	UBTD2	UBTD2 (+28178)	EFCAB9 (+61441)	31.9896	7.93364	-4.94242	5.99055
cg09125999	11: 117534685	DSCAML1	DSCAML1 (+133290)	CEP164 (+336115)	31.9895	8.59168	-1.68547	2.11682
cg06936290	7: 13889871		ETV1 (+139770)		31.9892	6.05558	11.1244	5.95036
cg26947817	7: 2423441		CHST12 (-19753)	EIF3B (+28968)	31.9891	10.3455	6.79903	15.5555
cg05593162	1: 243577377	SDCCAG8	SDCCAG8 (+158071)	AKT3 (+429206)	31.9843	12.7022	14.3133	4.61316
cg16286055	7: 28216851	JAZF1	JAZF1 (+3585)	TAX1BP1 (+437138)	31.9833	4.60793	23.7775	3.37874
cg04969764	20: 60906201	LAMA5	ADRM1 (+28175)	LAMA5 (+36166)	31.9811	6.8648	5.39649	12.6231
cg11920592	6: 112126546	FYN	WISP3 (-248824)	FYN (-85282)	31.9753	5.84895	20.5389	9.88088
cg22510134	15: 55881599	PYGO1	PYGO1 (-550)		31.9736	9.39878	1.09351	8.94564
cg05505763	13: 103020269	FGF14	FGF14 (+33854)	ITGBL1 (+915304)	31.9709	5.00058	-0.118431	9.70229
cg09051119	22: 36721648	MYH9	MYH9 (+62414)	APOL1 (+72532)	31.9695	9.64005	14.7906	5.83409
cg12245912	11: 3187491	OSBPL5;OSBPL5;OSBPL5	OSBPL5 (-910)		31.9685	11.5916	21.7597	8.7364
cg15099666	7: 130626559		MKLN1 (-386035)	KLF14 (-207672)	31.9663	14.2474	9.23062	2.96575
cg05900234	16: 89462661	ANKRD11	ANKRD11 (+94307)	ZNF778 (+178551)	31.9656	8.51282	17.9206	8.10939
cg08322289	16: 4525918	HMOX2;HMOX2;HMOX2;NMRAL1	NMRAL1 (-1023)	HMOX2 (-422)	31.9645	7.82578	23.4201	6.89631
cg24547137	17: 19248009	MIR1180;B9D1	B9D1 (+18036)	EPN2 (+107320)	31.9641	13.2806	6.5314	5.62583
cg03824275	3: 40004565	MYRIP	EIF1B (-346607)	MYRIP (+153263)	31.959	10.152	5.95922	4.1586
cg18481596	8: 42696152	THAP1;THAP1	CHRNA6 (-72224)	THAP1 (+2321)	31.9588	5.21429	17.3438	9.89128
cg23504211	13: 114056950		GRTP1 (-38488)	ADPRHL1 (+50888)	31.9586	7.62765	4.97784	8.54123
cg02568153	7: 2184201	MAD1L1;MAD1L1;MAD1L1	MAD1L1 (+88381)	ELFN1 (+435404)	31.9585	11.4202	-2.55329	4.81276
cg02666020	12: 124941307	NCOR2;NCOR2	NCOR2 (+110702)	ZNF664 (+483546)	31.9572	8.78087	28.6687	6.23261
cg04518959	4: 2758578	TNIP2;TNIP2	TNIP2 (-476)		31.9571	8.38897	16.8148	4.27612
cg12492273	7: 2119499	MAD1L1;MAD1L1;MAD1L1	MAD1L1 (+153083)	ELFN1 (+370702)	31.9494	11.4576	3.7876	6.41108
cg13391235	16: 85316611		KIAA0182 (-330312)	KIAA0513 (+255202)	31.9479	9.08717	12.1862	6.49858
cg18951537	17: 11950516	MAP2K4	MYOCD (-618690)	MAP2K4 (+26382)	31.9469	3.96542	17.2425	2.48474
cg26337821	7: 123364675	WASL	WASL (+24440)	LMOD2 (+68815)	31.9454	6.90987	10.6368	4.14805
cg08711063	11: 76571529	ACER3	ACER3 (-387)		31.9435	5.89316	15.9992	5.14774
cg26529094	13: 114804509	RASA3	GAS6 (-237464)	RASA3 (+93585)	31.9377	13.005	-4.96023	5.39459
cg03291455	2: 43054655		HAAO (-34905)	ZFP36L2 (+399089)	31.936	8.20089	16.0695	6.34612
cg13545165	11: 45204843	PRDM11	TP53I11 (-232236)	SYT13 (+103040)	31.9324	7.12718	22.0198	4.63076
cg15538428	4: 733510	PCGF3	PCGF3 (+33938)	CPLX1 (+86434)	31.9307	15.5502	2.60526	6.08653
cg17582777	1: 155050100	EFNA3	EFNA3 (-1247)		31.9306	4.25371	12.852	3.61441
cg18535455	12: 133129288	FBRSL1	GALNT9 (-223384)	P2RX2 (-66114)	31.9289	9.61429	0.108475	4.90578
cg04328729	10: 521830	DIP2C	DIP2C (+213777)	ZMYND11 (+295897)	31.9219	9.07133	9.1409	5.34784
cg19696679	19: 7291221	INSR;INSR	INSR (+2789)	ZNF557 (+221751)	31.9206	9.49004	23.6435	7.30293
cg15157945	3: 47023603	NBEAL2	NBEAL2 (+2431)	SETD2 (+181863)	31.9206	3.54117	14.2353	2.68934
cg02788195	10: 60966072	PHYHIPL;PHYHIPL	PHYHIPL (+29725)	SLC16A9 (+503576)	31.9204	5.5671	6.61011	5.787
cg04086097	7: 128580792	IRF5;IRF5;IRF5;IRF5;IRF5;IRF5;IRF5;IRF5	IRF5 (+2799)	TNPO3 (+114434)	31.9188	8.28813	8.71575	7.70915
cg17095731	1: 53794313	LRP8;LRP8;LRP8;LRP8	LRP8 (-493)		31.9157	6.20433	9.80102	7.16603
cg20309703	11: 118481025	PHLDB1;PHLDB1;PHLDB1	ARCN1 (+37924)	TREH (+69355)	31.9143	7.24497	13.8934	4.09192
cg00300969	20: 31366486	DNMT3B;DNMT3B;DNMT3B;DNMT3B	MAPRE1 (-41212)	DNMT3B (+16296)	31.9091	3.58077	24.4763	2.69186
cg24601522	4: 3287376		RGS12 (-28497)	HTT (+210969)	31.9073	15.4344	0.922826	2.31395
cg12226453	4: 964011	DGKQ	DGKQ (+3332)	TMEM175 (+37750)	31.9058	12.8695	3.78791	2.95321
cg10902667	7: 151423739	PRKAG2;PRKAG2	RHEB (-206730)	PRKAG2 (+150576)	31.9057	9.91238	-3.53951	13.0148
cg05536998	18: 46500646		SMAD7 (-23566)	DYM (+486432)	31.9057	5.8615	22.2126	5.31316
cg07417146	6: 33400528	SYNGAP1	ZBTB9 (-21827)	SYNGAP1 (+12682)	31.9028	10.8334	18.3141	3.45871
cg05160336	16: 89371534	ANKRD11	ZNF778 (+87424)	ANKRD11 (+185434)	31.9023	11.2958	3.37203	3.78699
cg07356483	10: 99791663	CRTAC1	CRTAC1 (-1079)		31.9016	6.62197	16.7025	3.81293
cg11184109	3: 53164962	RFT1	RFT1 (-493)		31.898	4.44191	23.254	6.57634
cg00682103	8: 141554380	EIF2C2;EIF2C2	CHRAC1 (+32984)	EIF2C2 (+91265)	31.8965	7.59845	12.4913	9.65957
cg18973173	8: 141541576	EIF2C2;EIF2C2	CHRAC1 (+20180)	EIF2C2 (+104069)	31.8953	6.40921	14.6147	4.91547
cg08559364	3: 11634536	VGLL4;VGLL4	VGLL4 (+50861)	ATG7 (+320527)	31.8884	10.7791	5.1114	6.48259
cg16116313	12: 122255002	SETD1B	SETD1B (+12365)	HPD (+41766)	31.8848	11.1094	3.08553	6.56979
cg19788957	19: 19050539	HOMER3;HOMER3;HOMER3;HOMER3;HOMER3	HOMER3 (+1501)	DDX49 (+20056)	31.8839	5.33206	24.0666	1.97301
cg08345465	6: 108901318	FOXO3;FOXO3	ARMC2 (-268300)	FOXO3 (+19250)	31.8837	5.62931	21.9456	9.37847
cg19954537	2: 97204401	ARID5A	FER1L5 (-104172)	ARID5A (+1938)	31.8814	8.80396	6.09981	2.8517
cg00692047	12: 56413935	IKZF4	IKZF4 (-753)		31.8801	3.19219	15.6708	4.89415
cg13893555	9: 37574338	FBXO10	FBXO10 (+1911)	POLR1E (+88394)	31.8794	8.07295	11.0869	5.46734
cg16146718	8: 145537915	HSF1	DGAT1 (+12651)	HSF1 (+22646)	31.8777	9.01915	24.7829	7.43003
cg11799843	14: 102510478	DYNC1H1	DYNC1H1 (+79614)	HSP90AA1 (+95607)	31.877	4.91964	12.2613	8.64751
cg08305551	19: 12978611	MAST1	DNASE2 (+13723)	MAST1 (+29353)	31.8766	3.94504	13.6109	2.51583
cg01062126	16: 104539	SNRNP25;POLR3K	POLR3K (-908)	SNRNP25 (+711)	31.8743	9.77138	19.0939	3.88969
cg22735834	6: 150525359	PPP1R14C	IYD (-164668)	PPP1R14C (+61172)	31.8663	12.6647	0.847057	4.43583
cg05105110	6: 33270914	TAPBP;TAPBP	RGL2 (-3750)		31.8658	10.1734	10.5279	4.72156
cg13044027	4: 3528295	LRPAP1	LRPAP1 (+5928)	DOK7 (+63263)	31.8638	9.64576	10.0927	6.55459
cg13397898	9: 133768931	QRFP	QRFP (+293)		31.8636	7.68352	29.4055	10.0764
cg01806238	17: 56597682	SEPT4;SEPT4;SEPT4	MTMR4 (-2432)		31.8621	9.57702	21.0819	6.98397
cg05292788	6: 29586060	GABBR1;GABBR1;GABBR1	GABBR1 (+14901)	OR2H2 (+30378)	31.8615	7.30858	21.3592	8.91992
cg02633817	19: 35606732	FXYD3;FXYD3;FXYD3;FXYD3;FXYD3;FXYD3;FXYD3;FXYD3;FXYD3;FXYD3;FXYD3;FXYD3;FXYD3;FXYD3;FXYD3;FXYD3	FXYD3 (+1)		31.8611	14.3858	6.55427	5.43391
cg11756095	1: 32410614		KHDRBS1 (-68876)	PTP4A2 (-6627)	31.8498	9.95521	7.59719	1.98606
cg21785832	2: 9533680	ASAP2;ASAP2	ITGB1BP1 (+29962)	ASAP2 (+186787)	31.8495	8.3471	2.74565	6.55311
cg21874193	12: 11174898	TAS2R19;PRR4;PRH1	TAS2R19 (+271)		31.8447	5.50109	19.8637	3.96647
cg10314406	16: 2809774	SRRM2	SRRM2 (+7445)	TCEB2 (+17522)	31.8418	5.70301	16.8826	3.01825
cg00903704	1: 167694127	MPZL1;MPZL1;MPZL1	MPZL1 (+2941)	ADCY10 (+189325)	31.8371	5.11129	18.6447	3.76334
cg07680649	8: 81782647	ZNF704	ZNF704 (+4368)	ZBTB10 (+384200)	31.8355	3.57604	26.5547	3.93226
cg01978937	20: 2671574		EBF4 (-1949)		31.8344	7.78435	26.5133	3.87068
cg04339246	15: 89876433	POLG;POLG	POLG (+1592)	FANCI (+89240)	31.8328	12.6359	7.35685	7.99143
cg19072291	7: 65617362	CRCP;CRCP;CRCP;CRCP;CRCP	TPST1 (-52896)	CRCP (+37558)	31.8323	4.2233	6.57843	4.70645
cg19373545	1: 36771793	C1orf113;C1orf113	FAM176B (+17961)	THRAP3 (+81777)	31.8291	4.32756	22.6963	3.39299
cg26814100	6: 136724451	MAP7	BCLAF1 (-113463)	MAP7 (+122899)	31.8279	5.82053	1.98314	7.81623
cg05023013	22: 42195063	MEI1	CCDC134 (-1614)		31.8248	7.56009	22.6205	5.49238
cg18072687	11: 2406272	CD81	CD81 (+7726)	TRPM5 (+38002)	31.8234	11.3209	17.2043	6.85125
cg22979615	11: 1510644	HCCA2	MOB2 (-2697)		31.8226	7.65002	8.9107	6.79045
cg12812662	17: 41857603	DUSP3;C17orf105	DUSP3 (-1236)		31.8224	4.49462	22.6711	4.68549
cg01751681	12: 3274899	TSPAN9;TSPAN9	PRMT8 (-325525)	TSPAN9 (+88379)	31.8149	13.2471	8.4141	16.2724
cg03778780	15: 74466910	ISLR;ISLR;ISLR	ISLR (+6)		31.8139	9.66787	2.13302	7.25288
cg14835113	13: 111303423	CARS2	CARKD (+35493)	CARS2 (+55056)	31.813	15.6364	4.02638	2.21599
cg12099188	11: 77528439	RSF1	CLNS1A (-179589)	RSF1 (+3440)	31.8094	5.47745	18.0565	2.23853
cg02528862	4: 146653033	C4orf51	MMAA (+112494)	ZNF827 (+206573)	31.8048	12.2375	16.393	6.14431
cg00867406	16: 89997889	TUBB3	DEF8 (-17249)	TUBB3 (+8203)	31.7991	12.6771	2.63451	5.88939
cg13159120	17: 76107100		TMC6 (+17760)	TNRC6C (+106783)	31.7982	12.446	10.8027	8.28218
cg07402337	8: 98672544	MTDH	LAPTM4B (-115264)	MTDH (+16138)	31.7979	5.88577	20.6967	3.09563
cg25367084	11: 74870452	SLCO2B1;SLCO2B1;SLCO2B1	SLCO2B1 (+8421)	ARRB1 (+192422)	31.7972	10.0655	0.0550981	7.29385
cg14607011	10: 135171746	C10orf125;C10orf125	C10orf125 (-218)		31.7961	12.2284	24.5196	4.35889
cg23621097	17: 1962236	HIC1;HIC1	HIC1 (+2633)	SMG6 (+244832)	31.7936	5.78033	13.2157	6.93475
cg03602823	11: 67219295	GPR152	CABP4 (-3522)	GPR152 (+904)	31.7908	8.06712	10.6386	9.32676
cg11440240	10: 134542379	INPP5A	NKX6-2 (+57157)	INPP5A (+191027)	31.789	4.02389	5.76946	6.4013
cg06654076	1: 43202523	CLDN19;CLDN19	CLDN19 (+3401)	YBX1 (+54458)	31.7855	2.12342	15.3771	3.1643
cg10336039	17: 76834989	USP36	CYTH1 (-56614)	USP36 (+1979)	31.7851	7.49421	11.8247	5.94748
cg08721324	16: 89384602	ANKRD11	ZNF778 (+100492)	ANKRD11 (+172366)	31.7825	9.53417	26.3257	10.205
cg06094482	1: 40158708		HPCAL4 (-1620)		31.7821	6.11772	16.8364	4.7085
cg19502179	18: 29519807	KIAA1012	MCART2 (-178965)	TRAPPC8 (+3283)	31.7808	5.81722	20.1475	4.14525
cg04436083	4: 24567220	DHX15	PPARGC1A (-675521)	DHX15 (+18963)	31.7752	5.6726	18.6884	4.90301
cg00393470	3: 120066154	LRRC58	GPR156 (-102830)	FSTL1 (+103763)	31.7744	3.69091	16.9861	12.0969
cg03160045	22: 41345978	RBX1	RBX1 (-1372)		31.7698	6.40643	17.8765	2.18754
cg09036468	1: 151806893		RORC (-2546)		31.7677	12.9486	13.5159	2.17399
cg12820681	7: 155166290		EN2 (-84533)	INSIG1 (+76805)	31.7643	10.8481	3.22594	1.1638
cg14081270	11: 118286105		MLL (-21099)	ATP5L (+14002)	31.7612	8.62903	9.97921	4.3096
cg14545159	17: 41479473		DHX8 (-81860)	ARL4D (+3121)	31.7573	10.5373	8.90851	8.17599
cg09471804	5: 885540	BRD9;BRD9;BRD9	ZDHHC11 (-34440)	BRD9 (+7398)	31.7459	10.9978	16.6362	3.88864
cg02805665	12: 49484932	DHH	RHEBL1 (-21158)	DHH (+3669)	31.744	18.3933	10.9465	4.18763
cg18106968	8: 38297746	FGFR1;FGFR1;FGFR1;FGFR1;FGFR1;FGFR1;FGFR1	FGFR1 (+27616)	LETM2 (+53788)	31.7417	7.58398	5.40988	6.46865
cg10094078	19: 1467925	APC2	C19orf25 (+11302)	APC2 (+17778)	31.7389	6.36005	17.1137	4.49588
cg03349407	1: 220441256	RAB3GAP2;AURKAPS1	RAB3GAP2 (+4586)	IARS2 (+173802)	31.7371	2.8947	11.4486	4.33168
cg25306093	1: 151371285	PSMB4	PSMB4 (-755)		31.7362	8.15638	14.1474	4.25908
cg11030420	6: 136758308	MAP7	BCLAF1 (-147320)	MAP7 (+89042)	31.7346	8.95736	11.3994	6.62453
cg00446123	20: 62367888	LIME1	SLC2A4RG (-3322)	LIME1 (+756)	31.7338	8.0906	17.3801	4.25046
cg08274139	14: 31484468	STRN3;STRN3;MIR624	AP4S1 (-9843)	COCH (+140728)	31.7327	12.2967	11.8315	4.55336
cg00554948	12: 51631858	DAZAP2;DAZAP2;DAZAP2;DAZAP2;DAZAP2;DAZAP2	DAZAP2 (-649)		31.7297	7.58347	7.0892	4.59615
cg19969694	15: 41185800	VPS18	VPS18 (-827)		31.7295	6.58394	29.5147	7.09707
cg25408329	8: 141457736	TRAPPC9;TRAPPC9	KCNK9 (-742438)	TRAPPC9 (+10941)	31.7294	8.30929	7.6509	5.31968
cg21167269	9: 98981500		HSD17B3 (+82933)	C9orf102 (+343601)	31.7247	18.362	27.9843	10.7383
cg10999992	22: 38200221	H1F0	GCAT (-3690)	H1F0 (-892)	31.7222	7.56504	29.4811	2.2449
cg05446253	17: 73498127	CASKIN2;CASKIN2	CASKIN2 (+13499)	KIAA0195 (+45464)	31.7209	7.84887	12.8297	5.9419
cg05776861	13: 111839160	ARHGEF7;ARHGEF7;ARHGEF7;ARHGEF7;ARHGEF7	C13orf16 (-133854)	ARHGEF7 (+71537)	31.72	8.04498	10.7605	5.39713
cg03935060	16: 10272021	GRIN2A;GRIN2A;GRIN2A	GRIN2A (+4241)		31.7192	7.32781	11.458	6.72473
[truncated: 63,566 more rows]

## Sheet: Table S3
Supplementary Table 3: Pathways enriched with hydroxymethylated loci in prefrontal cortex. Abbreviations: Gene Ontology (GO), Odds Ratio (OR), Biological Process (BP), Cellular Component (CC), Molecular Function (MF), Forming carbon-nitrogen Bonds (CNB). Data is organized with the most significant pathways at the top of the list
GO Term	GO Name	Type	No. Genes in Pathway	No. Test List in Pathway	P Genes in Test List
GO:0007399	nervous system development	BP	1869	1511	1.5e-11
GO:0048468	cell development	BP	1364	1103	1.98e-08
GO:0009653	anatomical structure morphogenesis	BP	1957	1553	8.26e-10
GO:0009790	embryo development	BP	972	789	1.36e-07
GO:0051173	positive regulation of nitrogen compound metabolic process	BP	1308	1036	1.7e-07
GO:0031324	negative regulation of cellular metabolic process	BP	1519	1166	0.000121784
GO:0030054	cell junction	CC	812	655	3.3e-06
GO:0001071	nucleic acid binding transcription factor activity	MF	1011	810	2.59e-07
GO:0051128	regulation of cellular component organization	BP	1465	1122	0.000148906
GO:0010648	negative regulation of cell communication	BP	855	668	0.000580216
GO:0000975	regulatory region DNA binding	MF	380	320	2.19e-05
GO:0001067	regulatory region nucleic acid binding	MF	380	320	2.19e-05
GO:0019899	enzyme binding	MF	1222	940	0.000220948
GO:0035556	intracellular signal transduction	BP	1485	1124	0.00105138
GO:0007268	synaptic transmission	BP	631	505	0.000112185
GO:0019904	protein domain specific binding	MF	571	456	0.000263589
GO:0051094	positive regulation of developmental process	BP	788	621	8.33e-05
GO:0022603	regulation of anatomical structure morphogenesis	BP	681	547	9.45e-06
GO:0032403	protein complex binding	MF	645	505	0.00120049
GO:0044708	single-organism behavior	BP	334	276	0.000230641
GO:0051726	regulation of cell cycle	BP	750	587	0.000143967
GO:1902589	single-organism organelle organization	BP	1405	1092	1.64e-07
GO:0006793	phosphorus metabolic process	BP	1863	1403	5.79e-05
GO:0004714	transmembrane receptor protein tyrosine kinase activity	MF	67	62	0.00317519
GO:0051641	cellular localization	BP	1766	1324	0.000283289
GO:0006464	cellular protein modification process	BP	1963	1470	0.000125019
GO:0036211	protein modification process	BP	1963	1470	0.000125019
GO:0032268	regulation of cellular protein metabolic process	BP	1442	1090	0.000205465
GO:0005654	nucleoplasm	CC	1449	1103	2.75e-05
GO:0005925	focal adhesion	CC	132	117	0.000158089
GO:0008283	cell proliferation	BP	622	484	0.000450341
GO:0003279	cardiac septum development	BP	65	60	0.0014318
GO:0005667	transcription factor complex	CC	292	239	0.000161918
GO:0008022	protein C-terminus binding	MF	166	139	0.00109135
GO:0061005	cell differentiation involved in kidney development	BP	35	34	0.00331473
GO:0060548	negative regulation of cell death	BP	690	534	0.000243251
GO:0042734	presynaptic membrane	CC	52	48	0.0029629
GO:0060070	canonical Wnt signaling pathway	BP	88	81	9.75e-05
GO:0016740	transferase activity	MF	1788	1344	1.41e-05
GO:0001570	vasculogenesis	BP	71	64	0.00109063
GO:0005158	insulin receptor binding	MF	31	30	0.00423474
GO:0051090	regulation of sequence-specific DNA binding transcription factor activity	BP	344	272	0.000977084
GO:0009112	nucleobase metabolic process	BP	66	57	0.000597614
GO:0009235	cobalamin metabolic process	BP	20	18	0.0108287
GO:0038095	Fc-epsilon receptor signaling pathway	BP	172	141	0.00187615
GO:0005739	mitochondrion	CC	1585	1165	0.000281029
GO:0044248	cellular catabolic process	BP	1519	1107	0.00225697
GO:0000139	Golgi membrane	CC	569	439	0.000588978
GO:0006259	DNA metabolic process	BP	835	629	0.000118698
GO:0006921	cellular component disassembly involved in execution phase of apoptosis	BP	82	70	0.00516969
GO:1901184	regulation of ERBB signaling pathway	BP	71	62	0.00325307
GO:0051145	smooth muscle cell differentiation	BP	37	36	0.000818881
GO:0048145	regulation of fibroblast proliferation	BP	71	63	0.00140138
GO:2001251	negative regulation of chromosome organization	BP	42	39	0.0025191
GO:0051188	cofactor biosynthetic process	BP	130	106	0.00106162
GO:0009628	response to abiotic stimulus	BP	930	704	0.000301318
GO:0046890	regulation of lipid biosynthetic process	BP	109	92	0.00183536
GO:0009066	aspartate family amino acid metabolic process	BP	36	32	0.00415885
GO:0030501	positive regulation of bone mineralization	BP	34	32	0.00335136
GO:0010661	positive regulation of muscle cell apoptotic process	BP	12	12	0.00748587
GO:0006040	amino sugar metabolic process	BP	38	33	0.00760466
GO:0008171	O-methyltransferase activity	MF	14	14	0.00462969
GO:0048286	lung alveolus development	BP	40	37	0.00292374
GO:0051402	neuron apoptotic process	BP	36	34	0.00214789
GO:1901566	organonitrogen compound biosynthetic process	BP	549	416	0.000963849
GO:0071312	cellular response to alkaloid	BP	30	29	0.00201446
GO:0031231	intrinsic component of peroxisomal membrane	CC	15	15	0.00417811
GO:0005779	integral component of peroxisomal membrane	CC	15	15	0.00417811
GO:0043566	structure-specific DNA binding	MF	223	181	0.000414618
GO:0051053	negative regulation of DNA metabolic process	BP	76	64	0.00271957
GO:0033619	membrane protein proteolysis	BP	32	28	0.0122817
GO:0051044	positive regulation of membrane protein ectodomain proteolysis	BP	13	13	0.00737328
GO:0032456	endocytic recycling	BP	15	15	0.0111173
GO:0016879	ligase activity	CNB	335	265	0.000375292
GO:0051955	regulation of amino acid transport	BP	19	18	0.00773306
GO:0033554	cellular response to stress	BP	1201	915	3.37e-06
GO:0003009	skeletal muscle contraction	BP	17	17	0.00320455
GO:0045931	positive regulation of mitotic cell cycle	BP	38	35	0.00286966
GO:0010591	regulation of lamellipodium assembly	BP	16	16	0.00750392
GO:0051235	maintenance of location	BP	147	120	0.0019856
GO:0032411	positive regulation of transporter activity	BP	43	38	0.00715081
GO:0051385	response to mineralocorticoid	BP	28	26	0.00436441
GO:0010608	posttranscriptional regulation of gene expression	BP	406	322	4.75e-05
GO:0005881	cytoplasmic microtubule	CC	54	48	0.00197184
GO:0048306	calcium-dependent protein binding	MF	48	41	0.0128621

## Sheet: Table S4
Supplementary Table 4: Pathways enriched with hydroxymethylated loci in cerebellum. Abbreviations: Gene Ontology (GO), Odds Ratio (OR), Biological Process (BP), Cellular Component (CC), Molecular Function (MF), Transferring Pentosyl Groups (TPG). Data is organized with the most signficiant pathways at the top of the list
GO Term	GO Name	Type	No. Genes in Pathway	No. Test List in Pathway	P Genes in Test List	OR	P Gene Size	Beta Gene Size
GO:0007399	nervous system development	BP	1869	1728	4.1193e-11	1.04407	1.53779e-51	0.0018984
GO:0009653	anatomical structure morphogenesis	BP	1957	1795	9.70582e-11	1.04417	1.77778e-36	0.00161994
GO:0009790	embryo development	BP	972	907	1.48909e-08	1.02782	7.69118e-21	0.000875937
GO:0006357	regulation of transcription from RNA polymerase II promoter	BP	1356	1236	6.85803e-07	1.0283	2.88655e-20	0.00100734
GO:0042995	cell projection	CC	1385	1257	2.89753e-06	1.02681	1.29782e-19	0.000999385
GO:0010628	positive regulation of gene expression	BP	1168	1072	2.1226e-07	1.02767	1.8833e-17	0.000866898
GO:0030054	cell junction	CC	812	747	2.17694e-05	1.01878	4.9607e-16	0.000697727
GO:0001071	nucleic acid binding transcription factor activity	MF	1011	933	1.15389e-07	1.02646	1.82145e-14	0.000730713
GO:0051128	regulation of cellular component organization	BP	1465	1312	7.07171e-05	1.02307	1.14007e-13	0.000840682
GO:0010648	negative regulation of cell communication	BP	855	773	0.000837893	1.01477	2.31069e-13	0.000646364
GO:0019899	enzyme binding	MF	1222	1094	0.000359681	1.01884	5.78719e-12	0.000717731
GO:0035556	intracellular signal transduction	BP	1485	1329	3.47985e-05	1.02429	6.12572e-11	0.000745401
GO:0008092	cytoskeletal protein binding	MF	720	660	5.87674e-05	1.01671	9.77065e-11	0.000525783
GO:0019904	protein domain specific binding	MF	571	525	0.000229878	1.01357	8.15432e-10	0.000446533
GO:0051094	positive regulation of developmental process	BP	788	719	5.41173e-05	1.01754	1.31959e-09	0.000514573
GO:0022603	regulation of anatomical structure morphogenesis	BP	681	628	1.24501e-05	1.01782	3.02422e-09	0.000469215
GO:0061061	muscle structure development	BP	425	396	0.000140606	1.01219	2.37189e-08	0.000351707
GO:0006796	phosphate-containing compound metabolic process	BP	1820	1614	3.55221e-05	1.02662	4.45476e-07	0.000630374
GO:0051726	regulation of cell cycle	BP	750	677	0.000572857	1.01438	7.70792e-07	0.00040976
GO:0009719	response to endogenous stimulus	BP	1189	1057	0.000826405	1.01731	8.50015e-07	0.000507079
GO:1902589	single-organism organelle organization	BP	1405	1270	1.45733e-07	1.03065	9.60736e-07	0.000544493
GO:0032268	regulation of cellular protein metabolic process	BP	1442	1278	0.000284133	1.02075	1.15284e-05	0.000493584
GO:0005654	nucleoplasm	CC	1449	1299	1.9376e-06	1.02796	4.21926e-05	0.000461693
GO:0016055	Wnt signaling pathway	BP	235	222	0.000622522	1.00809	4.26929e-05	0.000192881
GO:0006464	cellular protein modification process	BP	1963	1761	5.17573e-09	1.0399	5.20539e-05	0.000522056
GO:0036211	protein modification process	BP	1963	1761	5.17573e-09	1.0399	5.20539e-05	0.000522056
GO:0015630	microtubule cytoskeleton	CC	928	838	2.75832e-05	1.01978	9.39334e-05	0.000358227
GO:0042802	identical protein binding	MF	1030	912	0.00170061	1.01506	0.00200946	0.000297657
GO:0008104	protein localization	BP	1434	1276	1.75369e-05	1.02491	0.00334109	0.000329394
GO:0044085	cellular component biogenesis	BP	1640	1447	0.00012279	1.02344	0.00454783	0.000338437
GO:0048471	perinuclear region of cytoplasm	CC	524	474	0.000749132	1.01181	0.0117032	0.000175956
GO:0030529	ribonucleoprotein complex	CC	626	557	0.000175559	1.01451	0.0320304	-0.000163092
GO:0005794	Golgi apparatus	CC	1222	1089	2.5405e-05	1.02264	0.0333369	0.000222005
GO:0038093	Fc receptor signaling pathway	BP	223	210	0.000275566	1.00844	0.0384481	9.50966e-05
GO:0051090	regulation of sequence-specific DNA binding transcription factor activity	BP	344	315	0.000814809	1.00953	0.0585845	0.000107539
GO:0019003	GDP binding	MF	43	43	0.000844155	1.00338	0.0784461	-3.56957e-05
GO:0044265	cellular macromolecule catabolic process	BP	694	624	7.68154e-06	1.01847	0.0873307	-0.00013663
GO:0006396	RNA processing	BP	651	580	0.000165948	1.01484	0.11652	-0.000121662
GO:0032409	regulation of transporter activity	BP	124	116	0.00879235	1.00433	0.116637	5.39203e-05
GO:0016763	transferase activity	TPG	47	46	0.00244692	1.00317	0.133199	-3.18421e-05
GO:0005739	mitochondrion	CC	1585	1376	0.00165959	1.01845	0.178998	-0.000157925
GO:0009628	response to abiotic stimulus	BP	930	825	0.000526262	1.01607	0.185892	0.000121516
GO:0016051	carbohydrate biosynthetic process	BP	117	107	0.0108603	1.00407	0.255454	-3.79731e-05
GO:0030136	clathrin-coated vesicle	CC	210	193	0.0039182	1.0063	0.256445	5.06233e-05
GO:0003723	RNA binding	MF	901	797	0.0002228	1.01698	0.363344	-8.2269e-05
GO:0034655	nucleobase-containing compound catabolic process	BP	665	594	0.000140412	1.01518	0.376884	-6.91979e-05
GO:0033554	cellular response to stress	BP	1201	1067	2.68909e-05	1.02239	0.408185	8.56099e-05
GO:0006260	DNA replication	BP	212	198	0.00012038	1.00875	0.493897	-3.06577e-05
GO:0004722	protein serine/threonine phosphatase activity	MF	53	52	0.00239781	1.00337	0.521009	-1.44495e-05
GO:0010608	posttranscriptional regulation of gene expression	BP	406	374	2.01324e-05	1.0135	0.694005	2.42556e-05
GO:2001021	negative regulation of response to DNA damage stimulus	BP	42	42	0.00279301	1.00295	0.787299	-5.4095e-06
GO:0030522	intracellular receptor signaling pathway	BP	176	166	0.000242167	1.00758	0.849657	7.74798e-06
GO:0034162	toll-like receptor 9 signaling pathway	BP	73	71	0.00173671	1.0041	0.919086	2.68252e-06
GO:0051052	regulation of DNA metabolic process	BP	250	229	0.00121236	1.00784	0.924015	4.63674e-06
GO:0033157	regulation of intracellular protein transport	BP	197	183	0.000690332	1.00735	0.997864	-1.15714e-07

## Sheet: Table S5
Supplementary Table 5: The 1,000 loci with the highest levels of hydroxymethylation in the prefrontal cortex in the discovery cohort. Shown for each probe is chromosomal location (Hg19), Illumina gene annotation, GREAT Annotation (with distance to TSS shown in brackets), average hydroxymethylation % in the prefrontal cortex across 5 London Brain Bank samples and corresponding standard deviation a…
Probe	Position	Illumina Annotation	GREAT Annotation		Discovery Cohort				Validation Cohort
					Prefrontal cortex		Cerebellum		Prefrontal cortex
					Average 5hmC (%)	Standard Deviation (%)	Average 5hmC (%)	Standard Deviation (%)	Average 5hmC (%)	Standard Deviation (%)
cg15488009	19: 681445	FSTL3	FSTL3 (+5057)	PRSS57 (+14015)	48.1622	4.0483	29.6711	7.12197	40.1522	8.76267
cg10978034	6: 33129988		COL11A2 (+30256)	HLA-DPB1 (+86286)	47.197	4.75063	44.048	5.8234	49.959	3.25419
cg27646230	8: 38326460	FGFR1;FGFR1;FGFR1;FGFR1;FGFR1;FGFR1;FGFR1	FGFR1 (-1098)		46.2994	12.9229	9.58057	6.84479	49.8403	5.6113
cg26328335	12: 50354840	AQP5	AQP5 (-438)		44.5992	9.68033	50.6272	10.9447	48.0286	7.48161
cg04142296	8: 38757532	PLEKHA2	PLEKHA2 (-1220)		44.5508	7.07979	12.0471	9.14073	45.4129	4.81784
cg17519645	19: 52206667	NCRNA00085	SIGLEC14 (-56536)	HAS1 (+20553)	42.4141	3.39635	29.1948	4.45003	46.1667	5.46421
cg10186366	17: 71898817		RPL38 (-300977)	SDK2 (-258591)	42.1408	5.17873	34.9536	3.65656	39.3239	5.38064
cg19430537	17: 74118361		EXOC7 (-18494)	FOXJ1 (+19018)	41.8496	6.4357	49.0057	4.38282	44.1966	8.15185
cg25069807	17: 76171191	TK1	SYNGR2 (+6521)	TK1 (+12093)	41.7926	7.56852	-	-	39.8507	7.88455
cg03605610	6: 41394765		FOXP4 (-119398)	NCR2 (+91238)	41.1321	3.52328	16.3613	6.3875	39.2479	7.61351
cg26855231	17: 44249543	KIAA1267;KIAA1267	KIAA1267 (+20728)	STH (+172928)	40.867	11.6052	-	-	41.074	6.939
cg19586199	19: 14225172	PRKACA;PRKACA	SAMD1 (-23941)	PRKACA (+3386)	40.83	8.56656	71.4472	5.5549	46.9397	6.91123
cg22753962	7: 4762606	FOXK1	KIAA0415 (-52655)	FOXK1 (+40677)	40.4353	11.1376	32.8634	6.20855	44.0369	9.46005
cg26823162	19: 55792075	HSPBP1;HSPBP1	BRSK1 (-3458)	HSPBP1 (-325)	40.4281	4.26127	50.763	6.46069	49.4437	7.51371
cg24373369	15: 65320737	MTFMT	SPG21 (-38487)	MTFMT (+1239)	40.1037	7.13073	54.9845	7.59457	40.3896	5.1597
cg11493223	17: 76128522	TMC8;TMC6	TMC6 (-3662)	TMC8 (+1664)	39.9922	6.08371	10.7126	5.68616	38.3032	7.15272
cg24425531	1: 15372951	KIAA1026;KIAA1026;KIAA1026;KIAA1026;KIAA1026	TMEM51 (-107277)	KAZN (+447739)	39.2013	6.78701	20.4023	7.37941	42.7739	4.66371
cg25294526	17: 7786177		CHD3 (-1945)		39.1275	5.93937	37.9893	9.71824	43.1638	4.02537
cg24744430	6: 146864390	RAB32	RAB32 (-437)		38.5872	4.66154	41.7726	3.75928	41.5314	5.05657
cg01315092	2: 120980375	TMEM185B	TMEM185B (+608)		38.3318	13.6422	53.9098	8.25583	45.6276	7.87311
cg22978940	21: 46898610	COL18A1;COL18A1;COL18A1	COL18A1 (+23187)	SLC19A1 (+63774)	38.251	5.40497	28.4682	9.21732	36.6579	7.2488
cg01208614	5: 141031443	FCHSD1	RELL2 (+14927)	ARAP3 (+30356)	37.9961	3.39917	38.0412	6.65244	41.2078	4.49609
cg02286008	16: 30133247	MAPK3;MAPK3;MAPK3	GDPD3 (-8370)	MAPK3 (+1382)	37.6601	2.69428	43.539	5.25816	40.7563	7.3701
cg14084907	1: 3634811	TP73;TP73;TP73;TP73	LOC388588 (-54540)	TP73 (+65683)	37.5851	5.83872	50.0868	12.9861	38.4944	8.12271
cg14494721	12: 58013636	SLC26A10	SLC26A10 (-56)		37.4719	7.57631	24.1796	9.17937	37.7562	7.70304
cg15860235	4: 2794188	SH3BP2	TNIP2 (-36086)	SH3BP2 (-25723)	37.3148	7.62365	42.4522	9.76955	40.937	4.50999
cg22857947	19: 14225039	PRKACA;PRKACA	SAMD1 (-23808)	PRKACA (+3519)	36.884	7.18446	49.5228	7.85245	44.4921	5.54538
cg11036279	2: 242785270		PDCD1 (+15787)	NEU4 (+35111)	36.8666	8.16235	25.2064	10.7286	35.9778	8.28888
cg16476991	13: 114831404	RASA3	GAS6 (-264359)	RASA3 (+66690)	36.7946	3.94479	37.2724	11.2996	39.1102	3.81888
cg21141143	5: 60922694		C5orf64 (-10941)	ZSWIM6 (+294595)	36.5619	2.97298	38.5554	7.47585	43.4306	5.04185
cg04963424	12: 58013645	SLC26A10	SLC26A10 (-47)		36.4884	11.0171	22.8507	11.2651	37.6949	9.89368
cg06880930	16: 57147300	CPNE2	FAM192A (+72675)	NLRC5 (+96315)	36.4021	7.31888	-	-	39.2616	9.64781
cg14211055	21: 47704251	MCM3AP	YBEY (-2015)	MCM3AP (+984)	36.2257	7.43469	42.5421	9.45961	31.4828	6.50194
cg12655112	15: 42261154	EHD4	SPTBN5 (-74880)	EHD4 (+3600)	36.1691	3.242	-	-	39.6352	4.9087
cg24508095	11: 838487	CD151;CD151;CD151;CD151	TSPAN4 (-4336)	POLR2L (+4041)	36.1254	2.93782	27.0169	3.66821	42.0328	5.14426
cg26291848	8: 141608316	EIF2C2;EIF2C2	EIF2C2 (+37329)	CHRAC1 (+86920)	36.0568	6.47116	30.5679	3.56657	39.7306	4.90949
cg15046123	6: 15421581	JARID2	JARID2 (+175055)	DTNBP1 (+241707)	36.0066	6.62915	30.7897	6.7451	33.2207	4.62545
cg19108747	2: 225266263	FAM124B;FAM124B	FAM124B (+447)		35.8203	6.78316	36.1513	9.14403	36.3413	10.1122
cg17653203	4: 2933715	MFSD10;MFSD10	MFSD10 (+2870)	ADD1 (+88132)	35.8063	3.01869	37.7565	11.9572	39.0384	4.6203
cg09778867	12: 53718166		AAAS (-2755)		35.7699	7.77467	24.1789	4.38633	33.0343	4.56427
cg08393041	3: 147109426	ZIC4;ZIC4;ZIC4;ZIC4;ZIC4	PLSCR1 (-846799)	ZIC4 (+12644)	35.491	7.54157	-	-	29.2199	6.32923
cg10949007	5: 95159614	GLRX;GLRX	GLRX (-1038)		35.4771	7.23037	21.3179	14.4321	33.7897	6.43363
cg13064658	1: 212003989	LPGAT1;LPGAT1	LPGAT1 (+124)		35.3884	38.2786	-	-	-	-
cg11050793	12: 124876650	NCOR2;NCOR2	NCOR2 (+175359)	ZNF664 (+418889)	35.2753	5.57288	29.4433	9.18699	44.4621	5.79195
cg03306486	19: 1467952	APC2	C19orf25 (+11275)	APC2 (+17805)	35.2592	6.56412	53.1793	8.10607	52.2899	6.56416
cg13905238	3: 197155273		DLG1 (-129827)	BDH1 (+127584)	35.2044	7.27542	54.7017	10.801	35.7103	3.70896
cg23096806	10: 74078479		DNAJB12 (+36427)	DDIT4 (+44803)	35.0991	7.56667	27.3157	7.17746	35.3729	5.33404
cg01502872	6: 33173119	HSD17B8	RXRB (-4688)	RING1 (-3166)	35.0429	4.62109	21.8369	2.6844	40.4246	4.47754
cg07635227	16: 4714815	MGRN1;MGRN1;MGRN1;MGRN1	NUDT16L1 (-28878)	MGRN1 (+39991)	34.8905	8.23584	-	-	34.6915	8.45409
cg26465602	16: 1098847		SSTR5 (-23908)	SOX8 (+67040)	34.884	3.22855	10.0335	3.64973	38.833	5.41304
cg13380204	17: 40441155	STAT5A	STAT5A (+1591)	STAT3 (+99357)	34.7824	5.5428	38.5174	5.30568	36.8545	6.39922
cg08040471	17: 80407779	C17orf62;C17orf62;C17orf62	C17orf62 (+927)	C17orf62 (+927)	34.6934	4.08	41.4839	8.1591	40.0266	6.10832
cg14042635	17: 40440916	STAT5A	STAT5A (+1352)	STAT3 (+99596)	34.5749	5.86277	30.5608	9.00177	32.3534	4.86143
cg03339817	2: 128458281	SFT2D3	SFT2D3 (-315)		34.5402	15.6243	51.4553	6.65169	40.585	6.88769
cg13341668	3: 50359909	HYAL2;HYAL2	HYAL2 (+371)		34.4822	3.5307	-	-	31.9517	6.91476
cg21747271	11: 67250052	AIP	AIP (-452)		34.275	10.1412	16.8124	15.6257	35.4704	6.75491
cg21849932	20: 62369462	LIME1	SLC2A4RG (-1748)		34.2379	4.15702	40.2089	5.91033	37.9972	5.25384
cg26401673	3: 43431343	ANO10	SNRK (+103340)	ANO10 (+232216)	34.0972	9.93291	23.1069	11.5797	28.0395	2.77308
cg13431226	3: 139062594	MRPS22	MRPS22 (-203)		33.9846	7.19596	51.2605	5.85748	38.5568	6.21368
cg22878489	6: 33245701	B3GALT4	B3GALT4 (+785)		33.984	4.00497	-	-	39.9224	5.89527
cg08418138	1: 247240445	ZNF670	ZNF695 (-69051)	ZNF670 (+1669)	33.951	4.93725	18.2504	6.30806	28.5953	4.62922
cg22117062	4: 2794231	SH3BP2	TNIP2 (-36129)	SH3BP2 (-25680)	33.9265	11.0532	44.276	12.6832	40.7473	4.97904
cg27410601	17: 76121564	TMC6;TMC6	TMC6 (+3296)	TNRC6C (+121247)	33.8663	13.5378	21.3078	11.6936	37.1302	6.67431
cg10096948	16: 67428497	TPPP3;TPPP3;ZDHHC1	TPPP3 (-1077)		33.7934	8.98762	46.9044	13.6443	40.7732	6.17543
cg18410680	17: 7758397	TMEM88	CYB5D1 (-2666)	TMEM88 (+14)	33.7237	11.7208	39.2679	8.82816	32.268	8.57562
cg04889800	1: 16163555	FLJ37453	UQCRHL (-29362)	SPEN (-10803)	33.7167	8.61424	35.9088	4.07914	35.1987	5.93623
cg21052656	11: 67250046	AIP	AIP (-458)		33.6599	10.3604	25.6675	11.8303	32.8511	6.99696
cg02611507	3: 148804746	HLTF;HLTF	HLTF (-406)		33.5773	8.99854	29.3189	8.03086	41.1133	5.92551
cg20293942	13: 50701256		ST13P4 (-44897)	KCNRG (+111867)	33.5516	2.26921	19.4619	12.9682	28.4153	9.18171
cg12306853	6: 143833173	FUCA2	FUCA2 (-154)		33.4915	7.70374	50.1222	7.84023	40.3217	5.70115
cg01160692	17: 1959620	HIC1;HIC1	HIC1 (+17)		33.3031	10.7895	33.2327	9.4827	31.3329	5.63515
cg07267550	17: 74536269	PRCD	CYGB (-2488)	PRCD (+149)	33.2841	10.6809	23.3545	3.77371	38.7214	9.91782
cg22490254	2: 11269719		PQLC3 (-25820)	KCNF1 (+217657)	33.2424	7.89538	41.3595	5.28803	40.1134	5.91683
cg23668057	17: 76164111	SYNGR2	SYNGR2 (-559)		33.1412	8.74873	37.9147	5.50245	38.1892	6.05512
cg10077239	14: 30397686	PRKD1	PRKD1 (-788)		33.1325	2.66121	20.679	12.2382	36.7487	5.04495
cg22481448	1: 27480668	SLC9A1	SLC9A1 (+782)		33.1158	8.87473	20.3881	8.92924	30.9431	5.8129
cg07858113	6: 30711561	IER3;FLOT1	FLOT1 (-1109)	IER3 (+765)	33.0889	6.03685	47.6322	7.18134	38.0569	4.52794
cg25634742	6: 146864328	RAB32	RAB32 (-499)		32.9488	6.94405	35.5631	5.77722	30.1232	7.04485
cg22127773	17: 7754785	KDM6B	TMEM88 (-3598)		32.8765	7.49761	59.4986	7.23096	45.4401	8.59781
cg01835695	5: 180230959	MGAT1;MGAT1;MGAT1;MGAT1;MGAT1	MGAT1 (-912)		32.8681	2.86254	33.2594	8.41646	29.4207	5.38777
cg14215338	9: 132381976	C9orf50	METTL11A (-6458)	PPP2R4 (+508749)	32.8527	7.30622	47.3597	9.86905	44.5515	6.75566
cg18232313	6: 18123232	NHLRC1	NHLRC1 (-382)		32.8056	7.66277	29.8428	5.43793	41.1245	5.43001
cg00609630	12: 123258653	CCDC62;CCDC62;CCDC62	CCDC62 (-402)		32.7971	5.83924	10.4103	6.66701	35.5505	4.43934
cg02210934	14: 105511982		CDCA4 (-24558)	GPR132 (+19771)	32.7814	5.51628	27.2292	10.5069	35.3726	7.87679
cg26286839	5: 79378955	THBS4	THBS4 (+47786)	SERINC5 (+172942)	32.7767	6.69139	39.216	16.3627	34.955	5.30959
cg08062858	19: 42386382	ARHGEF1;ARHGEF1	ARHGEF1 (-2063)		32.6044	5.53997	29.1797	7.89802	32.8368	6.63018
cg14867383	6: 32806911	TAP2;TAP2	TAP2 (-365)		32.5965	3.94921	31.3323	8.52436	35.3442	3.41981
cg07576541	1: 153630883	SNAPIN	SNAPIN (-261)		32.3998	9.53624	25.5014	12.0038	37.2215	4.51191
cg17067226	3: 157211395	VEPH1;VEPH1;VEPH1;VEPH1;VEPH1;VEPH1	VEPH1 (+9740)	PTX3 (+56816)	32.3764	7.55918	34.2549	6.62911	33.9936	5.0553
cg16398761	14: 74220238	C14orf43;C14orf43	PNMA1 (-39111)	C14orf43 (+33657)	32.2959	6.10918	56.86	11.9575	38.0843	3.57842
cg03012556	15: 93579395		RGMA (+37820)	CHD2 (+135845)	32.2511	3.39726	18.7674	4.05349	25.9609	6.10266
cg02744249	20: 57582918	CTSZ	CTSZ (-610)		32.232	9.21319	34.8082	8.20485	37.6354	6.30976
cg01345727	13: 52734018	NEK3;NEK3;NEK3;NEK3	NEK3 (-23)		32.1919	4.82016	34.5437	12.0568	36.6847	3.46912
cg03480346	2: 24232603	MFSD2B	MFSD2B (-349)		32.1517	6.19721	21.3455	4.91268	29.5615	4.66003
cg08418670	19: 4374567	SH3GL1	SH3GL1 (+25997)	MPND (+31044)	32.1166	10.6885	39.9507	8.02812	46.4902	6.54201
cg18546006	13: 50569769	TRIM13;TRIM13;TRIM13;TRIM13;DLEU2	TRIM13 (-1373)		31.9866	10.7729	37.9209	5.58763	34.9575	4.30262
cg02140384	1: 61518897		C1orf87 (-979456)	NFIA (-28636)	31.985	4.74866	37.9538	10.8241	27.4221	4.40659
cg02053964	12: 124950784	NCOR2;NCOR2	NCOR2 (+101225)	ZNF664 (+493023)	31.9552	7.35346	52.9874	5.6465	32.6629	6.85791
cg13747275	19: 1992952	BTBD2	BTBD2 (+22749)	CSNK1G2 (+51792)	31.8061	12.9047	45.5619	9.49727	33.13	7.8593
cg13941027	1: 12335550	VPS13D;VPS13D	VPS13D (+45438)	DHRS3 (+342269)	31.7297	7.8363	25.1517	5.60649	36.4542	5.52715
cg10500147	12: 6881601	LAG3	LAG3 (-68)		31.7248	6.54754	30.4739	17.7721	33.0304	6.84357
cg12965023	5: 139170217		PSD2 (-5188)	CXXC5 (+141917)	31.6399	3.3165	34.1501	4.03979	37.6893	4.85131
cg27168291	6: 33282997	ZBTB22;TAPBP;TAPBP;TAPBP;ZBTB22	TAPBP (-834)		31.5974	9.40031	30.7233	6.31769	37.8895	6.89575
cg07490070	2: 97505464	ANKRD23	ANKRD23 (+4293)	CNNM3 (+23474)	31.5966	6.72346	12.0176	7.56923	33.683	8.71155
cg01538305	14: 100658948		YY1 (-46153)	DEGS2 (-32937)	31.578	6.7098	33.3215	3.63792	33.2918	4.1065
cg22761670	17: 74268201		RNF157 (-31812)	PRPSAP1 (+82028)	31.5206	6.32108	30.9693	11.2546	36.0849	6.16987
cg14121234	10: 696332	DIP2C;C10orf108;C10orf108	DIP2C (+39275)	ZMYND11 (+470399)	31.5066	6.30647	30.2323	12.8962	40.783	6.42907
cg25287272	1: 29213233	EPB41;EPB41;EPB41;EPB41;EPB41	EPB41 (-369)		31.5047	4.29828	32.3278	5.91962	31.3501	6.43323
cg07744832	12: 100537267	UHRF1BP1L;UHRF1BP1L	ANKS1B (-158836)	ACTR6 (-57306)	31.4993	5.21765	28.9516	7.88026	36.5283	4.77073
cg09230679	12: 116586898	MIR620;MED13L	MED13L (+128092)		31.4922	7.64943	34.2461	2.23093	39.9667	3.4501
cg24408769	6: 15506085	JARID2	DTNBP1 (+157203)	JARID2 (+259559)	31.4539	10.964	25.5915	8.59245	29.9556	10.1534
cg20916523	3: 10184584	VHL;VHL	IRAK2 (-21978)	VHL (+1266)	31.4516	6.85223	-	-	33.3338	5.21237
cg21073212	20: 30866501	KIF3B	ASXL1 (-79645)	KIF3B (+1048)	31.4371	5.61349	34.1392	3.73101	33.2208	4.52204
cg12068069	1: 26497107	ZNF593	ZNF593 (+720)		31.3487	2.37681	41.0239	5.67514	45.5518	4.02034
cg17969853	6: 108615613	LACE1	LACE1 (-484)		31.3242	6.51214	34.0168	16.7064	40.413	5.62515
cg10984625	2: 238599858	LRRFIP1;LRRFIP1;LRRFIP1;LRRFIP1;LRRFIP1	LRRFIP1 (-948)		31.3077	8.65762	41.9046	12.9677	39.3645	7.10995
cg02332696	10: 21783091		NEBL (-596561)	C10orf140 (+23659)	31.1873	8.10795	28.521	5.63507	28.8697	4.41357
cg20577468	8: 80803196		HEY1 (-123099)	MRPS28 (+139309)	31.1691	4.20414	38.0318	3.94105	28.5117	4.81373
cg04678916	2: 54900910		EML6 (-51238)	RPL23AP32 (+144552)	31.1416	9.73578	21.3462	10.612	30.6225	6.13685
cg13203507	20: 61447442	COL9A3	COL9A3 (-971)		31.1047	7.33614	-	-	28.5914	5.03277
cg10169241	19: 1467032	APC2	C19orf25 (+12195)	APC2 (+16885)	30.814	13.0732	51.7768	4.22343	40.0152	6.48057
cg27492928	17: 11993871	MAP2K4	MYOCD (-575335)	MAP2K4 (+69737)	30.7815	6.05233	46.2993	6.98708	44.0515	5.60239
cg05086567	17: 7486615	MPDU1;MPDU1	MPDU1 (-349)		30.7509	5.59461	44.2882	3.25755	32.181	6.73738
cg13456960	19: 5139479	KDM4B	KDM4B (+170356)	PTPRS (+201334)	30.743	3.92924	-	-	30.7134	7.89457
cg06386983	2: 242785184		PDCD1 (+15873)	NEU4 (+35025)	30.7345	9.5995	11.1267	9.28512	34.4435	5.12532
cg26651775	16: 764420	METRN	METRN (-752)		30.7074	4.59595	-	-	32.055	3.76187
cg20852250	3: 72149422		PROK2 (-315066)	RYBP (+346351)	30.634	5.45627	18.4406	4.61138	31.1786	6.94511
cg18792022	1: 11709271	FBXO2	FBXO2 (+5616)	PTCHD2 (+169977)	30.6259	2.63659	26.6302	5.74933	37.8925	5.31307
cg04094193	4: 69216103	YTHDC1;YTHDC1	TMPRSS11B (-104692)	TMPRSS11E (-97063)	30.6197	3.24059	22.5488	4.72067	26.0639	5.6908
cg19233405	1: 154988721	ZBTB7B	ZBTB7B (+13520)	DCST2 (+17535)	30.6004	12.4828	53.2971	4.97664	34.062	9.38938
cg01711344	11: 67770404	UNC93B1	ALDH3B2 (-321720)	UNC93B1 (+1188)	30.5767	6.50941	26.3514	7.00972	35.9278	10.3637
cg17813310	4: 87974092	AFF1;AFF1	AFF1 (+117939)	HSD17B13 (+269963)	30.5668	2.51915	29.5848	2.78145	35.8065	3.39841
cg17724627	12: 50041367	FMNL3;FMNL3	PRPF40B (+17040)	FMNL3 (+59829)	30.5654	6.77829	25.2325	10.0904	38.6964	5.21207
cg25551358	5: 139079288		PSD2 (-96117)	CXXC5 (+50988)	30.5646	5.81079	27.9784	6.27654	36.1844	4.99569
cg02861260	13: 113614315		MCF2L (-9219)	ATP11A (+269673)	30.5597	8.23031	-	-	35.4671	8.75215
cg09738947	15: 90608877	ZNF710	IDH2 (+36830)	ZNF710 (+64126)	30.53	8.64771	28.6969	11.027	37.039	4.10429
cg26608305	11: 925416	AP2A2	AP2A2 (-392)		30.4907	7.848	-	-	37.9343	6.84784
cg00563107	4: 141173528		MAML3 (-98296)	SCOC (-91068)	30.464	6.55631	-	-	30.6231	4.94715
cg03079497	17: 1390554	MYO1C;MYO1C	CRK (-30994)	MYO1C (+5446)	30.4444	2.57232	-	-	39.1262	4.07018
cg20610950	17: 75096202		SEC14L1 (-40802)	MGAT5B (+231405)	30.4417	6.51805	29.9098	7.25021	34.9109	6.17391
cg20240347	1: 204465584		MDM4 (-19922)	PIK3C2B (-6111)	30.4272	8.33722	44.7599	11.2474	31.69	7.2401
cg00686823	3: 127311038	TPRA1	TPRA1 (-1471)		30.406	9.74916	35.7972	8.83271	36.1845	6.95165
cg26741530	10: 104613774	C10orf32;C10orf32	CYP17A1 (-16485)	AS3MT (-15435)	30.3811	8.13433	22.4651	10.7615	28.5705	5.26723
cg17875845	4: 87932378	AFF1;AFF1	AFF1 (+76225)	HSD17B13 (+311677)	30.361	8.22108	27.4951	10.1651	37.3946	3.502
cg02964385	6: 36515676	STK38	STK38 (-430)		30.3494	6.73647	40.8906	6.72602	33.0589	4.24145
cg09758273	4: 1237995	CTBP1;CTBP1	SPON2 (-71339)	CTBP1 (+4912)	30.3481	9.8628	-	-	39.9577	5.13992
cg18888655	19: 17403176	ABHD8	ANKLE1 (+10723)	ABHD8 (+11105)	30.2893	1.62462	38.9759	4.51165	34.4968	6.2336
cg03861097	21: 34393589		OLIG2 (-4626)		30.2887	5.9277	-	-	28.2838	5.46964
cg00383081	1: 182362088	GLUL;GLUL	GLUL (-1550)		30.2526	6.32904	26.0614	8.80236	30.2758	3.67567
cg08206267	19: 17862104	FCHO1;FCHO1;FCHO1;FCHO1	B3GNT3 (-43814)	MAP1S (+31802)	30.1378	6.27915	29.6471	12.924	29.3083	6.97533
cg05362168	16: 67562128	FAM65A	FAM65A (-1411)		30.1293	5.12389	10.2668	3.91337	41.7793	4.7541
[truncated: 849 more rows]

## Sheet: Table S6
Supplementary Table 6: The 1,000 loci with the highest levels of hydroxymethylation in the cerebellum in the discovery cohort. Shown for each probe is chromosomal location (Hg19), Illumina gene annotation, GREAT Annotation (with distance to TSS shown in brackets), average hydroxymethylation % in the cerebellum across 8 samples (6 London Brain Bank + 2 commercially available) and corresponding sta…
[truncated: 1,003 more rows]

[truncated: 7 more sheets: Table S7, Table S8, Table S9, Table S10, Table S11, Table S12, Table S13]
